# Supplementary material for: 12-(3,4,5-Tri­meth­oxy­phen­yl)-2,3,4,12-tetra­hydro-1H-5-oxa­tetra­phen-1-one: crystal structure and Hirshfeld surface analysis
Source: Acta Crystallogr E Crystallogr Commun. 2016 May 13;72(Pt 6):809–14. doi: 10.1107/S2056989016007775 (PMC4908558; doi:10.1107/S2056989016007775)
Supplement: Supplementary file 1 [file e-72-00809-sup1.cif]

##############################################################################
#                                                                            #
# This CIF contains the data in a paper accepted for publication in          #
# Acta Crystallographica Section E. It conforms to the requirements of       #
# Notes for Authors for Acta Crystallographica Section E, and has been       #
# peer reviewed under the auspices of the IUCr Commission on Journals.       #
#                                                                            #
# Full details of the Crystallographic Information File format               #
# are given in the paper "The Crystallographic Information File (CIF):       #
# a New Standard Archive File for Crystallography" by S. R. Hall, F. H.      #
# Allen and I. D. Brown [Acta Cryst. (1991), A47, 655-685].                  #
#                                                                            #
# The current version of the core CIF dictionary is obtainable from          #
# ftp://ftp.iucr.org/pub/cif_core.dic.                                       #
#                                                                            #
# Software is freely available for graphical display of the structure(s)     #
# in this CIF. For information consult the CIF software page                 #
# http://www.iucr.org/resources/cif/software.                                #
#                                                                            #
# This file may be used for bona fide research purposes within the           #
# scientific community so long as proper attribution is given to the journal # 
# article from which it was obtained.                                        #
#                                                                            #
##############################################################################
data_I
_database_code_depnum_ccdc_archive 'CCDC 1479203'
_audit_creation_method     'SHELXL-2014/7'
_chemical_name_systematic
;
12-(3,4,5-Trimethoxyphenyl)-2,3,4,12-tetrahydro-1<i>H</i>-5-oxatetraphen-1-one
;
_chemical_name_common     ?
_chemical_formula_moiety     'C26 H24 O5'
_chemical_formula_sum     'C26 H24 O5'
_chemical_formula_iupac     'C26 H24 O5'
_chemical_formula_weight     416.45
_chemical_melting_point     ?
_shelx_space_group_comment
;
The symmetry employed for this shelxl refinement is uniquely defined
by the following loop, which should always be used as a source of
symmetry information in preference to the above space-group names.
They are only intended as comments.
;
_space_group_crystal_system     orthorhombic
_space_group_name_H-M_alt     'P b c a'
_space_group_name_Hall     '-P 2ac 2ab'
loop_
    _space_group_symop_operation_xyz
    'x, y, z'
    '-x+1/2, -y, z+1/2'
    'x+1/2, -y+1/2, -z'
    '-x, y+1/2, -z+1/2'
    '-x, -y, -z'
    'x-1/2, y, -z-1/2'
    '-x-1/2, y-1/2, z'
    'x, -y-1/2, z-1/2'
_cell_length_a     9.2164(5)
_cell_length_b     20.3760(9)
_cell_length_c     21.8731(9)
_cell_angle_alpha     90
_cell_angle_beta     90
_cell_angle_gamma     90
_cell_volume     4107.6(3)
_cell_formula_units_Z     8
_cell_measurement_reflns_used     7968
_cell_measurement_theta_min     3.52
_cell_measurement_theta_max     29.34
_cell_measurement_temperature     100(2)
_exptl_crystal_description     prism
_exptl_crystal_colour     colourless
_exptl_crystal_size_max     0.250
_exptl_crystal_size_mid     0.200
_exptl_crystal_size_min     0.200
_exptl_crystal_density_diffrn     1.347
_exptl_crystal_density_meas     ?
_exptl_crystal_density_method     ?
_exptl_crystal_F_000     1760
_exptl_absorpt_coefficient_mu     0.093
_exptl_absorpt_correction_type     multi-scan
_exptl_absorpt_process_details
;
(CrysAlis PRO; Agilent, 2014)
;
_shelx_estimated_absorpt_T_min     0.977
_shelx_estimated_absorpt_T_max     0.982
_exptl_absorpt_correction_T_min     0.85488
_exptl_absorpt_correction_T_max     1.00000
_exptl_special_details
;
;
_diffrn_ambient_temperature     100(2)
_diffrn_radiation_type     MoK\a
_diffrn_radiation_wavelength     0.71073
_diffrn_radiation_source     'SuperNova (Mo) X-ray Source'
_diffrn_radiation_monochromator     Mirror
_diffrn_measurement_device_type
     'Agilent Technologies SuperNova Dual diffractometer with an Atlas detector'
_diffrn_measurement_method     '\w scan'
_diffrn_detector_area_resol_mean     10.4041
_diffrn_reflns_number     23597
_diffrn_reflns_av_R_equivalents     0.0344
_diffrn_reflns_theta_min     2.890
_diffrn_reflns_theta_max     27.499
_diffrn_reflns_theta_full     27.499
_diffrn_measured_fraction_theta_max     0.989
_diffrn_measured_fraction_theta_full     0.989
_diffrn_reflns_limit_h_min     -9
_diffrn_reflns_limit_h_max     11
_diffrn_reflns_limit_k_min     -26
_diffrn_reflns_limit_k_max     24
_diffrn_reflns_limit_l_min     -28
_diffrn_reflns_limit_l_max     25
_diffrn_standards_number     0
_diffrn_standards_interval_count     0
_diffrn_standards_interval_time     0
_diffrn_standards_decay_%     0
_refine_special_details     ?
_reflns_number_total     4664
_reflns_number_gt     3991
_reflns_threshold_expression     'I > 2\s(I)'
_refine_ls_structure_factor_coef     Fsqd
_refine_ls_matrix_type     full
_refine_ls_R_factor_all     0.0485
_refine_ls_R_factor_gt     0.0396
_refine_ls_wR_factor_gt     0.0932
_refine_ls_wR_factor_ref     0.0995
_refine_ls_goodness_of_fit_ref     1.036
_refine_ls_restrained_S_all     1.036
_refine_ls_number_reflns     4664
_refine_ls_number_parameters     283
_refine_ls_number_restraints     0
_refine_ls_hydrogen_treatment     constr
_refine_ls_weighting_scheme     calc
_refine_ls_weighting_details
              'w=1/[\s^2^(Fo^2^)+(0.0327P)^2^+3.0207P] where P=(Fo^2^+2Fc^2^)/3'
_atom_sites_solution_hydrogens     geom
_atom_sites_solution_primary     ?
_atom_sites_solution_secondary     ?
_refine_ls_shift/su_max     0.000
_refine_ls_shift/su_mean     0.000
_refine_diff_density_max     0.335
_refine_diff_density_min     -0.222
_refine_ls_extinction_method     none
_refine_ls_extinction_coef     .
loop_
    _atom_type_symbol
    _atom_type_description
    _atom_type_scat_dispersion_real
    _atom_type_scat_dispersion_imag
    _atom_type_scat_source
    'C' 'C' 0.0033 0.0016
                         'International Tables Vol C Tables 4.2.6.8 and 6.1.1.4'
    'H' 'H' 0.0000 0.0000
                         'International Tables Vol C Tables 4.2.6.8 and 6.1.1.4'
    'O' 'O' 0.0106 0.0060
                         'International Tables Vol C Tables 4.2.6.8 and 6.1.1.4'
_computing_data_collection
;
CrysAlis PRO (Agilent, 2014)
;
_computing_cell_refinement
;
CrysAlis PRO (Agilent, 2014)
;
_computing_data_reduction
;
CrysAlis PRO (Agilent, 2014)
;
_computing_structure_solution
;
SHELXS97 (Sheldrick, 2008)
;
_computing_structure_refinement
;
SHELXL2014 (Sheldrick, 2015)
;
_computing_molecular_graphics
;
ORTEP-3 for Windows (Farrugia, 2012), QMol (Gans & Shalloway,
2001) and
DIAMOND (Brandenburg, 2006)
;
_computing_publication_material
;
publCIF (Westrip, 2010)
;
loop_
    _atom_site_type_symbol
    _atom_site_label
    _atom_site_fract_x
    _atom_site_fract_y
    _atom_site_fract_z
    _atom_site_U_iso_or_equiv
    _atom_site_adp_type
    _atom_site_calc_flag
    _atom_site_occupancy
    _atom_site_disorder_assembly
    _atom_site_disorder_group
    O O1 0.13499(11) 0.29394(5) 0.08369(4) 0.0202(2) Uani d 1 . .
    O O2 0.21599(12) 0.47795(5) -0.04262(5) 0.0249(2) Uani d 1 . .
    O O20 0.43308(11) 0.62718(5) 0.14235(4) 0.0215(2) Uani d 1 . .
    O O21 0.24076(11) 0.61119(5) 0.23202(4) 0.0204(2) Uani d 1 . .
    O O22 0.09183(11) 0.49986(5) 0.24461(4) 0.0202(2) Uani d 1 . .
    C C1 0.10078(15) 0.33649(7) 0.03771(6) 0.0181(3) Uani d 1 . .
    C C2 -0.03608(16) 0.31688(7) 0.00588(7) 0.0223(3) Uani d 1 . .
    H H2A -0.1058 0.2993 0.0362 0.027 Uiso calc 1 . .
    H H2B -0.0146 0.2817 -0.0240 0.027 Uiso calc 1 . .
    C C3 -0.10412(16) 0.37501(7) -0.02719(7) 0.0236(3) Uani d 1 . .
    H H3A -0.1826 0.3593 -0.0544 0.028 Uiso calc 1 . .
    H H3B -0.1473 0.4054 0.0031 0.028 Uiso calc 1 . .
    C C4 0.00918(17) 0.41132(8) -0.06483(6) 0.0249(3) Uani d 1 . .
    H H4A 0.0396 0.3831 -0.0994 0.030 Uiso calc 1 . .
    H H4B -0.0354 0.4514 -0.0822 0.030 Uiso calc 1 . .
    C C5 0.14184(16) 0.43053(7) -0.02839(6) 0.0188(3) Uani d 1 . .
    C C6 0.18328(15) 0.38862(6) 0.02343(6) 0.0172(3) Uani d 1 . .
    C C7 0.31954(15) 0.40554(6) 0.05870(6) 0.0159(3) Uani d 1 . .
    H H7 0.3968 0.4186 0.0290 0.019 Uiso calc 1 . .
    C C8 0.37084(15) 0.34558(6) 0.09372(6) 0.0163(3) Uani d 1 . .
    C C9 0.51546(15) 0.34033(6) 0.11767(6) 0.0179(3) Uani d 1 . .
    C C10 0.62592(16) 0.38608(7) 0.10377(6) 0.0215(3) Uani d 1 . .
    H H10 0.6052 0.4217 0.0772 0.026 Uiso calc 1 . .
    C C11 0.76293(17) 0.37994(8) 0.12805(7) 0.0261(3) Uani d 1 . .
    H H11 0.8356 0.4111 0.1179 0.031 Uiso calc 1 . .
    C C12 0.79633(17) 0.32772(8) 0.16789(7) 0.0280(3) Uani d 1 . .
    H H12 0.8914 0.3236 0.1842 0.034 Uiso calc 1 . .
    C C13 0.69162(18) 0.28293(7) 0.18297(7) 0.0267(3) Uani d 1 . .
    H H13 0.7142 0.2483 0.2104 0.032 Uiso calc 1 . .
    C C14 0.55010(16) 0.28747(7) 0.15820(6) 0.0207(3) Uani d 1 . .
    C C15 0.44087(16) 0.24150(7) 0.17401(7) 0.0225(3) Uani d 1 . .
    H H15 0.4618 0.2079 0.2028 0.027 Uiso calc 1 . .
    C C16 0.30631(16) 0.24481(7) 0.14842(6) 0.0196(3) Uani d 1 . .
    H H16 0.2349 0.2127 0.1578 0.024 Uiso calc 1 . .
    C C17 0.27480(15) 0.29668(7) 0.10782(6) 0.0175(3) Uani d 1 . .
    C C18 0.29511(14) 0.46231(6) 0.10361(6) 0.0153(3) Uani d 1 . .
    C C19 0.37542(15) 0.51971(6) 0.09866(6) 0.0168(3) Uani d 1 . .
    H H19 0.4417 0.5253 0.0658 0.020 Uiso calc 1 . .
    C C20 0.35832(15) 0.56922(6) 0.14226(6) 0.0168(3) Uani d 1 . .
    C C20' 0.52664(17) 0.63990(7) 0.09194(7) 0.0244(3) Uani d 1 . .
    H H20A 0.6011 0.6056 0.0897 0.037 Uiso calc 1 . .
    H H20B 0.5732 0.6827 0.0974 0.037 Uiso calc 1 . .
    H H20C 0.4700 0.6401 0.0540 0.037 Uiso calc 1 . .
    C C21 0.26077(15) 0.56129(6) 0.19031(6) 0.0166(3) Uani d 1 . .
    C C21' 0.30768(18) 0.59803(7) 0.29015(6) 0.0255(3) Uani d 1 . .
    H H21A 0.2686 0.5571 0.3070 0.038 Uiso calc 1 . .
    H H21B 0.2872 0.6342 0.3183 0.038 Uiso calc 1 . .
    H H21C 0.4128 0.5938 0.2847 0.038 Uiso calc 1 . .
    C C22 0.18044(15) 0.50332(6) 0.19494(6) 0.0162(3) Uani d 1 . .
    C C22' 0.01074(17) 0.44121(7) 0.25262(7) 0.0225(3) Uani d 1 . .
    H H22A -0.0589 0.4366 0.2190 0.034 Uiso calc 1 . .
    H H22B -0.0416 0.4431 0.2916 0.034 Uiso calc 1 . .
    H H22C 0.0768 0.4035 0.2528 0.034 Uiso calc 1 . .
    C C23 0.19668(15) 0.45412(6) 0.15136(6) 0.0165(3) Uani d 1 . .
    H H23 0.1408 0.4151 0.1542 0.020 Uiso calc 1 . .
loop_
    _atom_site_aniso_label
    _atom_site_aniso_U_11
    _atom_site_aniso_U_22
    _atom_site_aniso_U_33
    _atom_site_aniso_U_12
    _atom_site_aniso_U_13
    _atom_site_aniso_U_23
    O1 0.0199(5) 0.0172(5) 0.0234(5) -0.0026(4) -0.0031(4) 0.0040(4)
    O2 0.0296(6) 0.0215(5) 0.0237(5) -0.0001(4) 0.0005(4) 0.0052(4)
    O20 0.0258(6) 0.0131(4) 0.0255(5) -0.0026(4) 0.0055(4) -0.0010(4)
    O21 0.0282(6) 0.0143(5) 0.0187(5) 0.0031(4) 0.0013(4) -0.0022(4)
    O22 0.0232(5) 0.0180(5) 0.0196(5) -0.0009(4) 0.0058(4) -0.0012(4)
    C1 0.0210(7) 0.0167(6) 0.0167(6) 0.0021(5) -0.0013(5) -0.0011(5)
    C2 0.0225(7) 0.0202(7) 0.0242(7) -0.0009(6) -0.0043(6) -0.0004(5)
    C3 0.0222(7) 0.0250(7) 0.0237(7) 0.0020(6) -0.0055(6) 0.0003(6)
    C4 0.0287(8) 0.0276(7) 0.0183(7) 0.0026(6) -0.0047(6) 0.0022(6)
    C5 0.0223(7) 0.0190(6) 0.0151(6) 0.0042(5) 0.0019(5) -0.0009(5)
    C6 0.0205(7) 0.0168(6) 0.0142(6) 0.0023(5) 0.0006(5) -0.0013(5)
    C7 0.0183(7) 0.0141(6) 0.0153(6) -0.0003(5) 0.0004(5) 0.0005(5)
    C8 0.0202(7) 0.0147(6) 0.0140(6) 0.0015(5) 0.0010(5) -0.0016(5)
    C9 0.0206(7) 0.0157(6) 0.0173(6) 0.0015(5) 0.0001(5) -0.0032(5)
    C10 0.0224(7) 0.0203(7) 0.0219(7) 0.0005(6) 0.0015(6) 0.0008(5)
    C11 0.0244(8) 0.0258(7) 0.0282(7) -0.0028(6) -0.0001(6) -0.0013(6)
    C12 0.0233(8) 0.0271(8) 0.0335(8) 0.0015(6) -0.0082(7) -0.0032(6)
    C13 0.0316(8) 0.0188(7) 0.0295(8) 0.0028(6) -0.0068(7) -0.0012(6)
    C14 0.0249(7) 0.0158(6) 0.0214(6) 0.0016(5) -0.0035(6) -0.0026(5)
    C15 0.0279(8) 0.0167(6) 0.0229(7) 0.0027(6) -0.0017(6) 0.0029(5)
    C16 0.0242(7) 0.0147(6) 0.0199(6) -0.0021(5) 0.0008(6) 0.0001(5)
    C17 0.0193(7) 0.0161(6) 0.0170(6) 0.0013(5) -0.0012(5) -0.0019(5)
    C18 0.0174(6) 0.0143(6) 0.0142(6) 0.0023(5) -0.0035(5) 0.0007(5)
    C19 0.0183(7) 0.0161(6) 0.0159(6) 0.0012(5) 0.0007(5) 0.0024(5)
    C20 0.0182(7) 0.0120(6) 0.0202(6) 0.0001(5) -0.0018(5) 0.0027(5)
    C20' 0.0243(8) 0.0181(7) 0.0308(8) -0.0026(6) 0.0075(6) 0.0012(6)
    C21 0.0200(7) 0.0135(6) 0.0163(6) 0.0031(5) -0.0021(5) -0.0008(5)
    C21' 0.0353(9) 0.0205(7) 0.0206(7) 0.0008(6) -0.0035(6) -0.0049(6)
    C22 0.0160(6) 0.0175(6) 0.0151(6) 0.0026(5) -0.0006(5) 0.0028(5)
    C22' 0.0231(7) 0.0207(7) 0.0238(7) -0.0019(6) 0.0068(6) 0.0018(6)
    C23 0.0172(7) 0.0152(6) 0.0172(6) -0.0003(5) -0.0019(5) 0.0020(5)
_geom_special_details
;
 All esds (except the esd in the dihedral angle between two l.s. planes)
 are estimated using the full covariance matrix.  The cell esds are taken
 into account individually in the estimation of esds in distances, angles
 and torsion angles; correlations between esds in cell parameters are only
 used when they are defined by crystal symmetry.  An approximate (isotropic)
 treatment of cell esds is used for estimating esds involving l.s. planes.
;
loop_
    _geom_bond_atom_site_label_1
    _geom_bond_atom_site_label_2
    _geom_bond_site_symmetry_2
    _geom_bond_distance
    _geom_bond_publ_flag
    O1 C1 . 1.3647(16) ?
    O1 C17 . 1.3936(17) ?
    O2 C5 . 1.2237(17) ?
    O20 C20 . 1.3671(16) ?
    O20 C20' . 1.4235(17) ?
    O21 C21 . 1.3784(15) ?
    O21 C21' . 1.4384(17) ?
    O22 C22 . 1.3610(16) ?
    O22 C22' . 1.4204(16) ?
    C1 C6 . 1.3431(19) ?
    C1 C2 . 1.495(2) ?
    C2 C3 . 1.523(2) ?
    C2 H2A . 0.9900 ?
    C2 H2B . 0.9900 ?
    C3 C4 . 1.522(2) ?
    C3 H3A . 0.9900 ?
    C3 H3B . 0.9900 ?
    C4 C5 . 1.511(2) ?
    C4 H4A . 0.9900 ?
    C4 H4B . 0.9900 ?
    C5 C6 . 1.4698(18) ?
    C6 C7 . 1.5136(19) ?
    C7 C8 . 1.5174(18) ?
    C7 C18 . 1.5342(17) ?
    C7 H7 . 1.0000 ?
    C8 C17 . 1.3681(19) ?
    C8 C9 . 1.4361(19) ?
    C9 C10 . 1.413(2) ?
    C9 C14 . 1.4311(19) ?
    C10 C11 . 1.376(2) ?
    C10 H10 . 0.9500 ?
    C11 C12 . 1.409(2) ?
    C11 H11 . 0.9500 ?
    C12 C13 . 1.369(2) ?
    C12 H12 . 0.9500 ?
    C13 C14 . 1.415(2) ?
    C13 H13 . 0.9500 ?
    C14 C15 . 1.418(2) ?
    C15 C16 . 1.362(2) ?
    C15 H15 . 0.9500 ?
    C16 C17 . 1.4105(19) ?
    C16 H16 . 0.9500 ?
    C18 C19 . 1.3884(18) ?
    C18 C23 . 1.3934(19) ?
    C19 C20 . 1.3972(18) ?
    C19 H19 . 0.9500 ?
    C20 C21 . 1.3926(19) ?
    C20' H20A . 0.9800 ?
    C20' H20B . 0.9800 ?
    C20' H20C . 0.9800 ?
    C21 C22 . 1.3978(19) ?
    C21' H21A . 0.9800 ?
    C21' H21B . 0.9800 ?
    C21' H21C . 0.9800 ?
    C22 C23 . 1.3913(18) ?
    C22' H22A . 0.9800 ?
    C22' H22B . 0.9800 ?
    C22' H22C . 0.9800 ?
    C23 H23 . 0.9500 ?
loop_
    _geom_angle_atom_site_label_1
    _geom_angle_atom_site_label_2
    _geom_angle_atom_site_label_3
    _geom_angle_site_symmetry_1
    _geom_angle_site_symmetry_3
    _geom_angle
    _geom_angle_publ_flag
    C1 O1 C17 . . 117.86(11) ?
    C20 O20 C20' . . 117.48(11) ?
    C21 O21 C21' . . 112.96(10) ?
    C22 O22 C22' . . 117.24(11) ?
    C6 C1 O1 . . 122.89(13) ?
    C6 C1 C2 . . 125.50(13) ?
    O1 C1 C2 . . 111.61(12) ?
    C1 C2 C3 . . 111.14(12) ?
    C1 C2 H2A . . 109.4 ?
    C3 C2 H2A . . 109.4 ?
    C1 C2 H2B . . 109.4 ?
    C3 C2 H2B . . 109.4 ?
    H2A C2 H2B . . 108.0 ?
    C4 C3 C2 . . 110.64(13) ?
    C4 C3 H3A . . 109.5 ?
    C2 C3 H3A . . 109.5 ?
    C4 C3 H3B . . 109.5 ?
    C2 C3 H3B . . 109.5 ?
    H3A C3 H3B . . 108.1 ?
    C5 C4 C3 . . 113.31(12) ?
    C5 C4 H4A . . 108.9 ?
    C3 C4 H4A . . 108.9 ?
    C5 C4 H4B . . 108.9 ?
    C3 C4 H4B . . 108.9 ?
    H4A C4 H4B . . 107.7 ?
    O2 C5 C6 . . 120.65(13) ?
    O2 C5 C4 . . 121.49(12) ?
    C6 C5 C4 . . 117.81(12) ?
    C1 C6 C5 . . 119.46(13) ?
    C1 C6 C7 . . 122.09(12) ?
    C5 C6 C7 . . 118.45(12) ?
    C6 C7 C8 . . 109.41(11) ?
    C6 C7 C18 . . 112.10(11) ?
    C8 C7 C18 . . 109.24(10) ?
    C6 C7 H7 . . 108.7 ?
    C8 C7 H7 . . 108.7 ?
    C18 C7 H7 . . 108.7 ?
    C17 C8 C9 . . 117.65(12) ?
    C17 C8 C7 . . 119.91(12) ?
    C9 C8 C7 . . 122.23(12) ?
    C10 C9 C14 . . 117.97(13) ?
    C10 C9 C8 . . 122.74(12) ?
    C14 C9 C8 . . 119.28(13) ?
    C11 C10 C9 . . 121.20(13) ?
    C11 C10 H10 . . 119.4 ?
    C9 C10 H10 . . 119.4 ?
    C10 C11 C12 . . 120.53(14) ?
    C10 C11 H11 . . 119.7 ?
    C12 C11 H11 . . 119.7 ?
    C13 C12 C11 . . 119.90(14) ?
    C13 C12 H12 . . 120.1 ?
    C11 C12 H12 . . 120.1 ?
    C12 C13 C14 . . 120.92(14) ?
    C12 C13 H13 . . 119.5 ?
    C14 C13 H13 . . 119.5 ?
    C13 C14 C15 . . 121.18(13) ?
    C13 C14 C9 . . 119.47(13) ?
    C15 C14 C9 . . 119.34(13) ?
    C16 C15 C14 . . 120.89(13) ?
    C16 C15 H15 . . 119.6 ?
    C14 C15 H15 . . 119.6 ?
    C15 C16 C17 . . 118.90(13) ?
    C15 C16 H16 . . 120.6 ?
    C17 C16 H16 . . 120.6 ?
    C8 C17 O1 . . 122.82(12) ?
    C8 C17 C16 . . 123.67(13) ?
    O1 C17 C16 . . 113.51(12) ?
    C19 C18 C23 . . 120.43(12) ?
    C19 C18 C7 . . 120.46(12) ?
    C23 C18 C7 . . 119.03(12) ?
    C18 C19 C20 . . 119.66(12) ?
    C18 C19 H19 . . 120.2 ?
    C20 C19 H19 . . 120.2 ?
    O20 C20 C21 . . 115.12(12) ?
    O20 C20 C19 . . 124.60(12) ?
    C21 C20 C19 . . 120.28(12) ?
    O20 C20' H20A . . 109.5 ?
    O20 C20' H20B . . 109.5 ?
    H20A C20' H20B . . 109.5 ?
    O20 C20' H20C . . 109.5 ?
    H20A C20' H20C . . 109.5 ?
    H20B C20' H20C . . 109.5 ?
    O21 C21 C20 . . 120.02(12) ?
    O21 C21 C22 . . 120.31(12) ?
    C20 C21 C22 . . 119.65(12) ?
    O21 C21' H21A . . 109.5 ?
    O21 C21' H21B . . 109.5 ?
    H21A C21' H21B . . 109.5 ?
    O21 C21' H21C . . 109.5 ?
    H21A C21' H21C . . 109.5 ?
    H21B C21' H21C . . 109.5 ?
    O22 C22 C23 . . 125.04(12) ?
    O22 C22 C21 . . 114.79(12) ?
    C23 C22 C21 . . 120.15(12) ?
    O22 C22' H22A . . 109.5 ?
    O22 C22' H22B . . 109.5 ?
    H22A C22' H22B . . 109.5 ?
    O22 C22' H22C . . 109.5 ?
    H22A C22' H22C . . 109.5 ?
    H22B C22' H22C . . 109.5 ?
    C22 C23 C18 . . 119.82(12) ?
    C22 C23 H23 . . 120.1 ?
    C18 C23 H23 . . 120.1 ?
loop_
    _geom_torsion_atom_site_label_1
    _geom_torsion_atom_site_label_2
    _geom_torsion_atom_site_label_3
    _geom_torsion_atom_site_label_4
    _geom_torsion_site_symmetry_1
    _geom_torsion_site_symmetry_2
    _geom_torsion_site_symmetry_3
    _geom_torsion_site_symmetry_4
    _geom_torsion
    _geom_torsion_publ_flag
    C17 O1 C1 C6 . . . . -13.87(19) ?
    C17 O1 C1 C2 . . . . 165.29(11) ?
    C6 C1 C2 C3 . . . . -22.4(2) ?
    O1 C1 C2 C3 . . . . 158.43(12) ?
    C1 C2 C3 C4 . . . . 48.01(16) ?
    C2 C3 C4 C5 . . . . -52.63(16) ?
    C3 C4 C5 O2 . . . . -153.03(13) ?
    C3 C4 C5 C6 . . . . 29.63(18) ?
    O1 C1 C6 C5 . . . . 177.52(12) ?
    C2 C1 C6 C5 . . . . -1.5(2) ?
    O1 C1 C6 C7 . . . . -1.8(2) ?
    C2 C1 C6 C7 . . . . 179.13(13) ?
    O2 C5 C6 C1 . . . . -179.34(13) ?
    C4 C5 C6 C1 . . . . -1.98(19) ?
    O2 C5 C6 C7 . . . . 0.03(19) ?
    C4 C5 C6 C7 . . . . 177.40(12) ?
    C1 C6 C7 C8 . . . . 19.27(17) ?
    C5 C6 C7 C8 . . . . -160.10(11) ?
    C1 C6 C7 C18 . . . . -102.08(15) ?
    C5 C6 C7 C18 . . . . 78.55(14) ?
    C6 C7 C8 C17 . . . . -22.82(16) ?
    C18 C7 C8 C17 . . . . 100.24(14) ?
    C6 C7 C8 C9 . . . . 162.70(12) ?
    C18 C7 C8 C9 . . . . -74.24(15) ?
    C17 C8 C9 C10 . . . . 176.82(13) ?
    C7 C8 C9 C10 . . . . -8.6(2) ?
    C17 C8 C9 C14 . . . . -4.30(18) ?
    C7 C8 C9 C14 . . . . 170.30(12) ?
    C14 C9 C10 C11 . . . . 0.4(2) ?
    C8 C9 C10 C11 . . . . 179.30(13) ?
    C9 C10 C11 C12 . . . . -0.4(2) ?
    C10 C11 C12 C13 . . . . -0.4(2) ?
    C11 C12 C13 C14 . . . . 1.2(2) ?
    C12 C13 C14 C15 . . . . -179.52(14) ?
    C12 C13 C14 C9 . . . . -1.1(2) ?
    C10 C9 C14 C13 . . . . 0.3(2) ?
    C8 C9 C14 C13 . . . . -178.63(13) ?
    C10 C9 C14 C15 . . . . 178.75(13) ?
    C8 C9 C14 C15 . . . . -0.18(19) ?
    C13 C14 C15 C16 . . . . -177.73(13) ?
    C9 C14 C15 C16 . . . . 3.8(2) ?
    C14 C15 C16 C17 . . . . -2.9(2) ?
    C9 C8 C17 O1 . . . . -175.23(11) ?
    C7 C8 C17 O1 . . . . 10.04(19) ?
    C9 C8 C17 C16 . . . . 5.5(2) ?
    C7 C8 C17 C16 . . . . -169.20(12) ?
    C1 O1 C17 C8 . . . . 9.55(18) ?
    C1 O1 C17 C16 . . . . -171.14(11) ?
    C15 C16 C17 C8 . . . . -2.0(2) ?
    C15 C16 C17 O1 . . . . 178.70(12) ?
    C6 C7 C18 C19 . . . . -120.36(13) ?
    C8 C7 C18 C19 . . . . 118.19(13) ?
    C6 C7 C18 C23 . . . . 62.98(15) ?
    C8 C7 C18 C23 . . . . -58.47(16) ?
    C23 C18 C19 C20 . . . . 0.7(2) ?
    C7 C18 C19 C20 . . . . -175.94(12) ?
    C20' O20 C20 C21 . . . . -175.65(12) ?
    C20' O20 C20 C19 . . . . 4.98(19) ?
    C18 C19 C20 O20 . . . . 179.03(12) ?
    C18 C19 C20 C21 . . . . -0.3(2) ?
    C21' O21 C21 C20 . . . . -105.78(14) ?
    C21' O21 C21 C22 . . . . 76.08(16) ?
    O20 C20 C21 O21 . . . . 2.79(18) ?
    C19 C20 C21 O21 . . . . -177.81(12) ?
    O20 C20 C21 C22 . . . . -179.06(12) ?
    C19 C20 C21 C22 . . . . 0.3(2) ?
    C22' O22 C22 C23 . . . . 0.51(19) ?
    C22' O22 C22 C21 . . . . -178.19(12) ?
    O21 C21 C22 O22 . . . . -3.82(18) ?
    C20 C21 C22 O22 . . . . 178.04(12) ?
    O21 C21 C22 C23 . . . . 177.42(12) ?
    C20 C21 C22 C23 . . . . -0.7(2) ?
    O22 C22 C23 C18 . . . . -177.55(12) ?
    C21 C22 C23 C18 . . . . 1.1(2) ?
    C19 C18 C23 C22 . . . . -1.1(2) ?
    C7 C18 C23 C22 . . . . 175.60(12) ?
loop_
    _geom_hbond_atom_site_label_D
    _geom_hbond_atom_site_label_H
    _geom_hbond_atom_site_label_A
    _geom_hbond_site_symmetry_A
    _geom_hbond_distance_DH
    _geom_hbond_distance_HA
    _geom_hbond_distance_DA
    _geom_hbond_angle_DHA
    C16 H16 O20 7_655 0.95 2.36 3.2604(18) 159
    C2 H2B <i>Cg</i>1 3_455 0.99 2.92 3.8088(16) 150
    C4 H4B <i>Cg</i>2 5_565 0.99 2.75 3.5605(16) 140
    C22' H22B <i>Cg</i>2 6_455 0.98 2.56 3.3918(16) 143
    C22' H22C <i>Cg</i>3 6_455 0.98 2.78 3.4332(16) 125
_shelx_hkl_file
;
   0   0  -3    0.10    0.08
   0   0  -4  603.30    9.84
   0   0  -4  626.42    9.67
   0   0  -5    0.13    0.15
   0   0  -5    0.19    0.11
   0   0  -5    0.38    0.17
   0   0  -6   45.72    1.23
   0   0  -6   43.67    1.29
   0   0  -6   48.21    1.30
   0   0  -6   47.24    1.14
   0   0  -7    0.67    0.25
   0   0  -7    0.62    0.21
   0   0  -7    0.47    0.16
   0   0  -7    0.49    0.17
   0   0  -8   66.67    1.73
   0   0  -8   66.96    1.60
   0   0  -8   66.66    1.84
   0   0  -8   70.16    1.84
   0   0  -9    0.52    0.26
   0   0  -9    0.60    0.19
   0   0  -9    0.47    0.19
   0   0  -9    0.19    0.14
   0   0 -10   27.95    1.22
   0   0 -10   28.97    1.14
   0   0 -10   31.37    1.06
   0   0 -10   31.76    1.26
   0   0 -11    2.30    0.38
   0   0 -11    2.91    0.42
   0   0 -11    4.87    0.58
   0   0 -11    4.07    0.41
   0   0 -12   63.07    2.03
   0   0 -12   60.65    2.03
   0   0 -12   58.05    1.88
   0   0 -12   60.41    1.73
   0   0 -13   11.02    0.90
   0   0 -13    4.23    0.55
   0   0 -13    8.73    0.63
   0   0 -13    7.08    0.65
   0   0 -14  292.24    5.62
   0   0 -14  298.55    6.22
   0   0 -14  287.27    5.96
   0   0 -14  303.57    6.15
   0   0 -15    2.73    0.48
   0   0 -15    4.31    0.58
   0   0 -15    4.74    0.52
   0   0 -16  100.21    3.03
   0   0 -16   99.11    2.60
   0   0 -16  101.41    3.11
   0   0 -16   95.02    2.89
   0   0 -17    2.40    0.41
   0   0 -17    2.67    0.50
   0   0 -17    2.87    0.60
   0   0 -18  101.27    2.72
   0   0 -18   96.97    3.17
   0   0 -18   92.84    3.02
   0   0 -19    2.83    0.44
   0   0 -19    1.74    0.42
   0   0 -19    3.13    0.67
   0   0 -19    2.13    0.45
   0   0 -20  119.40    3.62
   0   0 -20  109.00    3.43
   0   0 -20  114.22    3.69
   0   0 -20  118.58    3.15
   0   0 -21    0.06    0.21
   0   0 -21    0.41    0.27
   0   0 -21    0.63    0.41
   0   0 -21    0.29    0.29
   0   0 -22    1.30    0.48
   0   0 -22    1.88    0.48
   0   0 -22    1.12    0.37
   0   0 -22    2.02    0.40
   0   0 -23    0.85    0.52
   0   0 -23    1.29    0.35
   0   0 -24   48.99    1.98
   0   0 -24   44.31    2.42
   0   0 -25    0.21    0.35
   0   0 -25    0.30    0.22
   0   0 -26    1.70    0.55
   0   0 -27   -0.21    0.43
   0   1  -3    0.20    0.06
   0  -1   4    0.38    0.15
   0   1  -4    0.20    0.12
   0   1  -4    0.24    0.09
   0  -1  -5    0.42    0.18
   0  -1   5    0.22    0.19
   0   1  -5    0.19    0.14
   0   1  -5    0.07    0.08
   0   1  -6    0.29    0.18
   0  -1  -6    1.24    0.25
   0  -1  -6    0.65    0.16
   0  -1  -6    0.83    0.17
   0  -1   6    0.51    0.12
   0   1  -6    0.51    0.13
   0   1  -6    0.53    0.17
   0  -1   6    0.74    0.22
   0   1  -7    0.07    0.09
   0  -1  -7    0.19    0.12
   0   1  -7    0.15    0.10
   0  -1  -7    0.10    0.13
   0  -1  -7    0.45    0.21
   0  -1   7    0.11    0.11
   0   1  -7    0.26    0.17
   0  -1   7    0.14    0.18
   0   1  -8    0.05    0.11
   0  -1  -8    0.19    0.20
   0  -1   8    0.18    0.20
   0   1  -8    0.21    0.17
   0   1  -8    0.26    0.23
   0  -1  -8    0.17    0.16
   0   1  -8    0.09    0.11
   0  -1  -8    0.16    0.12
   0  -1   8    0.10    0.10
   0  -1  -9   -0.32    0.21
   0   1  -9   -0.04    0.16
   0  -1   9    0.04    0.10
   0   1  -9    0.05    0.12
   0   1  -9    0.07    0.21
   0  -1  -9    0.26    0.17
   0  -1  -9   -0.07    0.14
   0   1  -9   -0.01    0.12
   0   1 -10    0.11    0.12
   0   1 -10    0.04    0.22
   0   1 -10    0.12    0.15
   0  -1 -10   -0.08    0.18
   0   1 -10    0.01    0.16
   0  -1 -10    0.08    0.14
   0  -1  10   -0.13    0.12
   0  -1 -10    0.10    0.13
   0  -1  11    0.02    0.10
   0   1 -11    0.10    0.18
   0  -1 -11   -0.17    0.20
   0  -1 -11   -0.10    0.17
   0  -1 -11    0.21    0.19
   0  -1 -11   -0.02    0.16
   0   1 -11    0.13    0.15
   0   1 -11   -0.06    0.15
   0   1 -11   -0.17    0.25
   0  -1 -12    0.02    0.14
   0   1 -12   -0.02    0.14
   0   1 -12    0.25    0.22
   0  -1 -12   -0.08    0.17
   0   1 -12   -0.05    0.25
   0   1 -12   -0.28    0.20
   0  -1 -12    0.05    0.23
   0  -1 -12    0.14    0.18
   0   1 -13    0.44    0.26
   0  -1 -13   -0.13    0.17
   0   1 -13   -0.06    0.18
   0   1 -13    0.46    0.33
   0   1 -13   -0.04    0.20
   0  -1 -13    0.04    0.26
   0  -1 -13    0.21    0.20
   0  -1 -13    0.02    0.15
   0   1 -14    0.21    0.16
   0   1 -14    0.38    0.22
   0  -1 -14    1.04    0.37
   0  -1 -14    0.55    0.22
   0  -1 -14    0.29    0.21
   0  -1 -14    0.51    0.29
   0   1 -14    0.37    0.23
   0   1 -14    0.27    0.18
   0   1 -14    0.56    0.35
   0   1 -15    0.51    0.33
   0  -1 -15    0.44    0.30
   0   1 -15    0.15    0.18
   0   1 -15   -0.05    0.19
   0   1 -15    0.45    0.27
   0   1 -15   -0.20    0.20
   0  -1 -15   -0.21    0.19
   0  -1 -15   -0.25    0.23
   0  -1 -15   -0.01    0.22
   0   1 -16    0.21    0.22
   0   1 -16    0.20    0.29
   0  -1 -16   -0.11    0.22
   0   1 -16   -0.03    0.18
   0   1 -16   -0.02    0.16
   0   1 -16   -0.35    0.27
   0  -1 -16    0.34    0.33
   0  -1 -16   -0.14    0.19
   0  -1 -16   -0.03    0.22
   0   1 -17   -0.19    0.39
   0   1 -17   -0.09    0.17
   0  -1 -17   -0.23    0.19
   0   1 -17   -0.06    0.26
   0   1 -17   -0.21    0.24
   0  -1 -17   -0.31    0.33
   0  -1 -17   -0.05    0.23
   0  -1 -18    0.56    0.36
   0   1 -18   -0.12    0.20
   0   1 -18    0.13    0.20
   0  -1 -18    0.09    0.17
   0  -1 -18   -0.21    0.25
   0   1 -18   -0.12    0.23
   0   1 -18   -0.11    0.38
   0  -1 -19   -0.32    0.36
   0   1 -19    0.37    0.26
   0  -1 -19    0.21    0.17
   0  -1 -19   -0.03    0.21
   0   1 -19    0.38    0.38
   0   1 -19    0.08    0.19
   0   1 -19    0.23    0.27
   0   1 -20    0.06    0.20
   0   1 -20    0.68    0.45
   0  -1 -20    0.07    0.24
   0   1 -20    0.19    0.28
   0  -1 -20    0.91    0.43
   0  -1 -20   -0.07    0.28
   0   1 -20    0.28    0.23
   0  -1 -21    0.39    0.30
   0   1 -21    0.48    0.26
   0   1 -21   -0.18    0.20
   0  -1 -21   -0.07    0.31
   0   1 -21   -0.04    0.32
   0  -1 -21   -0.02    0.19
   0  -1 -21    0.01    0.22
   0   1 -21   -0.02    0.24
   0  -1 -22    0.17    0.30
   0   1 -22    0.11    0.18
   0  -1 -22   -0.20    0.29
   0  -1 -22    0.07    0.22
   0  -1 -22   -0.10    0.22
   0   1 -22   -0.51    0.41
   0   1 -22    0.40    0.30
   0  -1 -23    0.16    0.27
   0   1 -23   -0.17    0.38
   0   1 -23    0.00    0.16
   0  -1 -23   -0.01    0.31
   0   1 -24   -0.12    0.20
   0  -1 -24    0.02    0.21
   0  -1 -24    0.15    0.34
   0   1 -24   -0.22    0.39
   0   1 -25    0.10    0.34
   0  -1 -25   -0.22    0.37
   0   1 -25   -0.29    0.24
   0  -1 -25   -0.01    0.21
   0  -1 -26   -0.27    0.33
   0   1 -26    0.24    0.34
   0   1 -27   -0.08    0.48
   0  -1 -27    0.46    0.43
   0   1 -28    1.39    0.56
   0  -2   3  781.16   12.34
   0  -2   4  937.45   14.57
   0  -2   4  929.28   14.65
   0  -2   4  924.68   14.64
   0   2  -4  928.61   14.33
   0   2  -4  909.08   14.58
   0   2  -5   90.61    2.07
   0   2  -5   97.45    2.12
   0   2  -5   98.70    1.87
   0  -2   5  102.29    2.15
   0  -2   6  754.96   12.31
   0  -2  -6  794.44   12.38
   0   2  -6  781.95   12.31
   0   2  -6  796.89   12.68
   0  -2   6  813.55   12.70
   0   2  -6  762.58   12.59
   0   2  -7  176.63    3.23
   0   2  -7  171.50    3.59
   0   2  -7  181.17    3.61
   0  -2  -7  181.60    3.34
   0   2  -7  174.04    3.49
   0  -2   7  170.50    3.24
   0  -2   7  183.63    3.59
   0  -2   8   43.66    1.40
   0   2  -8   42.88    1.43
   0   2  -8   41.24    1.35
   0   2  -8   45.02    1.17
   0  -2  -8   43.31    1.29
   0  -2   8   40.99    1.16
   0  -2  -8   43.33    1.26
   0   2  -8   44.75    1.46
   0   2  -9    0.21    0.29
   0   2  -9    0.69    0.17
   0   2  -9    0.00    0.16
   0  -2  -9   -0.15    0.17
   0  -2   9    0.14    0.11
   0   2  -9    0.14    0.19
   0   2  -9    0.30    0.18
   0  -2  -9    0.21    0.17
   0  -2  -9    0.49    0.21
   0  -2   9    0.12    0.18
   0  -2  10  118.70    2.78
   0  -2 -10  114.93    2.61
   0   2 -10  107.70    2.36
   0   2 -10  113.44    2.88
   0  -2 -10  103.14    2.48
   0   2 -10  109.74    2.78
   0   2 -10  106.13    2.65
   0  -2  10  104.59    2.39
   0   2 -10  111.78    2.81
   0  -2 -10  113.30    2.55
   0  -2  11   10.61    0.60
   0  -2  11   11.74    0.78
   0   2 -11   10.20    0.75
   0  -2 -11   10.67    0.65
   0   2 -11   10.50    0.76
   0  -2 -11    9.79    0.63
   0   2 -11   11.63    0.85
   0   2 -11   10.96    0.60
   0   2 -11    9.84    0.70
   0  -2 -11   11.45    0.72
   0  -2 -12  157.09    3.48
   0   2 -12  157.24    3.76
   0  -2 -12  151.68    3.32
   0  -2 -12  142.37    3.31
   0   2 -12  143.50    3.47
   0   2 -12  148.57    3.65
   0  -2  12  152.15    3.21
   0   2 -12  154.77    3.72
   0   2 -12  150.48    3.15
   0   2 -13  216.61    4.91
   0  -2  13  221.18    4.42
   0  -2 -13  233.85    4.78
   0  -2 -13  221.53    4.54
   0   2 -13  216.16    4.76
   0  -2 -13  214.20    4.58
   0   2 -13  234.63    5.10
   0   2 -13  227.57    4.37
   0   2 -13  235.51    5.06
   0   2 -14   45.33    1.88
   0   2 -14   40.91    1.65
   0  -2 -14   44.32    1.68
   0  -2 -14   41.02    1.56
   0  -2 -14   43.21    1.80
   0   2 -14   45.09    1.84
   0   2 -14   43.41    1.44
   0   2 -14   42.40    1.77
   0  -2 -14   43.39    1.55
   0  -2 -15   95.02    2.74
   0  -2 -15   98.40    2.98
   0   2 -15   98.71    3.03
   0  -2 -15   86.48    2.56
   0   2 -15   97.80    2.93
   0   2 -15   91.00    2.37
   0   2 -15   95.60    2.98
   0   2 -15   89.16    2.72
   0  -2 -15   94.67    2.56
   0  -2 -16   29.56    1.32
   0   2 -16   29.38    1.21
   0  -2 -16   30.35    1.58
   0   2 -16   29.62    1.46
   0   2 -16   29.52    1.55
   0  -2 -16   28.76    1.36
   0  -2 -16   31.12    1.50
   0   2 -16   30.40    1.62
   0   2 -16   32.02    1.65
   0   2 -17   19.64    1.34
   0  -2 -17   20.95    1.26
   0   2 -17   19.84    1.01
   0   2 -17   21.15    1.33
   0  -2 -17   18.93    1.07
   0  -2 -17   18.59    1.13
   0   2 -17   18.25    1.18
   0  -2 -18   69.08    2.43
   0   2 -18   70.87    2.56
   0   2 -18   73.90    2.20
   0  -2 -18   76.44    2.38
   0   2 -18   75.36    2.81
   0  -2 -18   75.27    2.61
   0   2 -18   74.95    2.72
   0  -2 -19   26.48    1.45
   0   2 -19   25.85    1.53
   0  -2 -19   27.55    1.37
   0   2 -19   27.24    1.67
   0   2 -19   27.79    1.63
   0  -2 -19   28.44    1.58
   0   2 -19   28.25    1.28
   0   2 -20  105.01    2.85
   0  -2 -20  100.70    2.95
   0   2 -20  102.14    3.56
   0  -2 -20   97.83    3.27
   0  -2 -20  100.26    3.19
   0   2 -20  100.80    3.32
   0   2 -20  106.62    3.51
   0   2 -21   31.39    1.43
   0   2 -21   28.50    1.68
   0  -2 -21   30.05    1.48
   0  -2 -21   29.47    1.72
   0   2 -21   26.34    1.75
   0  -2 -21   29.13    1.62
   0   2 -22   13.32    1.27
   0  -2 -22   14.05    1.14
   0  -2 -22   15.42    1.27
   0   2 -22   14.60    0.97
   0  -2 -22   14.95    1.05
   0   2 -23   20.60    1.18
   0  -2 -23   17.52    1.39
   0  -2 -23   19.36    1.22
   0   2 -23   20.14    1.59
   0  -2 -24   20.86    1.56
   0   2 -24   25.29    1.32
   0  -2 -24   21.45    1.32
   0   2 -24   21.74    1.73
   0   2 -25   23.46    1.30
   0   2 -25   19.60    1.67
   0  -2 -25   20.93    1.31
   0  -2 -25   19.37    1.57
   0   2 -26    6.86    1.04
   0  -2 -26    6.07    0.89
   0  -2 -26    6.25    0.71
   0   2 -27    4.96    0.94
   0  -2 -27    6.70    0.98
   0   2 -28   -0.36    0.52
   0  -3   0    0.12    0.08
   0  -3   1    0.77    0.16
   0  -3   1    0.14    0.12
   0  -3   2    0.33    0.17
   0  -3   2    0.02    0.16
   0  -3   3    1.07    0.23
   0  -3   3    0.20    0.17
   0  -3   3    0.58    0.21
   0  -3   4    0.72    0.25
   0  -3   4    0.09    0.17
   0  -3   4    0.07    0.20
   0  -3   5    0.45    0.22
   0  -3   5    0.47    0.23
   0   3  -5    0.52    0.17
   0   3  -6    0.09    0.12
   0  -3   6   -0.04    0.23
   0   3  -6    0.12    0.14
   0   3  -6    0.04    0.11
   0  -3   6   -0.02    0.10
   0  -3   6    0.15    0.16
   0   3  -7    0.27    0.14
   0  -3   7    0.21    0.23
   0  -3  -7    0.50    0.20
   0   3  -7    0.14    0.17
   0  -3   7   -0.03    0.10
   0   3  -7   -0.04    0.14
   0   3  -7    0.09    0.16
   0   3  -8    0.24    0.16
   0   3  -8    0.11    0.11
   0  -3   8    0.14    0.10
   0  -3   8    0.03    0.23
   0   3  -8    0.28    0.17
   0  -3  -8    0.26    0.18
   0   3  -8    0.24    0.20
   0  -3   9    0.39    0.23
   0   3  -9    0.12    0.18
   0  -3   9   -0.09    0.11
   0   3  -9    0.17    0.16
   0   3  -9    0.02    0.11
   0   3  -9    0.16    0.17
   0  -3  -9    0.02    0.17
   0  -3  10    0.07    0.11
   0   3 -10   -0.09    0.25
   0   3 -10   -0.07    0.15
   0  -3 -10    0.18    0.18
   0   3 -10   -0.03    0.19
   0   3 -10   -0.05    0.17
   0   3 -10    0.06    0.16
   0  -3  10    0.20    0.23
   0   3 -11    0.13    0.19
   0  -3  11    0.02    0.13
   0   3 -11    0.04    0.13
   0  -3 -11    0.45    0.21
   0  -3 -11    0.44    0.19
   0  -3 -11    0.21    0.21
   0   3 -11    0.04    0.16
   0   3 -11   -0.25    0.27
   0  -3  11    0.10    0.20
   0   3 -11   -0.05    0.17
   0  -3 -12    0.11    0.15
   0  -3 -12    0.81    0.27
   0  -3 -12    0.51    0.19
   0   3 -12   -0.14    0.15
   0   3 -12    0.48    0.32
   0   3 -12    0.04    0.18
   0  -3  12    0.07    0.10
   0  -3  12    0.35    0.30
   0   3 -12    0.24    0.21
   0   3 -12   -0.02    0.13
   0  -3 -13    0.62    0.24
   0   3 -13   -0.01    0.21
   0  -3 -13    0.45    0.25
   0  -3  13    0.49    0.30
   0   3 -13   -0.09    0.16
   0   3 -13   -0.03    0.18
   0   3 -13    0.24    0.22
   0   3 -13    0.17    0.32
   0  -3  13   -0.03    0.16
   0  -3 -13    0.04    0.16
   0   3 -14   -0.05    0.16
   0   3 -14   -0.12    0.22
   0  -3 -14    0.29    0.23
   0  -3  14    0.11    0.13
   0  -3 -14   -0.13    0.17
   0   3 -14    0.46    0.30
   0   3 -14   -0.10    0.18
   0  -3 -14   -0.10    0.19
   0  -3  15    0.13    0.12
   0   3 -15   -0.06    0.18
   0  -3 -15    0.00    0.17
   0   3 -15    0.36    0.35
   0   3 -15    0.33    0.29
   0   3 -15    0.12    0.18
   0   3 -15   -0.13    0.16
   0  -3 -15    0.32    0.23
   0  -3 -15   -0.07    0.23
   0  -3 -16   -0.08    0.26
   0   3 -16   -0.07    0.22
   0  -3  16   -0.07    0.14
   0   3 -16    0.47    0.38
   0   3 -16    0.08    0.26
   0   3 -16   -0.15    0.20
   0  -3 -16    0.08    0.18
   0  -3 -16    0.09    0.19
   0  -3 -16   -0.02    0.23
   0   3 -16   -0.03    0.18
   0  -3 -17   -0.10    0.21
   0   3 -17    0.34    0.26
   0   3 -17    0.19    0.18
   0  -3 -17    0.14    0.27
   0   3 -17    0.10    0.32
   0   3 -17   -0.05    0.15
   0  -3 -17   -0.01    0.19
   0   3 -18   -0.02    0.30
   0  -3 -18    0.09    0.28
   0   3 -18   -0.18    0.19
   0  -3 -18    0.32    0.24
   0   3 -18   -0.14    0.27
   0   3 -18    0.04    0.34
   0  -3 -18   -0.23    0.23
   0  -3 -19    0.18    0.20
   0   3 -19    0.19    0.36
   0   3 -19   -0.02    0.19
   0   3 -19    0.18    0.28
   0  -3 -19   -0.08    0.26
   0   3 -19    0.46    0.36
   0  -3 -19   -0.05    0.19
   0   3 -20   -0.03    0.23
   0  -3 -20    0.13    0.22
   0   3 -20   -0.34    0.32
   0   3 -20    0.26    0.39
   0  -3 -20    0.11    0.20
   0   3 -20    0.07    0.22
   0  -3 -20    0.84    0.38
   0  -3 -21   -0.08    0.23
   0   3 -21   -0.05    0.25
   0  -3 -21   -0.09    0.26
   0   3 -21   -0.02    0.39
   0   3 -21   -0.34    0.25
   0  -3 -21   -0.16    0.28
   0  -3 -22    0.17    0.30
   0  -3 -22    0.01    0.23
   0  -3 -22   -0.05    0.25
   0   3 -22    0.03    0.16
   0   3 -22    0.11    0.36
   0   3 -23   -0.65    0.48
   0   3 -23   -0.28    0.24
   0  -3 -23    0.27    0.31
   0  -3 -23   -0.22    0.22
   0   3 -24    0.08    0.37
   0  -3 -24    0.14    0.28
   0   3 -24   -0.10    0.21
   0  -3 -24    0.17    0.23
   0   3 -25   -0.04    0.18
   0  -3 -25   -0.25    0.26
   0  -3 -25    0.35    0.42
   0   3 -25   -0.44    0.53
   0   3 -26   -0.43    0.44
   0  -3 -26    0.45    0.37
   0  -3 -26   -0.38    0.28
   0   3 -27   -0.32    0.46
   0   3 -28    0.10    0.41
   0  -4   0  504.89    8.02
   0  -4  -1  923.78   14.27
   0  -4   1  928.18   14.51
   0  -4   2  827.61   13.25
   0  -4   2  827.83   13.12
   0  -4   3  573.13    9.54
   0  -4   3  578.34    9.50
   0  -4   3  576.21    9.43
   0  -4   4   -0.03    0.23
   0  -4   4    0.04    0.17
   0  -4   4    0.13    0.19
   0  -4   5    2.01    0.22
   0  -4   5    2.41    0.34
   0   4  -5    2.06    0.29
   0  -4   5    2.42    0.32
   0  -4   5    2.81    0.33
   0   4  -6   94.13    2.31
   0  -4   6   97.96    2.38
   0  -4   6   92.74    2.00
   0  -4   6   99.96    2.32
   0  -4   7  297.96    5.29
   0  -4   7  318.22    5.79
   0  -4   7  314.47    5.67
   0   4  -7  297.38    5.69
   0   4  -8  231.55    4.79
   0   4  -8  242.01    4.24
   0  -4   8  222.50    4.22
   0  -4   8  243.12    4.76
   0  -4   8  235.10    4.61
   0   4  -8  228.52    4.66
   0  -4  -8  232.03    4.15
   0   4  -9   85.24    2.40
   0  -4   9   95.85    2.50
   0   4  -9   88.85    2.44
   0   4  -9   88.67    2.53
   0  -4  -9   92.30    2.04
   0  -4   9   86.80    2.06
   0   4  -9   92.71    2.05
   0  -4 -10    6.63    0.47
   0   4 -10    6.93    0.47
   0  -4  10    6.91    0.47
   0   4 -10    6.91    0.64
   0  -4  10    6.16    0.60
   0   4 -10    6.23    0.57
   0   4 -10    6.94    0.62
   0   4 -11   92.77    2.17
   0   4 -11   88.79    2.56
   0   4 -11   92.68    2.72
   0   4 -11   93.33    2.65
   0  -4  11   93.83    2.61
   0  -4 -11   92.81    2.24
   0  -4  11   87.87    2.18
   0   4 -12  187.97    4.45
   0  -4 -12  187.59    3.87
   0  -4 -12  179.97    4.01
   0   4 -12  194.67    4.52
   0  -4  12  191.16    4.32
   0   4 -12  189.09    3.74
   0  -4  12  182.01    3.78
   0   4 -12  178.77    4.23
   0   4 -12  195.92    4.40
   0   4 -13   18.73    1.19
   0  -4 -13   17.23    0.91
   0   4 -13   17.41    1.13
   0  -4  13   15.60    0.81
   0  -4  13   16.65    1.06
   0  -4 -13   16.52    0.94
   0   4 -13   15.59    1.02
   0   4 -13   17.09    1.08
   0   4 -13   16.13    0.79
   0  -4 -13   15.78    0.85
   0   4 -14  100.46    2.99
   0  -4 -14   85.16    2.41
   0   4 -14   93.62    2.83
   0   4 -14   98.89    3.07
   0  -4  14   98.32    2.91
   0   4 -14   96.23    2.36
   0  -4  14   95.13    2.41
   0   4 -14   97.03    3.01
   0  -4 -14   95.17    2.55
   0  -4 -14   89.66    2.58
   0   4 -15    1.19    0.38
   0  -4 -15    1.38    0.35
   0   4 -15    1.81    0.45
   0  -4 -15    1.20    0.30
   0  -4 -15    1.73    0.34
   0   4 -15    1.36    0.27
   0  -4  15    1.53    0.27
   0   4 -15    1.67    0.45
   0  -4  15    2.09    0.46
   0   4 -15    2.05    0.42
   0  -4 -16   20.46    1.14
   0  -4 -16   17.14    1.00
   0   4 -16   19.34    0.97
   0   4 -16   20.30    1.26
   0  -4 -16   19.61    1.13
   0   4 -16   19.77    1.36
   0   4 -16   22.31    1.36
   0   4 -16   20.88    1.34
   0  -4  16   20.41    1.01
   0  -4 -17    1.22    0.34
   0   4 -17    0.66    0.39
   0  -4 -17    0.97    0.34
   0  -4 -17    0.70    0.28
   0   4 -17    1.09    0.33
   0   4 -17    0.96    0.25
   0  -4  17   -0.02    0.08
   0   4 -17    0.75    0.35
   0   4 -18    0.50    0.37
   0   4 -18    0.75    0.45
   0  -4 -18    0.20    0.28
   0   4 -18    0.20    0.17
   0   4 -18    0.65    0.29
   0  -4 -18    0.17    0.19
   0  -4 -18    0.94    0.31
   0   4 -19    1.38    0.43
   0   4 -19    0.95    0.51
   0  -4 -19    2.07    0.41
   0   4 -19    1.70    0.46
   0   4 -19    0.99    0.39
   0  -4 -19    2.18    0.49
   0  -4 -19    0.58    0.38
   0  -4 -20   89.66    2.91
   0  -4 -20   92.40    3.00
   0  -4 -20   86.01    2.83
   0   4 -20   93.26    3.25
   0   4 -20   99.65    2.70
   0   4 -20   92.17    3.45
   0   4 -21   44.10    2.35
   0  -4 -21   42.01    1.97
   0   4 -21   45.56    1.73
   0   4 -21   41.12    2.10
   0  -4 -21   41.89    1.87
   0  -4 -21   35.80    1.77
   0  -4 -22   -0.11    0.32
   0   4 -22    0.64    0.41
   0   4 -22    0.21    0.21
   0  -4 -22    0.07    0.20
   0  -4 -22    0.41    0.35
   0  -4 -23    0.99    0.32
   0   4 -23    1.28    0.32
   0  -4 -23    0.72    0.37
   0   4 -23    0.85    0.51
   0   4 -24   13.76    1.41
   0  -4 -24   12.89    1.18
   0   4 -24   14.22    0.97
   0  -4 -24   13.94    1.12
   0   4 -25    4.13    0.86
   0  -4 -25    3.76    0.59
   0  -4 -25    3.86    0.65
   0  -4 -26   20.89    1.39
   0  -4 -26   21.60    1.61
   0   4 -26   20.11    1.81
   0   4 -27    9.67    1.29
   0   4 -28   11.25    1.44
   0  -5   0    1.43    0.22
   0  -5   1    0.93    0.23
   0  -5  -1    0.12    0.10
   0  -5  -2   -0.03    0.08
   0  -5   2   -0.02    0.22
   0  -5   3    0.15    0.20
   0  -5   3   -0.07    0.21
   0  -5   3    0.30    0.23
   0  -5   4    0.09    0.20
   0  -5   4    0.25    0.17
   0  -5   4    0.11    0.20
   0  -5   5    0.41    0.24
   0  -5   5    0.37    0.22
   0   5  -5    0.62    0.22
   0  -5   5    0.58    0.24
   0  -5   6    0.16    0.20
   0  -5   6    0.33    0.20
   0   5  -6    0.26    0.18
   0  -5   6    0.04    0.09
   0  -5   6   -0.13    0.29
   0  -5   7    0.03    0.11
   0  -5   7    0.25    0.21
   0   5  -7   -0.08    0.20
   0  -5   7    0.15    0.27
   0  -5  -8    0.84    0.21
   0   5  -8    0.12    0.16
   0  -5   8    0.11    0.10
   0  -5   8    0.48    0.22
   0  -5   8    0.35    0.25
   0  -5  -9   -0.02    0.12
   0   5  -9    0.35    0.21
   0  -5   9   -0.05    0.12
   0  -5   9    0.14    0.23
   0   5  -9    0.15    0.21
   0  -5   9    0.20    0.21
   0   5 -10    2.61    0.43
   0  -5  10    2.16    0.44
   0   5 -10    2.26    0.41
   0  -5  10    1.53    0.26
   0  -5 -10    1.99    0.29
   0  -5  11    0.31    0.14
   0   5 -11   -0.23    0.26
   0   5 -11    0.06    0.23
   0  -5  11   -0.11    0.32
   0  -5 -11    0.73    0.23
   0  -5 -12    0.65    0.23
   0   5 -12   -0.13    0.21
   0   5 -12    0.28    0.37
   0  -5  12    0.06    0.26
   0   5 -12    0.37    0.28
   0  -5  12    0.00    0.13
   0  -5  13    0.08    0.25
   0   5 -13    0.52    0.32
   0  -5 -13    0.38    0.23
   0   5 -13   -0.03    0.35
   0   5 -13    0.26    0.16
   0   5 -13   -0.03    0.19
   0  -5  13   -0.12    0.14
   0  -5 -14    0.25    0.23
   0   5 -14   -0.28    0.27
   0  -5  14   -0.07    0.12
   0  -5  14    0.35    0.29
   0  -5 -14    0.04    0.16
   0   5 -14    0.02    0.14
   0   5 -14   -0.13    0.22
   0   5 -14    0.28    0.27
   0  -5  14   -0.03    0.25
   0  -5 -14    0.04    0.19
   0   5 -14    0.12    0.34
   0   5 -15    0.81    0.41
   0   5 -15    0.89    0.34
   0  -5 -15    1.06    0.29
   0  -5  15    0.50    0.18
   0  -5  15    0.84    0.36
   0  -5  15    1.29    0.44
   0   5 -15    0.58    0.29
   0  -5 -15    0.96    0.34
   0  -5 -15    0.78    0.29
   0   5 -15    1.18    0.36
   0   5 -15    0.97    0.24
   0  -5 -16   -0.16    0.22
   0   5 -16    0.02    0.25
   0  -5  16    0.26    0.30
   0  -5  16    0.03    0.14
   0   5 -16    0.43    0.34
   0   5 -16    0.05    0.21
   0   5 -16    0.87    0.46
   0  -5 -16    0.03    0.22
   0   5 -16   -0.15    0.15
   0  -5 -16    0.44    0.24
   0   5 -17   -0.22    0.30
   0  -5 -17    0.23    0.24
   0  -5 -17    0.06    0.24
   0   5 -17   -0.17    0.37
   0  -5  17   -0.07    0.11
   0   5 -17    0.53    0.29
   0   5 -17   -0.16    0.16
   0  -5 -17   -0.12    0.18
   0  -5 -18    0.35    0.23
   0  -5 -18   -0.10    0.25
   0   5 -18    0.07    0.14
   0  -5 -18    0.19    0.26
   0   5 -18   -0.24    0.25
   0   5 -18   -0.09    0.37
   0   5 -18   -0.01    0.37
   0  -5 -19   -0.31    0.27
   0   5 -19    0.55    0.29
   0  -5 -19    0.30    0.28
   0  -5 -19   -0.04    0.18
   0   5 -19   -0.12    0.34
   0   5 -19   -0.32    0.26
   0   5 -20   -0.13    0.22
   0   5 -20    0.17    0.40
   0   5 -20   -0.57    0.33
   0  -5 -20    0.35    0.27
   0  -5 -20   -0.01    0.23
   0  -5 -20    0.38    0.23
   0  -5 -21   -0.25    0.28
   0   5 -21    0.09    0.22
   0   5 -21   -0.20    0.36
   0  -5 -21   -0.13    0.28
   0  -5 -21    0.29    0.23
   0  -5 -22    0.04    0.25
   0  -5 -22    0.08    0.21
   0  -5 -22   -0.13    0.22
   0   5 -22   -0.02    0.39
   0  -5 -23    0.13    0.23
   0  -5 -23    0.20    0.35
   0   5 -23   -0.26    0.37
   0  -5 -24    0.71    0.39
   0  -5 -24   -0.22    0.29
   0   5 -24    0.96    0.58
   0   5 -25    0.26    0.43
   0  -5 -25   -0.13    0.37
   0  -5 -25    0.97    0.35
   0   5 -26    0.31    0.45
   0  -5 -26    0.13    0.21
   0   5 -27   -0.57    0.44
   0   5 -28    1.31    0.55
   0  -6   0   61.12    1.43
   0  -6   1  778.52   12.44
   0  -6  -1  775.41   12.20
   0  -6   2  178.88    3.40
   0  -6   2  175.26    3.60
   0  -6  -2  170.58    2.98
   0  -6  -3   42.98    0.90
   0  -6   3   44.80    1.34
   0  -6   3   43.88    1.45
   0  -6   3   44.12    1.45
   0  -6   4    5.29    0.46
   0  -6   4    4.43    0.47
   0  -6   4    4.57    0.47
   0  -6   5   12.94    0.76
   0  -6   5   11.68    0.71
   0  -6   5   11.52    0.75
   0  -6   6  182.78    3.87
   0  -6   6  172.55    3.47
   0  -6   6  178.69    3.87
   0  -6   6  188.72    3.98
   0  -6   7  153.76    3.19
   0  -6   7  162.38    3.69
   0  -6   7  164.43    3.60
   0   6  -7  159.65    3.63
   0  -6   8   66.32    2.10
   0   6  -8   68.70    2.09
   0  -6   8   64.44    1.72
   0  -6  -8   65.48    1.41
   0  -6   8   67.97    2.05
   0   6  -9    9.91    0.77
   0  -6   9   10.00    0.62
   0  -6  -9   10.31    0.50
   0  -6   9   14.58    0.93
   0  -6   9   13.58    0.99
   0   6 -10  149.75    3.82
   0  -6 -10  154.34    2.92
   0  -6  10  147.30    3.55
   0  -6  10  152.69    3.70
   0  -6  10  139.74    3.12
   0   6 -10  146.58    3.64
   0  -6  11  192.88    3.97
   0  -6  11  205.10    4.61
   0   6 -11  196.00    4.55
   0  -6 -11  198.93    3.77
   0   6 -11  202.31    4.75
   0   6 -12   17.35    1.10
   0  -6 -12   18.58    0.83
   0  -6  12   16.66    0.86
   0  -6  12   20.88    1.24
   0   6 -12   16.67    1.17
   0   6 -13   43.79    1.85
   0  -6  13   45.42    1.87
   0   6 -13   45.29    1.98
   0   6 -13   42.93    1.94
   0  -6  13   39.54    1.43
   0  -6 -13   43.60    1.41
   0  -6  14  234.68    5.39
   0   6 -14  238.95    5.60
   0  -6 -14  228.75    4.62
   0  -6  14  224.02    4.65
   0  -6  14  230.84    5.34
   0   6 -14  228.65    5.31
   0   6 -14  232.96    5.58
   0  -6  15  119.99    3.47
   0   6 -15  122.49    3.69
   0  -6 -15   99.54    2.76
   0  -6  15  120.17    3.52
   0  -6  15  113.44    2.84
   0  -6 -15  116.13    3.20
   0  -6 -15  117.08    2.87
   0   6 -15  123.60    3.68
   0   6 -15  121.01    3.49
   0  -6 -16    1.00    0.28
   0  -6  16    0.08    0.11
   0  -6  16    1.05    0.42
   0   6 -16    2.01    0.44
   0  -6  16    2.46    0.52
   0   6 -16    1.25    0.43
   0  -6 -16    1.37    0.35
   0   6 -16    1.85    0.55
   0  -6 -16    1.52    0.31
   0  -6  17    3.83    0.63
   0  -6 -17    2.84    0.42
   0   6 -17    2.90    0.65
   0  -6 -17    3.67    0.50
   0   6 -17    2.85    0.58
   0  -6  17    2.60    0.50
   0   6 -17    3.94    0.62
   0  -6 -17    3.05    0.52
   0  -6  18    6.45    0.84
   0  -6 -18    2.75    0.46
   0   6 -18    5.99    0.88
   0  -6 -18    5.47    0.61
   0  -6 -18    3.28    0.55
   0   6 -18    4.16    0.65
   0   6 -19    1.36    0.53
   0  -6 -19    0.87    0.32
   0  -6 -19    1.02    0.33
   0   6 -19    0.74    0.36
   0  -6 -19    0.77    0.37
   0  -6 -20   40.89    1.78
   0   6 -20   37.85    2.02
   0  -6 -20   33.19    1.59
   0   6 -20   39.78    2.25
   0  -6 -20   35.14    1.76
   0  -6 -21    6.83    0.72
   0   6 -21    8.68    1.09
   0  -6 -21    7.27    0.80
   0  -6 -21    9.70    0.89
   0  -6 -22   20.10    1.36
   0  -6 -22   20.69    1.34
   0  -6 -22   19.54    1.26
   0   6 -22   22.11    1.75
   0  -6 -23    0.24    0.30
   0   6 -23    1.52    0.68
   0  -6 -23    1.25    0.44
   0  -6 -24   98.85    3.36
   0  -6 -24   97.52    3.33
   0   6 -24  100.50    4.12
   0   6 -25    3.89    0.87
   0  -6 -25    4.48    0.70
   0   6 -26   11.64    1.40
   0  -6 -26    9.75    1.01
   0   6 -27    0.62    0.38
   0  -7   0    7.64    0.46
   0   7  -1    0.10    0.17
   0  -7   1    0.17    0.18
   0  -7  -1    0.19    0.11
   0   7  -2   -0.06    0.18
   0  -7  -2    0.27    0.13
   0  -7   2   -0.06    0.15
   0  -7   3    0.07    0.19
   0  -7   3    0.00    0.25
   0  -7  -3    0.14    0.09
   0  -7   4   -0.12    0.29
   0  -7   4    0.06    0.18
   0  -7  -4    0.04    0.06
   0  -7   4    0.07    0.24
   0  -7   5   -0.13    0.24
   0  -7   5    0.15    0.19
   0  -7   5    0.17    0.25
   0  -7   6    0.00    0.19
   0  -7   6    0.11    0.22
   0  -7   6    0.08    0.27
   0  -7   7    1.37    0.40
   0  -7   7    1.27    0.24
   0  -7   7    1.65    0.40
   0  -7   8    0.41    0.26
   0  -7  -8    0.16    0.09
   0  -7   8    0.15    0.12
   0   7  -8    0.17    0.18
   0  -7   8   -0.15    0.32
   0  -7   9    0.12    0.23
   0  -7   9   -0.53    0.35
   0   7  -9    0.07    0.17
   0  -7  -9    0.21    0.12
   0  -7   9    0.34    0.14
   0   7 -10   -0.10    0.33
   0  -7  10    0.20    0.13
   0   7 -10   -0.25    0.26
   0  -7  10    0.22    0.23
   0  -7  10    0.01    0.46
   0  -7 -11    1.67    0.29
   0  -7  11    1.50    0.66
   0   7 -11    1.46    0.50
   0   7 -11    1.02    0.36
   0  -7  11    0.33    0.26
   0  -7  11    0.03    0.14
   0  -7  12   -0.44    0.33
   0  -7  12   -0.04    0.14
   0   7 -12    0.21    0.26
   0   7 -12   -0.20    0.23
   0  -7 -12    0.15    0.14
   0   7 -13    0.25    0.27
   0   7 -13    0.11    0.20
   0  -7  13    0.12    0.12
   0  -7 -13    0.30    0.20
   0  -7  13   -0.17    0.28
   0   7 -13    0.19    0.38
   0  -7  13    0.52    0.39
   0  -7 -14    7.15    0.57
   0  -7  14   10.00    0.98
   0   7 -14    5.85    0.75
   0  -7  14    9.42    0.91
   0   7 -14   10.50    1.04
   0  -7  14    6.44    0.57
   0   7 -14    5.59    0.77
   0   7 -15    0.12    0.26
   0  -7 -15   -0.03    0.17
   0  -7  15   -0.19    0.32
   0  -7  15   -0.06    0.32
   0   7 -15    0.35    0.44
   0  -7  15    0.03    0.11
   0   7 -15    0.55    0.29
   0   7 -16   -0.09    0.23
   0  -7  16    0.14    0.37
   0   7 -16    0.11    0.40
   0  -7  16    0.00    0.22
   0   7 -16    0.10    0.25
   0  -7 -16   -0.11    0.24
   0  -7 -16   -0.02    0.20
   0  -7  16    0.02    0.10
   0  -7 -16    0.14    0.17
   0  -7 -17   -0.21    0.27
   0   7 -17    0.07    0.32
   0  -7  17    0.65    0.37
   0  -7  17   -0.12    0.29
   0   7 -17    0.72    0.34
   0  -7 -17   -0.28    0.20
   0  -7 -17    0.32    0.25
   0   7 -18    0.03    0.41
   0  -7 -18    0.09    0.21
   0  -7 -18    0.35    0.25
   0   7 -18    0.23    0.31
   0  -7  18    0.66    0.31
   0  -7 -18    0.01    0.23
   0  -7  18    0.22    0.39
   0   7 -19   -0.19    0.45
   0  -7  19   -0.14    0.38
   0   7 -19   -0.11    0.24
   0  -7 -19    0.13    0.22
   0  -7 -19    0.31    0.25
   0  -7 -19   -0.17    0.19
   0  -7 -20    0.15    0.24
   0  -7 -20    0.24    0.25
   0   7 -20    0.56    0.51
   0  -7  20   -0.15    0.20
   0  -7 -20   -0.19    0.25
   0  -7 -21    2.30    0.51
   0   7 -21    4.02    0.81
   0  -7 -21    1.76    0.40
   0  -7 -21    3.10    0.52
   0  -7  21    2.43    0.40
   0  -7 -22    0.38    0.30
   0  -7 -22    0.26    0.32
   0   7 -22   -0.14    0.43
   0   7 -23   -0.10    0.44
   0  -7 -23    0.34    0.31
   0  -7 -23   -0.22    0.26
   0   7 -24    0.53    0.45
   0  -7 -24    0.00    0.23
   0   7 -25    1.34    0.66
   0  -7 -25    0.33    0.20
   0   7 -26   -0.73    0.52
   0  -7 -26    0.10    0.22
   0   7 -27    0.32    0.51
   0  -8   0  240.91    4.39
   0  -8   1   30.96    1.06
   0  -8  -1   29.94    0.93
   0   8  -1   29.89    1.07
   0  -8   2   83.33    2.08
   0   8  -2   83.58    2.12
   0  -8   2   83.85    2.31
   0  -8  -2   82.83    1.74
   0   8  -3  282.24    5.46
   0  -8   3  286.37    5.42
   0  -8  -3  287.73    4.77
   0  -8   3  294.36    5.70
   0  -8   4    1.18    0.33
   0  -8  -4    1.30    0.13
   0  -8   4    1.66    0.30
   0  -8   4    1.87    0.38
   0  -8   5   30.99    1.28
   0  -8   5   32.26    1.39
   0  -8   5   29.04    1.32
   0  -8   6   58.68    1.95
   0  -8   6   64.37    2.10
   0  -8   6   58.25    2.01
   0  -8   7   30.55    1.40
   0  -8   7   32.07    1.46
   0  -8  -8   59.95    1.19
   0  -8   8   62.51    1.79
   0  -8   8   68.26    2.17
   0  -8   8   67.68    2.25
   0  -8   9   53.71    2.04
   0  -8   9   55.62    1.67
   0  -8  -9   54.50    1.17
   0  -8   9   54.84    2.00
   0  -8  10   43.77    1.48
   0  -8  10   44.67    1.78
   0  -8  10   46.03    1.88
   0   8 -10   43.54    1.83
   0  -8 -10   43.33    1.07
   0   8 -10   44.00    1.93
   0  -8 -11    3.60    0.28
   0  -8  11    3.32    0.39
   0  -8  11    2.83    0.49
   0   8 -11    2.91    0.51
   0  -8  11    2.92    0.49
   0   8 -11    2.74    0.46
   0  -8 -12   27.80    0.92
   0   8 -12   27.87    1.58
   0  -8  12   27.65    1.51
   0  -8  12   25.91    1.14
   0  -8  12   29.63    1.46
   0   8 -12   26.98    1.47
   0  -8 -13   12.17    0.63
   0   8 -13   15.31    1.19
   0  -8  13   11.93    0.76
   0  -8  13   12.25    0.99
   0  -8  13   13.37    1.05
   0   8 -13   15.09    1.18
   0   8 -13   12.03    1.00
   0   8 -14    9.65    0.99
   0  -8  14   10.50    0.96
   0  -8  14    9.95    0.89
   0   8 -14    9.98    0.96
   0   8 -14   10.68    0.94
   0  -8 -14   10.28    0.59
   0   8 -15   12.47    1.16
   0  -8  15   11.80    1.02
   0  -8 -15   12.74    0.71
   0   8 -15   12.35    1.05
   0   8 -15   11.63    1.09
   0  -8  15   11.55    1.04
   0  -8 -16    9.80    0.68
   0   8 -16   12.57    1.20
   0   8 -16   10.61    1.00
   0  -8  16   10.61    1.03
   0  -8  16   10.24    0.98
   0  -8 -17    3.04    0.43
   0   8 -17    2.93    0.56
   0  -8 -17    2.58    0.51
   0  -8 -17    2.99    0.42
   0  -8  17    2.55    0.59
   0  -8  17    3.08    0.59
   0   8 -17    3.02    0.65
   0  -8  18   12.52    1.17
   0  -8 -18   12.14    0.83
   0  -8 -18   12.10    1.02
   0  -8 -18   10.87    0.81
   0   8 -18   11.71    1.20
   0  -8  18   11.71    1.13
   0   8 -18   12.57    1.14
   0  -8  19    6.28    0.63
   0  -8 -19    6.62    0.62
   0  -8  19    6.70    0.87
   0  -8  19    7.45    0.94
   0  -8 -19    5.87    0.62
   0   8 -19    7.93    1.03
   0  -8 -19    6.78    0.80
   0  -8  20    0.54    0.26
   0   8 -20    1.25    0.50
   0  -8 -20    1.29    0.31
   0  -8 -20    0.86    0.29
   0  -8  20    1.54    0.55
   0  -8 -20    0.93    0.27
   0  -8  21    0.05    0.13
   0  -8 -21    0.21    0.25
   0   8 -21    0.65    0.43
   0  -8 -21    0.21    0.16
   0  -8 -21    0.65    0.25
   0  -8 -22    5.75    0.67
   0  -8 -22    4.33    0.67
   0   8 -22    4.61    0.88
   0  -8 -23   10.39    1.04
   0   8 -23    9.43    1.23
   0   8 -24    8.20    1.19
   0  -8 -24    6.59    0.86
   0   8 -25    0.36    0.47
   0  -8 -25    1.37    0.43
   0   8 -26   15.74    1.74
   0  -8 -26   16.30    1.35
   0  -9   0    0.75    0.22
   0  -9   1    0.05    0.26
   0  -9   1   -0.03    0.16
   0  -9  -1    0.04    0.12
   0  -9   2   -0.15    0.25
   0  -9   2    0.66    0.24
   0  -9  -2    0.22    0.13
   0   9  -2    0.25    0.22
   0  -9  -3    0.03    0.09
   0   9  -3    0.06    0.21
   0  -9   3    0.17    0.20
   0  -9   3    0.36    0.31
   0  -9  -4    0.10    0.09
   0  -9   4    0.04    0.22
   0  -9   4    0.28    0.19
   0   9  -4    0.60    0.29
   0  -9   4    0.33    0.37
   0  -9   5    0.07    0.25
   0   9  -5    0.05    0.25
   0  -9   5   -0.11    0.28
   0  -9  -5    0.04    0.05
   0  -9   5    0.26    0.21
   0  -9   6   -0.04    0.24
   0  -9   6    0.38    0.33
   0  -9   7   -0.08    0.29
   0  -9   7   -0.13    0.24
   0  -9   8   -0.12    0.14
   0  -9   8    0.21    0.27
   0  -9   8    0.02    0.22
   0  -9   9   -0.03    0.13
   0  -9   9    0.39    0.25
   0  -9   9   -0.18    0.35
   0  -9 -10    0.01    0.06
   0  -9  10   -0.08    0.28
   0  -9  10   -0.08    0.31
   0  -9  10    0.11    0.13
   0  -9  11    0.22    0.15
   0   9 -11    0.41    0.30
   0  -9  11    0.22    0.29
   0  -9 -11    0.05    0.08
   0  -9  11   -0.44    0.39
   0  -9  12   -0.14    0.14
   0  -9  12    0.21    0.33
   0   9 -12   -0.19    0.36
   0  -9  12   -0.44    0.32
   0   9 -12    0.02    0.20
   0  -9  12   -0.10    0.25
   0  -9 -12    0.07    0.10
   0  -9  13   -0.23    0.20
   0   9 -13    0.00    0.31
   0  -9  13    0.26    0.30
   0   9 -13    0.39    0.36
   0  -9 -13   -0.07    0.12
   0  -9  13    0.24    0.31
   0   9 -13   -0.01    0.21
   0   9 -14    0.20    0.29
   0  -9  14   -0.25    0.25
   0  -9  14   -0.06    0.35
   0   9 -14   -0.31    0.47
   0  -9 -14   -0.05    0.15
   0   9 -14    0.58    0.36
   0  -9  15   -0.28    0.35
   0   9 -15    0.07    0.41
   0  -9 -15   -0.13    0.15
   0   9 -15   -0.19    0.29
   0  -9  15   -0.24    0.32
   0  -9  16    0.08    0.25
   0   9 -16   -0.52    0.31
   0  -9 -16    0.11    0.18
   0  -9  16    0.10    0.36
   0   9 -16   -0.53    0.53
   0   9 -17    0.38    0.36
   0  -9  17    0.06    0.32
   0  -9  17   -0.31    0.37
   0   9 -17    0.45    0.26
   0  -9 -17   -0.12    0.21
   0   9 -18    0.34    0.45
   0  -9 -18    0.17    0.17
   0  -9 -18   -0.03    0.19
   0  -9  18    0.06    0.31
   0  -9  18    0.47    0.22
   0  -9  18    0.48    0.42
   0  -9 -18    0.25    0.26
   0   9 -19    0.12    0.45
   0  -9  19    0.17    0.35
   0  -9 -19    0.00    0.17
   0  -9  19   -0.26    0.41
   0  -9 -19   -0.05    0.21
   0  -9 -19    0.20    0.29
   0  -9  19   -0.21    0.16
   0  -9 -20    0.07    0.18
   0  -9 -20   -0.13    0.23
   0  -9  20   -0.27    0.37
   0   9 -20   -0.34    0.44
   0  -9  20    0.01    0.17
   0  -9 -20    0.11    0.24
   0  -9  20    0.33    0.36
   0  -9 -21   -0.53    0.36
   0   9 -21    0.19    0.41
   0   9 -22    1.39    0.62
   0  -9 -22    0.19    0.31
   0   9 -23    0.40    0.52
   0  -9 -23    0.01    0.26
   0   9 -24    0.01    0.41
   0  -9 -24   -0.36    0.29
   0  -9 -25   -0.26    0.28
   0   9 -25    0.25    0.44
   0   9 -26    0.13    0.41
   0  -9 -26   -0.23    0.29
   0 -10   0  207.65    4.05
   0 -10   1   66.85    2.16
   0 -10   1   68.55    1.87
   0 -10  -1   69.16    1.73
   0 -10   2    0.09    0.16
   0 -10  -2    0.08    0.11
   0 -10   2    0.39    0.30
   0  10  -2   -0.04    0.21
   0 -10   3    0.77    0.25
   0  10  -3    0.87    0.27
   0 -10  -3    1.49    0.21
   0 -10   3    0.81    0.33
   0 -10   4  351.91    7.03
   0  10  -4  346.92    6.74
   0 -10   4  345.85    6.67
   0 -10  -4  350.89    5.77
   0 -10   4  360.84    7.02
   0 -10   5  148.21    3.72
   0 -10   5  141.85    3.47
   0 -10   5  146.69    3.71
   0 -10  -5  140.21    2.48
   0 -10   6  215.37    4.95
   0 -10   6  219.64    5.02
   0 -10   7   10.91    0.91
   0 -10   7    9.67    0.83
   0  10  -8    2.19    0.46
   0 -10   8    1.45    0.44
   0 -10   8    2.03    0.45
   0 -10   9   83.23    2.41
   0 -10   9   86.00    2.52
   0 -10  10   12.48    1.00
   0  10 -10   11.11    1.00
   0 -10  10   11.76    1.00
   0 -10  11   13.82    1.08
   0 -10 -11   10.88    0.37
   0  10 -11   10.66    0.99
   0 -10  11   10.64    0.93
   0 -10  11   11.51    0.97
   0 -10 -12    1.38    0.16
   0 -10  12    1.59    0.49
   0  10 -12    1.43    0.44
   0 -10  12    1.44    0.36
   0 -10  12    2.12    0.46
   0 -10  13    2.38    0.54
   0 -10 -13    2.49    0.23
   0 -10  13    2.52    0.49
   0 -10  13    2.84    0.52
   0  10 -13    1.59    0.55
   0  10 -13    2.74    0.55
   0  10 -14    8.09    0.96
   0 -10  14    6.13    0.75
   0 -10 -14    7.60    0.44
   0 -10  14    6.61    0.81
   0 -10  14    8.43    0.91
   0 -10  15    0.90    0.33
   0  10 -15    0.49    0.40
   0 -10 -15    0.49    0.17
   0 -10  15    0.46    0.37
   0  10 -16   34.14    2.01
   0 -10  16   30.21    1.82
   0 -10  16   33.77    1.86
   0 -10  16   29.93    1.42
   0 -10 -16   34.76    1.15
   0  10 -17   38.37    2.24
   0 -10  17   35.21    1.56
   0 -10 -17   39.13    1.31
   0 -10  17   33.00    1.94
   0 -10  17   39.59    2.11
   0 -10  18   12.27    1.20
   0 -10  18   10.99    1.15
   0 -10  18   11.28    0.87
   0  10 -18   10.82    1.26
   0 -10  19    7.20    0.95
   0 -10  19    8.05    0.73
   0 -10 -19    6.13    0.62
   0  10 -19    7.87    1.10
   0 -10  19    6.78    0.94
   0 -10 -19    6.77    0.84
   0 -10 -20    1.34    0.41
   0 -10  20    2.72    0.67
   0 -10  20    3.38    0.67
   0  10 -20    2.96    0.71
   0 -10  20    2.24    0.42
   0 -10  21    6.92    0.98
   0 -10 -21    5.67    0.81
   0  10 -21    7.67    1.14
   0 -10  21    6.88    0.98
   0  10 -22   23.26    1.93
   0 -10 -22   17.94    1.43
   0  10 -23    1.59    0.65
   0 -10 -23    0.42    0.33
   0 -10 -24    0.90    0.41
   0  10 -24    0.27    0.37
   0  10 -25   24.55    2.14
   0 -10 -25   24.65    1.72
   0 -10 -26    0.96    0.41
   0 -11   0    2.48    0.35
   0 -11   1   -0.22    0.29
   0 -11   1   -0.01    0.15
   0 -11  -1    0.26    0.17
   0 -11   2   -0.26    0.29
   0 -11   2   -0.08    0.19
   0 -11  -2    0.15    0.12
   0  11  -3    0.24    0.35
   0 -11   3    1.81    0.69
   0 -11   3    1.50    0.36
   0 -11  -3    0.92    0.23
   0 -11  -4    0.27    0.13
   0  11  -4   -0.14    0.20
   0 -11   4    1.47    0.51
   0 -11   4    0.65    0.37
   0 -11   4    0.51    0.29
   0 -11   5    0.13    0.27
   0 -11  -5    0.07    0.09
   0 -11   6    0.85    0.45
   0 -11   6   -0.04    0.26
   0  11  -7   -0.01    0.28
   0 -11   7    0.25    0.27
   0 -11   7   -0.08    0.30
   0 -11   8    1.79    0.58
   0 -11   8    1.56    0.47
   0  11  -8    0.51    0.40
   0  11  -9    0.10    0.34
   0 -11   9    0.22    0.29
   0 -11   9    0.11    0.26
   0  11 -10    0.18    0.34
   0 -11  10   -0.03    0.27
   0 -11  10   -0.08    0.36
   0 -11  10    0.12    0.27
   0 -11  11    0.47    0.30
   0 -11  11    0.24    0.36
   0 -11  11    0.03    0.25
   0  11 -11   -0.13    0.37
   0 -11  12    0.29    0.33
   0 -11  12   -0.45    0.42
   0 -11  12   -0.06    0.26
   0  11 -12   -0.11    0.39
   0  11 -13    0.00    0.40
   0 -11  13   -0.03    0.39
   0 -11  13    0.03    0.30
   0 -11  13   -0.16    0.29
   0 -11  14   -0.50    0.40
   0 -11  14    0.44    0.31
   0 -11  14    0.85    0.47
   0  11 -14    0.01    0.37
   0 -11  14    0.08    0.14
   0 -11  15    0.42    0.25
   0  11 -15    0.17    0.45
   0 -11  15   -0.06    0.33
   0 -11  15   -0.36    0.29
   0 -11  15    0.03    0.34
   0  11 -16    0.29    0.44
   0 -11  16   -0.07    0.31
   0 -11  16    0.17    0.18
   0 -11  16    0.04    0.35
   0  11 -17    0.21    0.34
   0 -11  17    0.05    0.16
   0 -11  17   -0.20    0.31
   0 -11  17   -0.51    0.40
   0  11 -18    0.74    0.49
   0 -11  18   -0.05    0.36
   0 -11  18   -0.58    0.48
   0 -11  18    0.09    0.14
   0 -11  19    0.61    0.26
   0  11 -19    0.19    0.38
   0 -11  19    0.62    0.43
   0 -11  19    0.55    0.31
   0 -11  20   -0.24    0.32
   0 -11  20    0.81    0.49
   0 -11 -20   -0.29    0.30
   0  11 -20   -0.21    0.53
   0 -11  21   -0.39    0.37
   0  11 -21   -0.42    0.55
   0 -11 -21    0.01    0.24
   0 -11  21    0.25    0.37
   0 -11  22    0.30    0.32
   0 -11 -22   -0.24    0.28
   0  11 -22    0.93    0.50
   0 -11  22    0.70    0.47
   0  11 -23   -0.01    0.35
   0 -11 -23    0.24    0.28
   0 -11 -24    0.51    0.37
   0  11 -24    0.63    0.58
   0 -11 -25    0.34    0.34
   0  11 -25    0.13    0.49
   0 -11 -26    0.08    0.24
   0 -12   0   29.34    1.16
   0 -12   1   10.23    0.85
   0 -12   1   11.07    0.72
   0 -12  -1   10.85    0.64
   0 -12   2   15.85    0.91
   0 -12   2   17.64    1.12
   0 -12  -2   17.94    0.78
   0 -12  -3  124.42    2.61
   0 -12   3  134.03    3.60
   0 -12   4  240.26    5.56
   0 -12   4  242.42    5.51
   0 -12   5  147.09    3.99
   0 -12   5  147.06    3.97
   0 -12   6   15.29    1.19
   0 -12   6   14.40    1.14
   0 -12   7   74.03    2.69
   0 -12   7   77.99    2.75
   0  12  -7   80.04    2.66
   0  12  -8   59.15    2.31
   0 -12   8   55.47    2.30
   0 -12   8   58.01    2.36
   0  12  -9    8.24    0.93
   0 -12   9    9.43    0.96
   0 -12   9    9.32    1.00
   0 -12  10   28.66    1.66
   0 -12  10   27.55    1.32
   0 -12  10   30.20    1.65
   0  12 -10   28.78    1.67
   0 -12  11   11.96    1.07
   0  12 -11   12.51    1.13
   0 -12  11   12.20    1.05
   0 -12  11   11.48    1.07
   0 -12  11   10.86    0.81
   0 -12  12    1.61    0.33
   0 -12  12    2.27    0.57
   0  12 -12    2.12    0.58
   0 -12  12    2.03    0.46
   0 -12  12    2.64    0.53
   0 -12  13    9.79    1.04
   0 -12  13   10.06    0.98
   0 -12  13    8.68    0.75
   0  12 -13    9.17    1.04
   0 -12  13    9.83    0.99
   0 -12  14    0.83    0.38
   0  12 -14    1.36    0.55
   0 -12  14    0.53    0.34
   0 -12  14    0.50    0.34
   0 -12  14    0.96    0.27
   0 -12  15    9.17    1.01
   0 -12  15    8.84    0.78
   0  12 -15    9.30    1.10
   0 -12  15    9.30    0.99
   0 -12  15    8.46    0.98
   0 -12  16   76.19    3.12
   0 -12  16   76.40    3.08
   0  12 -16   79.67    3.34
   0 -12  16   70.25    2.42
   0 -12  16   73.59    2.92
   0  12 -17   32.42    2.16
   0 -12  17   32.56    1.99
   0 -12  17   30.00    1.50
   0 -12  17   34.42    2.03
   0 -12  18    2.64    0.45
   0 -12  18    4.07    0.72
   0  12 -18    2.77    0.72
   0 -12  18    3.78    0.74
   0 -12  19    6.38    0.68
   0  12 -19    7.46    1.14
   0 -12  19    7.28    1.01
   0 -12  19    7.57    0.98
   0 -12  20    0.64    0.41
   0  12 -20    1.57    0.63
   0 -12  20    1.23    0.53
   0 -12  21    2.93    0.72
   0  12 -21    3.18    0.84
   0 -12  21    1.65    0.55
   0 -12 -21    0.71    0.31
   0 -12  22    4.41    0.86
   0 -12  22    5.02    0.90
   0 -12 -22    3.67    0.69
   0  12 -22    4.39    0.93
   0 -12  23   12.46    1.40
   0 -12 -23    8.28    1.03
   0  12 -23   11.97    1.51
   0 -12  23   13.00    1.39
   0  12 -24   24.45    2.17
   0 -12 -24   23.21    1.75
   0 -12 -25    4.49    0.78
   0 -12 -26    2.66    0.63
   0 -13   0    8.50    0.84
   0 -13   1   -0.01    0.28
   0 -13   2   -0.09    0.29
   0 -13   3    7.42    0.94
   0 -13   4    0.08    0.30
   0 -13   4    0.42    0.33
   0 -13   5    0.06    0.24
   0 -13   5    0.61    0.41
   0  13  -6    0.00    0.29
   0 -13   6    0.84    0.45
   0 -13   6    0.05    0.32
   0 -13   7    1.06    0.45
   0  13  -7   -0.05    0.34
   0 -13   7    0.06    0.40
   0 -13   8   -0.03    0.28
   0  13  -8   -0.08    0.35
   0 -13   8   -0.13    0.30
   0 -13   9   -0.33    0.39
   0 -13   9    0.17    0.28
   0  13  -9    0.12    0.31
   0 -13  10    1.05    0.43
   0 -13  10    3.17    0.71
   0 -13  10    1.27    0.32
   0  13 -10    2.40    0.70
   0 -13  11    0.00    0.31
   0 -13  11   -0.19    0.44
   0  13 -11   -0.35    0.40
   0 -13  11    0.10    0.18
   0 -13  11   -0.21    0.31
   0 -13  12   -0.37    0.36
   0 -13  12   -0.52    0.45
   0 -13  12   -0.13    0.17
   0  13 -12    0.35    0.43
   0 -13  12   -0.16    0.37
   0 -13  13   -0.05    0.35
   0 -13  13   -0.27    0.45
   0 -13  13   -0.08    0.33
   0  13 -13   -0.37    0.50
   0 -13  13   -0.10    0.16
   0  13 -14    0.31    0.42
   0 -13  14    0.03    0.31
   0 -13  14    0.08    0.27
   0 -13  14    0.02    0.15
   0 -13  14   -0.34    0.42
   0  13 -15   -0.36    0.49
   0 -13  15    0.52    0.32
   0 -13  15    0.50    0.49
   0 -13  15    0.19    0.21
   0 -13  15   -0.07    0.27
   0  13 -16   -0.26    0.41
   0 -13  16   -0.02    0.15
   0 -13  16   -0.15    0.35
   0 -13  16   -0.02    0.35
   0 -13  16   -0.09    0.30
   0 -13  17    0.29    0.29
   0 -13  17    0.27    0.35
   0  13 -17    0.45    0.52
   0 -13  17    0.48    0.33
   0  13 -18   -0.08    0.43
   0 -13  18    0.07    0.37
   0 -13  18   -0.02    0.17
   0 -13  18   -0.30    0.31
   0 -13  19    0.59    0.48
   0  13 -19    0.24    0.46
   0 -13  19    0.64    0.45
   0  13 -20   -0.63    0.51
   0 -13  20    0.72    0.54
   0 -13  20    0.00    0.34
   0 -13  21   -0.55    0.44
   0 -13  21    0.10    0.41
   0  13 -21    0.19    0.44
   0 -13 -21    0.57    0.37
   0 -13  22    0.37    0.39
   0 -13 -22    0.53    0.46
   0 -13  22   -0.08    0.29
   0  13 -22   -0.20    0.44
   0 -13  23    1.30    0.54
   0  13 -23    0.90    0.64
   0 -13  23    1.50    0.61
   0 -13 -23    0.15    0.28
   0 -13 -24   -0.09    0.32
   0 -13 -25    0.20    0.26
   0 -13 -26    1.10    0.46
   0 -14   0    8.70    0.90
   0 -14   1    9.42    0.87
   0 -14   2   27.57    1.56
   0 -14   3    4.58    0.72
   0 -14   4    7.28    0.84
   0 -14   4    6.94    0.85
   0 -14   5   10.58    1.01
   0 -14   5   10.06    0.99
   0 -14   6   19.95    1.37
   0 -14   6   18.75    1.33
   0  14  -7   36.33    1.84
   0 -14   7   34.88    1.89
   0 -14   7   37.21    1.97
   0  14  -8   20.32    1.40
   0 -14   8   19.58    1.40
   0 -14   8   21.46    1.48
   0  14  -9   14.01    1.21
   0 -14   9   12.34    1.12
   0 -14   9   13.61    1.19
   0 -14  10   -0.36    0.40
   0 -14  10    0.45    0.45
   0  14 -10   -0.13    0.34
   0 -14  10    0.28    0.18
   0 -14  11    3.08    0.61
   0 -14  11    3.94    0.53
   0  14 -11    3.54    0.71
   0 -14  11    3.86    0.68
   0 -14  12   17.02    1.40
   0  14 -12   19.76    1.52
   0 -14  12   16.75    1.36
   0 -14  12   19.38    1.42
   0 -14  12   16.81    1.11
   0 -14  13    2.89    0.46
   0 -14  13    2.73    0.59
   0 -14  13    4.25    0.77
   0  14 -13    4.56    0.81
   0 -14  13    3.73    0.66
   0 -14  14    6.85    0.90
   0  14 -14    9.23    1.08
   0 -14  14    8.51    0.99
   0 -14  14    7.78    0.76
   0 -14  14    7.70    0.93
   0 -14  15    0.62    0.39
   0 -14  15    1.48    0.53
   0 -14  15    1.84    0.39
   0  14 -15    1.04    0.42
   0 -14  15    2.11    0.55
   0  14 -16   12.96    1.37
   0 -14  16   12.49    0.99
   0 -14  16   12.95    1.26
   0 -14  16   13.69    1.36
   0 -14  16   14.07    1.31
   0  14 -17    7.79    1.14
   0 -14  17    5.29    0.65
   0 -14  17    6.43    0.91
   0 -14  17    5.40    0.86
   0 -14  17    5.62    0.88
   0 -14  18  179.61    5.46
   0 -14  18  170.45    5.43
   0  14 -18  183.30    5.88
   0 -14  19    0.47    0.41
   0  14 -19    0.17    0.45
   0 -14  19    0.00    0.33
   0  14 -20    4.43    0.92
   0 -14  20    2.68    0.62
   0 -14  20    3.67    0.82
   0  14 -21   31.03    2.35
   0 -14  21   30.86    2.16
   0 -14  21   28.73    2.12
   0 -14  22    0.41    0.44
   0 -14 -22    0.22    0.25
   0  14 -22    0.05    0.44
   0 -14  23    2.92    0.74
   0 -14  23    2.27    0.72
   0 -14 -23    2.97    0.69
   0 -14  24    5.38    0.98
   0 -14 -24    4.06    0.81
   0 -14 -25    4.68    0.86
   0 -14 -26    1.13    0.50
   0 -15   0    4.88    0.74
   0 -15  -1    0.16    0.35
   0 -15   1   -0.24    0.31
   0 -15   2    0.49    0.40
   0 -15   3    1.22    0.55
   0 -15   4    1.15    0.64
   0 -15   4    3.09    0.73
   0 -15   5    0.40    0.32
   0 -15   5   -0.14    0.30
   0 -15   6    0.29    0.35
   0 -15   6   -0.19    0.27
   0 -15   7    0.66    0.43
   0 -15   7    0.16    0.33
   0 -15   8   -0.16    0.35
   0 -15   8    0.13    0.51
   0  15  -8    0.20    0.34
   0 -15   9   -0.17    0.35
   0 -15   9   -0.23    0.36
   0  15  -9   -0.09    0.42
   0  15 -10    0.29    0.42
   0 -15  10    0.12    0.36
   0 -15  10   -0.07    0.19
   0 -15  10    0.23    0.36
   0 -15  11    0.04    0.20
   0 -15  11    2.05    0.67
   0 -15  11    1.39    0.71
   0  15 -11    0.75    0.50
   0 -15  12   -0.09    0.18
   0 -15  12   -0.21    0.43
   0 -15  12   -0.27    0.33
   0 -15  12    0.05    0.31
   0  15 -12    0.11    0.39
   0  15 -13    0.17    0.34
   0 -15  13   -0.18    0.22
   0 -15  13   -0.27    0.35
   0 -15  13   -0.35    0.33
   0 -15  13   -0.90    0.56
   0 -15  14   -0.12    0.45
   0  15 -14   -0.50    0.40
   0 -15  14   -0.22    0.20
   0 -15  14   -0.23    0.32
   0 -15  14   -0.62    0.46
   0  15 -15    0.18    0.41
   0 -15  15    0.67    0.41
   0 -15  15   -0.70    0.49
   0 -15  15   -0.26    0.32
   0 -15  15    0.26    0.21
   0 -15  16   -0.19    0.35
   0  15 -16   -0.16    0.50
   0 -15  16    0.07    0.34
   0 -15  16    0.18    0.18
   0 -15  16   -0.49    0.44
   0  15 -17    1.18    0.63
   0 -15  17    0.43    0.38
   0 -15  17    0.63    0.43
   0 -15  17    0.86    0.45
   0 -15  18    0.85    0.55
   0 -15  18    0.59    0.50
   0  15 -18    0.17    0.49
   0 -15  19   -0.10    0.33
   0 -15  19   -0.76    0.54
   0  15 -19    0.41    0.43
   0  15 -20    0.02    0.41
   0 -15  20   -0.35    0.42
   0 -15  20    0.23    0.42
   0 -15  21    0.00    0.42
   0 -15  21    0.40    0.41
   0 -15 -22    0.25    0.34
   0 -15  22    0.57    0.49
   0 -15  22   -0.09    0.38
   0 -15 -23    0.13    0.22
   0 -15  23    0.10    0.45
   0 -15 -24    0.36    0.34
   0 -15 -25   -0.25    0.33
   0 -16   0   40.78    1.99
   0 -16   1    7.58    0.85
   0 -16  -1    8.10    0.88
   0 -16   2  118.65    3.73
   0 -16  -2  117.59    3.60
   0 -16   3  132.20    4.04
   0 -16   4   39.45    2.08
   0 -16   4   43.28    2.21
   0 -16   5    0.52    0.42
   0 -16   5    0.85    0.50
   0 -16   6   91.22    3.41
   0 -16   6   96.73    3.44
   0 -16   7   27.34    1.76
   0 -16   7   30.46    1.87
   0 -16   8  145.04    4.55
   0 -16   8  152.13    4.62
   0 -16   9   54.56    2.57
   0 -16   9   52.54    2.55
   0 -16  10   27.77    1.82
   0 -16  10   29.11    1.89
   0 -16  11   34.00    1.70
   0 -16  11   35.97    2.11
   0 -16  11   33.07    1.99
   0 -16  12   10.28    1.10
   0 -16  12    9.33    0.89
   0  16 -12   10.92    1.21
   0 -16  12    9.66    1.11
   0 -16  12   11.07    1.21
   0 -16  13    2.13    0.43
   0 -16  13    1.72    0.54
   0 -16  13    1.88    0.55
   0 -16  13    2.09    0.51
   0  16 -13    2.31    0.62
   0 -16  14    1.00    0.51
   0 -16  14    0.54    0.35
   0 -16  14    1.38    0.46
   0  16 -14    1.02    0.52
   0  16 -15    1.06    0.52
   0 -16  15    0.54    0.37
   0 -16  15    1.33    0.49
   0 -16  15    0.54    0.41
   0 -16  16   20.80    1.67
   0  16 -16   22.42    1.86
   0 -16  16   18.43    1.56
   0 -16  16   22.41    1.78
   0 -16  17    1.82    0.60
   0 -16  17    1.08    0.49
   0 -16  17    1.40    0.56
   0 -16  18  172.94    5.47
   0 -16  18  151.55    5.08
   0 -16  18  164.83    5.43
   0 -16  19   28.38    2.12
   0 -16  19   32.49    2.21
   0 -16  20   -0.18    0.43
   0 -16  20   -0.80    0.46
   0 -16  21    9.44    1.29
   0 -16  21    7.35    1.15
   0 -16  22    0.12    0.43
   0 -16 -23    0.17    0.27
   0 -16 -24    5.09    0.95
   0 -17   0    2.75    0.64
   0 -17  -1    3.64    0.72
   0 -17   1    2.73    0.68
   0 -17   2    2.69    0.72
   0 -17  -2    1.77    0.65
   0 -17   3    8.48    1.10
   0 -17  -3    5.22    0.90
   0 -17   4    0.81    0.51
   0 -17   4    1.58    0.66
   0 -17   5   -0.19    0.33
   0 -17   5   -0.07    0.36
   0 -17   6    0.27    0.49
   0 -17   6   -0.59    0.40
   0 -17   7    0.52    0.48
   0 -17   7   -0.30    0.41
   0 -17   8    0.46    0.48
   0 -17   8    0.12    0.39
   0 -17   9    0.62    0.46
   0 -17   9    0.03    0.31
   0 -17  10   -0.25    0.36
   0 -17  10    0.45    0.39
   0 -17  11    0.36    0.42
   0 -17  11   -0.28    0.45
   0 -17  12   -0.01    0.39
   0 -17  12    0.24    0.29
   0 -17  13    0.63    0.50
   0 -17  13    0.23    0.27
   0 -17  13   -0.44    0.46
   0 -17  14   -0.33    0.36
   0 -17  14    0.00    0.34
   0 -17  14    0.14    0.39
   0 -17  15    0.14    0.32
   0 -17  15   -0.21    0.42
   0 -17  15   -0.34    0.42
   0 -17  16    0.38    0.40
   0 -17  16    0.27    0.33
   0 -17  16    1.04    0.50
   0 -17  17    0.56    0.39
   0 -17  17    0.02    0.34
   0 -17  17    0.76    0.44
   0 -17  18   -0.12    0.40
   0 -17  18    0.33    0.36
   0 -17  19    0.23    0.46
   0 -17  19    0.01    0.32
   0 -17  20    0.00    0.51
   0 -17  20   -0.15    0.35
   0 -17 -23    0.06    0.26
   0 -18   0   95.17    3.41
   0 -18  -1  213.46    5.62
   0 -18   1  218.79    5.74
   0 -18   2  168.19    4.91
   0 -18  -2  167.85    4.74
   0 -18  -3  276.00    6.62
   0 -18   3  281.38    7.12
   0 -18   3  281.84    6.90
   0 -18   4   81.26    3.23
   0 -18   4   81.26    3.33
   0 -18  -4   79.15    2.98
   0 -18   5   25.11    1.79
   0 -18   5   24.17    1.69
   0 -18   6    4.26    0.78
   0 -18   6    5.03    0.83
   0 -18   7   10.22    1.15
   0 -18   7   12.04    1.23
   0 -18   8   26.24    1.86
   0 -18   8   24.76    1.80
   0 -18   9   10.94    1.24
   0 -18   9    9.49    1.13
   0 -18  10    2.79    0.65
   0 -18  10    4.47    0.81
   0 -18  11   -0.24    0.39
   0 -18  11   -0.43    0.37
   0 -18  12   -0.36    0.47
   0 -18  12    0.41    0.42
   0 -18  13   29.02    2.05
   0 -18  13   27.95    1.98
   0 -18  13   27.01    1.91
   0 -18  14   53.97    2.77
   0 -18  14   48.74    2.70
   0 -18  14   53.54    2.87
   0 -18  15    5.70    0.93
   0 -18  15    6.16    0.99
   0 -18  15    4.64    0.82
   0 -18  16   13.69    1.43
   0 -18  16   16.02    1.53
   0 -18  16   18.48    1.68
   0 -18  17   18.77    1.72
   0 -18  17   17.76    1.63
   0 -18  17   19.75    1.72
   0 -18  18   26.97    2.02
   0 -18  18   28.77    2.13
   0 -18  18   24.83    2.03
   0 -18  19   76.64    3.69
   0 -18  19   77.92    3.65
   0 -19   0    1.23    0.49
   0 -19  -1    1.04    0.52
   0 -19   1    0.45    0.40
   0 -19  -2    1.30    0.54
   0 -19   2    1.04    0.52
   0 -19   3    6.31    1.02
   0 -19   3    4.19    0.90
   0 -19  -3    3.94    0.81
   0 -19  -4    0.63    0.34
   0 -19   4    0.08    0.35
   0 -19   4    0.04    0.39
   0 -19  -5   -0.36    0.42
   0 -19   5    0.54    0.47
   0 -19   5   -0.51    0.52
   0 -19   6    0.22    0.52
   0 -19   6    1.01    0.56
   0 -19   7    0.53    0.44
   0 -19   7    0.09    0.36
   0 -19   8   -0.06    0.38
   0 -19   8    0.63    0.47
   0 -19   9    0.48    0.37
   0 -19   9   -0.09    0.32
   0 -19  10   -0.09    0.43
   0 -19  10    0.31    0.35
   0 -19  11   -0.26    0.52
   0 -19  11    0.42    0.44
   0 -19  12   -0.12    0.39
   0 -19  12   -0.23    0.49
   0 -19  13    0.31    0.34
   0 -19  13    0.35    0.46
   0 -19  13   -0.29    0.36
   0 -19  14   -0.43    0.43
   0 -19  14    0.19    0.34
   0 -19  14   -0.16    0.29
   0 -19  15    0.31    0.41
   0 -19  15   -0.28    0.40
   0 -19  15    0.06    0.29
   0 -19  16   -0.24    0.46
   0 -19  16    0.66    0.54
   0 -19  16    0.28    0.44
   0 -19  17    0.51    0.45
   0 -19  17   -0.45    0.46
   0 -19  17   -0.39    0.43
   0 -19  18   -0.13    0.29
   0 -19  18    0.66    0.42
   0 -19  18    0.59    0.53
   0 -19  19    1.03    0.55
   0 -20   0   14.75    1.34
   0 -20   1   25.74    1.80
   0 -20  -1   25.60    1.74
   0 -20  -2   63.01    2.78
   0 -20   2   63.71    2.92
   0 -20  -3   55.15    2.59
   0 -20   3   56.95    2.79
   0 -20   3   61.19    3.01
   0 -20   4   -0.03    0.42
   0 -20   4    0.86    0.47
   0 -20  -4    0.45    0.31
   0 -20   5    6.47    0.99
   0 -20  -5    5.73    0.82
   0 -20   5    6.46    0.98
   0 -20  -6   95.62    3.46
   0 -20   6   98.49    3.95
   0 -20   6  100.03    3.88
   0 -20   7    1.12    0.56
   0 -20   7    1.92    0.65
   0 -20   8    2.73    0.69
   0 -20   8    1.88    0.58
   0 -20   9    0.45    0.56
   0 -20   9   -0.52    0.40
   0 -20  10   14.38    1.45
   0 -20  10   14.42    1.49
   0 -20  11    3.33    0.79
   0 -20  11    5.96    0.97
   0 -20  12   27.39    2.08
   0 -20  12   27.85    2.08
   0 -20  13   19.51    1.70
   0 -20  13   22.69    1.89
   0 -20  13   20.17    1.79
   0 -20  14    0.45    0.44
   0 -20  14   -0.26    0.47
   0 -20  14    0.48    0.35
   0 -20  15    0.19    0.42
   0 -20  15   -0.37    0.48
   0 -20  15    0.27    0.43
   0 -20  16    3.55    0.79
   0 -20  16    5.50    1.04
   0 -20  16    3.26    0.78
   0 -20  17    0.13    0.38
   0 -20  17   -0.44    0.48
   0 -20  17    1.06    0.58
   0 -20  18   -0.31    0.42
   0 -20  19    1.49    0.60
   0 -21   0    4.32    0.82
   0 -21   1    1.29    0.57
   0 -21  -1    0.66    0.47
   0 -21   2    0.65    0.47
   0 -21   2    1.32    0.50
   0 -21  -2    0.47    0.40
   0 -21   3    0.83    0.61
   0 -21   3   -0.13    0.37
   0 -21  -3   -0.19    0.36
   0 -21   4    0.45    0.54
   0 -21   4    0.44    0.49
   0 -21  -4    0.69    0.48
   0 -21  -5   -0.18    0.36
   0 -21   5    0.91    0.50
   0 -21   5    0.66    0.56
   0 -21  -6   -0.33    0.34
   0 -21   6   -0.61    0.49
   0 -21   7    0.79    0.41
   0 -21  -7    0.85    0.45
   0 -21   7    1.41    0.55
   0 -21   8    0.42    0.48
   0 -21  -8   -0.28    0.37
   0 -21   8    0.44    0.35
   0 -21   9    0.17    0.37
   0 -21   9    1.27    0.62
   0 -21  10   -0.96    0.63
   0 -21  10    0.11    0.42
   0 -21  11    0.72    0.51
   0 -21  11    0.28    0.38
   0 -21  12   -0.34    0.35
   0 -21  12    0.18    0.43
   0 -21  13   -0.56    0.50
   0 -21  13   -0.37    0.34
   0 -21  13   -0.36    0.36
   0 -21  14    0.14    0.40
   0 -21  14   -0.63    0.41
   0 -21  14    0.02    0.50
   0 -21  15    0.37    0.34
   0 -21  15    0.30    0.36
   0 -21  15    0.02    0.39
   0 -21  16    0.14    0.53
   0 -21  17    0.99    0.57
   0 -21  18    0.33    0.42
   0 -22   0  107.41    4.06
   0 -22  -1   52.56    2.71
   0 -22   1   55.91    2.84
   0 -22   2   21.24    1.84
   0 -22  -2   20.07    1.64
   0 -22   2   21.39    1.75
   0 -22  -3    0.52    0.44
   0 -22   3    0.32    0.45
   0 -22   3    1.36    0.54
   0 -22   4   31.01    2.15
   0 -22   4   28.84    2.17
   0 -22  -4   31.15    2.02
   0 -22   5   33.45    2.25
   0 -22  -5   31.61    2.01
   0 -22   5   32.63    2.30
   0 -22   6    4.16    0.87
   0 -22  -6    4.00    0.74
   0 -22   6    5.07    0.98
   0 -22   7   14.45    1.56
   0 -22  -7   13.54    1.30
   0 -22   7   14.86    1.52
   0 -22   8   18.12    1.72
   0 -22  -8   21.36    1.61
   0 -22   8   20.51    1.86
   0 -22   9   46.20    2.78
   0 -22  -9   46.18    2.38
   0 -22   9   45.21    2.79
   0 -22  10    2.70    0.73
   0 -22 -10    0.88    0.39
   0 -22  10    2.60    0.71
   0 -22  11    2.48    0.68
   0 -22 -11    2.13    0.51
   0 -22  11    2.84    0.78
   0 -22  12   15.50    1.64
   0 -22  12   13.65    1.54
   0 -22  13    7.07    1.05
   0 -22  13    6.59    1.11
   0 -22  13    6.08    1.07
   0 -22  14   66.08    3.49
   0 -22  14   62.11    3.28
   0 -22  14   61.24    3.34
   0 -22  15    4.12    0.88
   0 -22  16   65.34    3.48
   0 -23   0    1.74    0.64
   0 -23   1    1.16    0.56
   0 -23   1   -0.16    0.39
   0 -23  -1    0.89    0.46
   0 -23   2    0.42    0.38
   0 -23  -2    0.08    0.42
   0 -23   2    0.29    0.52
   0 -23   3    1.86    0.68
   0 -23  -3    0.84    0.56
   0 -23   3    0.46    0.48
   0 -23  -4    3.17    0.77
   0 -23   4    4.05    0.91
   0 -23   4    2.16    0.81
   0 -23   5   -0.05    0.38
   0 -23  -5    0.37    0.38
   0 -23   5    0.19    0.44
   0 -23  -6   -0.34    0.40
   0 -23   6   -0.06    0.39
   0 -23   6    0.56    0.41
   0 -23  -7    0.11    0.34
   0 -23   7    0.01    0.48
   0 -23   7    0.50    0.53
   0 -23  -8   -0.17    0.29
   0 -23   8    0.03    0.38
   0 -23   8    0.03    0.37
   0 -23   9   -0.09    0.44
   0 -23  -9    0.33    0.37
   0 -23   9    0.18    0.41
   0 -23  10    0.22    0.35
   0 -23  10   -0.21    0.48
   0 -23 -10    0.08    0.34
   0 -23  11   -0.47    0.49
   0 -23 -11    0.37    0.39
   0 -23  11   -0.31    0.39
   0 -23  12   -0.11    0.43
   0 -23  12   -0.64    0.51
   0 -23  13    0.81    0.47
   0 -24   0   37.43    2.38
   0 -24  -1    2.46    0.67
   0 -24   1    1.95    0.70
   0 -24   1    2.35    0.76
   0 -24   2    2.80    0.75
   0 -24  -2    2.48    0.67
   0 -24   2    3.09    0.87
   0 -24  -3   59.30    3.00
   0 -24   3   58.11    3.28
   0 -24   3   58.97    3.13
   0 -24  -4   58.99    3.00
   0 -24   4   66.01    3.34
   0 -24   4   69.40    3.59
   0 -24  -5    4.29    0.81
   0 -24   5    5.12    0.95
   0 -24   5    3.81    0.92
   0 -24   6    6.10    1.10
   0 -24  -6    6.80    0.97
   0 -24   6    7.76    1.15
   0 -24   7   80.64    3.81
   0 -24  -7   76.79    3.36
   0 -24   7   77.43    3.85
   0 -24  -8    1.73    0.55
   0 -24   8    1.82    0.67
   0 -24   8    1.96    0.73
   0 -24  -9   39.71    2.32
   0 -24   9   43.03    2.79
   0 -24   9   43.38    2.84
   0 -24  10   25.16    2.15
   0 -24  10   22.60    2.04
   0 -25   0    4.14    0.95
   0 -25   0    1.20    0.53
   0 -25  -1    0.41    0.37
   0 -25   1   -0.18    0.54
   0 -25   1    0.05    0.35
   0 -25   2   -0.42    0.44
   0 -25  -2    1.02    0.56
   0 -25   2   -0.16    0.42
   0 -25   3    0.51    0.52
   0 -25  -3    0.70    0.49
   0 -25   3    0.91    0.54
   0 -25   4    0.49    0.48
   0 -25  -4   -0.22    0.38
   0 -25   4    0.49    0.57
   0 -25   5    1.20    0.63
   0 -25   5   -0.96    0.58
   0 -25  -5    0.99    0.52
   0 -25   6   -0.28    0.40
   0 -25  -6   -0.09    0.34
   0 -25   6    0.23    0.42
   0 -25  -7    0.48    0.44
   0 -25   7    0.56    0.56
   0 -25   8    0.74    0.73
   0 -25  -8    0.13    0.41
   0 -26   0    8.76    1.24
   0 -26   1    5.70    1.02
   0 -26  -1    6.96    1.10
   0 -26  -2   -0.23    0.39
   0 -26   2   -0.32    0.38
   0 -26   3   15.17    1.65
   0 -26  -3   14.25    1.51
   0 -26   4    1.88    0.69
   0 -26  -4    2.04    0.63
   0 -26  -5    5.43    0.93
   0 -26   5    6.50    1.12
   0 -26  -6    7.55    1.08
   0 -26  -7   21.91    1.81
   0 -27   0    0.81    0.48
   0 -27  -1    0.39    0.35
   0 -27   1    0.33    0.43
   0 -27  -2    0.88    0.49
   0 -27   2   -0.10    0.44
   0 -27  -3    0.01    0.30
   0 -27  -4    0.15    0.37
   0 -27  -5   -0.24    0.36
   0 -28  -2   23.02    2.04
   0 -28  -3    9.04    1.25
  -1   0  -2 1391.73   21.24
   1   0  -3    0.01    0.12
  -1   0  -3    1.79    0.22
  -1   0   4   71.63    1.41
   1   0  -4   67.25    1.55
  -1   0   4   70.68    1.58
  -1   0  -4   70.72    1.55
   1   0  -4   72.41    1.62
  -1   0  -5    0.09    0.13
   1   0  -5    0.08    0.14
   1   0  -5   -0.02    0.12
   1   0  -5   -0.01    0.11
  -1   0   5    0.07    0.12
   1   0  -6   61.17    1.51
   1   0  -6   52.01    1.33
   1   0  -6   55.43    1.48
  -1   0   6   59.65    1.33
  -1   0  -6   52.77    1.45
  -1   0   6   56.73    1.47
  -1   0  -6   55.78    1.12
  -1   0  -7    0.09    0.07
  -1   0   7   -0.08    0.14
   1   0  -7    0.11    0.17
   1   0  -7    0.21    0.14
   1   0  -7   -0.03    0.12
  -1   0   7    0.11    0.12
   1   0  -7   -0.06    0.19
  -1   0  -7   -0.05    0.10
   1   0  -8   71.99    1.90
  -1   0   8   67.94    1.84
   1   0  -8   76.08    1.94
  -1   0   8   71.29    1.68
  -1   0  -8   69.17    1.88
  -1   0   8   67.66    1.83
   1   0  -8   67.94    1.71
  -1   0  -8   68.32    1.46
   1   0  -8   72.03    1.84
  -1   0  -8   65.73    1.87
   1   0  -9    0.19    0.17
  -1   0  -9    0.05    0.15
   1   0  -9    0.08    0.13
   1   0  -9    0.37    0.19
  -1   0   9    0.11    0.16
  -1   0   9    0.01    0.15
  -1   0  -9    0.05    0.08
  -1   0   9   -0.09    0.14
   1   0  -9    0.18    0.24
  -1   0  -9    0.01    0.14
  -1   0  10    3.82    0.40
   1   0 -10    3.53    0.37
   1   0 -10    2.84    0.39
  -1   0  10    3.81    0.42
  -1   0 -10    3.27    0.41
  -1   0 -10    3.29    0.28
   1   0 -10    3.44    0.38
   1   0 -10    4.09    0.47
  -1   0 -10    3.33    0.43
  -1   0  10    3.00    0.35
  -1   0 -11   -0.04    0.11
   1   0 -11   -0.08    0.16
   1   0 -11   -0.09    0.15
  -1   0 -11   -0.10    0.17
  -1   0 -11    0.07    0.17
   1   0 -11    0.14    0.26
   1   0 -11    0.23    0.18
  -1   0  11   -0.07    0.14
  -1   0 -12   30.88    1.37
   1   0 -12   29.33    1.21
  -1   0 -12   27.73    1.28
   1   0 -12   27.94    1.17
   1   0 -12   29.91    1.34
   1   0 -12   29.07    1.33
  -1   0 -12   30.05    1.00
  -1   0 -13   -0.15    0.17
   1   0 -13    1.05    0.33
  -1   0 -13    0.28    0.40
  -1   0 -13   -0.08    0.18
   1   0 -13    0.16    0.33
   1   0 -13    0.32    0.21
   1   0 -13    1.42    0.43
  -1   0 -13    0.35    0.17
   1   0 -14  170.47    3.95
   1   0 -14  177.92    3.97
  -1   0 -14  173.14    3.53
  -1   0 -14  174.92    4.21
  -1   0 -14  182.70    4.30
   1   0 -14  178.56    4.25
   1   0 -14  182.86    4.31
  -1   0 -14  168.26    4.14
  -1   0 -15    0.32    0.25
   1   0 -15    0.26    0.22
   1   0 -15    0.17    0.33
   1   0 -15    0.19    0.19
  -1   0 -15    0.33    0.28
  -1   0 -15    0.06    0.12
   1   0 -15    0.19    0.25
  -1   0 -15    0.13    0.29
   1   0 -15    0.01    0.15
  -1   0 -16   19.13    0.88
   1   0 -16   16.72    0.98
  -1   0 -16   18.50    1.21
   1   0 -16   19.08    1.23
  -1   0 -16   18.24    1.17
   1   0 -16   20.32    1.27
   1   0 -16   18.19    1.08
  -1   0 -16   18.16    1.21
   1   0 -16   19.10    1.08
  -1   0 -17    0.06    0.34
  -1   0 -17   -0.07    0.14
   1   0 -17    0.54    0.29
   1   0 -17    0.42    0.26
   1   0 -17   -0.29    0.26
  -1   0 -17    0.20    0.25
   1   0 -17    0.03    0.18
  -1   0 -18    3.93    0.61
  -1   0 -18    6.23    0.79
   1   0 -18    3.95    0.64
   1   0 -18    4.66    0.56
   1   0 -18    4.76    0.61
  -1   0 -18    4.67    0.46
   1   0 -18    5.75    0.61
  -1   0 -19   -0.18    0.23
   1   0 -19    0.41    0.27
  -1   0 -19    0.12    0.31
   1   0 -19    0.83    0.35
  -1   0 -19    0.48    0.21
   1   0 -19    0.56    0.26
   1   0 -19    0.96    0.44
  -1   0 -20   45.81    2.15
  -1   0 -20   45.44    1.60
   1   0 -20   44.07    2.14
  -1   0 -20   44.45    2.17
   1   0 -20   43.32    1.96
   1   0 -20   40.38    1.82
   1   0 -20   43.83    1.87
  -1   0 -21    3.64    0.79
   1   0 -21    6.95    0.94
   1   0 -21    3.24    0.61
  -1   0 -21    2.80    0.44
   1   0 -21    4.28    0.62
   1   0 -21    4.21    0.65
   1   0 -22  214.80    5.45
  -1   0 -22  225.00    6.02
   1   0 -22  227.83    5.69
   1   0 -22  237.34    5.46
  -1   0 -22  250.42    5.00
   1   0 -23    0.68    0.32
  -1   0 -23    1.05    0.44
  -1   0 -23    0.61    0.26
  -1   0 -24   13.71    1.33
  -1   0 -24   15.58    0.97
   1   0 -24   14.53    1.11
   1   0 -25    0.60    0.31
  -1   0 -25    1.27    0.57
  -1   0 -26   30.24    2.06
   1   0 -26   32.43    1.75
  -1   0 -27    0.18    0.41
  -1   0 -28   -0.10    0.37
  -1   0 -29    0.67    0.49
  -1   0 -30    6.21    1.07
  -1   1  -2  135.04    2.34
   1   1  -3  591.29    9.49
   1   1  -3  604.65    9.57
  -1   1  -3  612.31    9.50
   1  -1  -3  592.25    9.61
  -1  -1   4  128.22    2.18
   1   1  -4  119.26    2.42
   1   1  -4  125.98    2.47
  -1  -1   4  128.99    2.55
  -1   1  -4  126.23    2.44
   1   1  -4  126.76    2.20
   1  -1  -4  131.21    2.53
  -1  -1   4  128.18    2.41
   1  -1  -5 1156.85   17.52
  -1   1  -5 1117.55   17.88
  -1  -1   5 1143.29   17.98
   1   1  -5 1125.51   17.58
   1   1  -5 1114.09   17.88
  -1   1   5 1135.05   17.78
   1  -1  -5 1150.39   17.96
   1   1  -5 1126.41   17.88
  -1  -1   5 1182.80   17.82
  -1   1   5 1206.11   17.52
  -1   1   6   10.40    0.42
  -1  -1   6   10.38    0.58
   1  -1  -6    9.62    0.58
   1   1  -6   10.33    0.58
   1   1  -6    9.95    0.53
   1   1  -6    9.70    0.43
   1   1  -6   11.03    0.57
  -1  -1   6   10.82    0.53
   1  -1  -6    9.92    0.42
  -1   1   6   10.25    0.52
  -1   1  -6   11.24    0.33
  -1   1  -6   10.94    0.58
   1   1  -7   32.86    1.17
   1   1  -7   30.52    1.03
  -1  -1   7   31.48    1.00
   1   1  -7   28.58    0.89
   1   1  -7   30.17    1.07
  -1   1   7   30.52    1.00
  -1  -1   7   29.71    1.09
  -1   1  -7   30.22    0.72
   1  -1  -7   30.15    1.06
   1   1  -7   28.53    1.00
   1  -1  -7   31.13    1.06
   1  -1  -7   30.82    0.88
  -1   1  -7   28.50    1.05
  -1   1   7   31.15    0.87
   1   1  -8   -0.07    0.14
   1  -1  -8    0.43    0.23
  -1   1  -8    0.01    0.15
  -1  -1   8    0.13    0.16
  -1  -1   8    0.05    0.15
   1   1  -8    0.08    0.15
   1   1  -8    0.13    0.10
   1  -1  -8    0.08    0.12
  -1   1  -8    0.16    0.08
  -1   1  -8    0.10    0.16
  -1  -1   8    0.06    0.12
   1   1  -8   -0.13    0.20
   1  -1  -8    0.07    0.16
   1   1  -8   -0.12    0.16
  -1   1   8   -0.06    0.15
   1   1  -9   45.94    1.45
  -1  -1   9   46.70    1.46
   1   1  -9   50.06    1.64
   1   1  -9   48.34    1.56
  -1  -1  -9   44.49    1.20
  -1   1   9   45.95    1.43
   1  -1  -9   48.21    1.51
   1  -1  -9   50.33    1.53
   1   1  -9   50.61    1.48
  -1   1  -9   45.74    1.10
   1   1  -9   44.87    1.31
  -1  -1   9   51.38    1.46
   1  -1  -9   45.24    1.30
  -1  -1   9   47.94    1.57
  -1   1  -9   44.93    1.56
  -1   1  -9   47.90    1.55
   1   1 -10    3.70    0.36
  -1  -1  10    3.42    0.43
  -1  -1 -10    3.66    0.32
   1   1 -10    3.47    0.39
  -1  -1 -10    3.68    0.43
  -1   1 -10    3.71    0.43
  -1  -1  10    3.94    0.41
   1  -1 -10    3.18    0.41
  -1   1  10    3.71    0.40
   1  -1 -10    3.29    0.39
  -1   1 -10    3.36    0.42
  -1  -1  10    3.51    0.38
  -1   1 -10    3.87    0.28
   1   1 -10    2.64    0.35
   1  -1 -10    3.69    0.36
   1   1 -10    4.40    0.51
   1   1 -10    3.59    0.42
   1  -1 -10    3.71    0.46
  -1  -1 -11   23.08    0.91
  -1  -1  11   26.60    1.13
  -1   1 -11   24.65    1.20
   1   1 -11   25.80    1.21
   1   1 -11   27.05    1.26
  -1   1 -11   25.87    0.83
   1   1 -11   26.94    1.11
   1  -1 -11   28.47    1.20
  -1   1 -11   25.40    1.20
   1  -1 -11   27.93    1.25
  -1  -1 -11   27.18    1.24
   1  -1 -11   26.16    1.02
   1   1 -11   26.01    1.02
   1   1 -11   26.09    1.12
   1  -1 -11   27.31    1.15
  -1  -1  11   27.74    1.13
  -1  -1 -11   26.88    1.18
  -1  -1  11   28.11    1.25
  -1  -1  12   15.47    0.88
   1   1 -12   18.21    1.08
   1  -1 -12   17.60    1.03
   1  -1 -12   18.74    0.96
  -1   1 -12   19.35    1.07
  -1  -1 -12   17.76    1.03
   1   1 -12   17.43    0.95
  -1   1 -12   17.92    0.70
   1  -1 -12   17.24    0.98
   1   1 -12   18.08    0.93
  -1   1 -12   19.03    1.08
   1   1 -12   16.34    0.84
   1   1 -12   17.09    1.01
  -1   1 -12   17.81    1.04
  -1  -1 -12   18.61    0.78
   1  -1 -12   17.48    0.86
  -1  -1 -12   17.49    0.97
  -1  -1  12   19.01    0.94
  -1   1 -13    0.69    0.23
   1   1 -13    0.25    0.17
  -1   1 -13    0.70    0.16
   1   1 -13    0.86    0.32
   1   1 -13    0.39    0.19
  -1  -1 -13    1.00    0.22
   1  -1 -13    0.45    0.19
  -1  -1 -13    0.73    0.24
  -1  -1  13    0.61    0.20
  -1   1 -13    0.85    0.33
  -1   1 -13    0.90    0.28
   1  -1 -13    0.57    0.25
   1  -1 -13    1.06    0.27
   1   1 -13    0.60    0.23
  -1  -1  13    0.63    0.25
   1  -1 -13    0.61    0.28
   1   1 -13    0.72    0.22
  -1  -1 -13    0.50    0.25
  -1   1 -14    5.99    0.43
   1  -1 -14    5.09    0.51
   1   1 -14    5.66    0.62
   1  -1 -14    5.11    0.59
  -1   1 -14    6.00    0.66
   1   1 -14    6.87    0.72
   1  -1 -14    5.21    0.54
  -1  -1 -14    6.33    0.66
  -1   1 -14    7.37    0.70
  -1  -1 -14    5.54    0.59
   1  -1 -14    6.45    0.66
  -1  -1 -14    6.41    0.49
   1   1 -14    5.01    0.51
   1   1 -14    5.97    0.59
  -1   1 -14    5.86    0.64
  -1  -1 -14    6.45    0.66
   1   1 -14    5.03    0.51
  -1  -1 -15    0.06    0.24
  -1  -1 -15   -0.06    0.18
  -1   1 -15    0.53    0.19
   1   1 -15    0.77    0.33
   1   1 -15    0.77    0.33
   1  -1 -15    0.63    0.29
   1  -1 -15    0.84    0.36
  -1   1 -15    0.31    0.22
  -1  -1 -15    0.52    0.19
  -1   1 -15    0.09    0.21
   1   1 -15    0.35    0.41
   1  -1 -15   -0.15    0.20
   1   1 -15    0.59    0.29
   1   1 -15    0.30    0.23
   1  -1 -15    0.54    0.27
  -1  -1 -15    0.27    0.37
  -1   1 -15    0.32    0.31
   1   1 -16   74.54    2.60
  -1   1 -16   74.47    2.61
  -1   1 -16   73.73    2.57
  -1  -1 -16   75.90    2.62
   1   1 -16   68.19    2.21
  -1  -1 -16   71.44    1.99
   1  -1 -16   73.02    2.48
  -1  -1 -16   71.91    2.45
   1   1 -16   70.18    2.22
   1  -1 -16   75.66    2.61
  -1   1 -16   72.26    1.91
   1   1 -16   72.74    2.57
   1   1 -16   67.80    2.33
  -1   1 -16   73.35    2.59
   1  -1 -16   71.27    2.30
  -1  -1 -16   70.72    2.47
   1  -1 -16   66.75    2.21
   1  -1 -17    1.54    0.44
  -1   1 -17    1.30    0.35
   1  -1 -17    1.18    0.33
  -1   1 -17    1.40    0.47
   1   1 -17    1.72    0.51
  -1   1 -17    0.84    0.29
   1   1 -17    1.22    0.35
  -1  -1 -17    1.10    0.25
   1  -1 -17    0.90    0.30
   1   1 -17    1.65    0.34
  -1   1 -17    1.09    0.22
  -1  -1 -17    0.42    0.26
  -1  -1 -17    0.93    0.41
   1   1 -17    0.87    0.28
  -1  -1 -18    4.82    0.69
   1  -1 -18    5.60    0.70
   1   1 -18    4.80    0.61
  -1   1 -18    4.96    0.47
   1   1 -18    5.02    0.57
   1  -1 -18    4.87    0.59
   1  -1 -18    5.00    0.59
   1   1 -18    4.24    0.69
  -1   1 -18    5.72    0.69
   1   1 -18    5.31    0.66
  -1   1 -18    4.61    0.65
  -1  -1 -18    5.09    0.51
  -1  -1 -18    5.88    0.70
  -1   1 -18    5.48    0.77
  -1   1 -19   25.94    1.12
  -1   1 -19   25.75    1.57
   1  -1 -19   26.52    1.40
   1  -1 -19   24.03    1.31
   1   1 -19   26.57    1.49
   1   1 -19   23.63    1.35
  -1  -1 -19   25.68    1.57
  -1  -1 -19   24.70    1.49
   1   1 -19   28.11    1.68
   1   1 -19   27.43    1.39
  -1   1 -19   25.68    1.60
   1  -1 -19   23.94    1.35
   1  -1 -19   27.06    1.61
  -1   1 -19   27.31    1.62
  -1  -1 -19   27.52    1.21
   1   1 -20   44.54    1.95
   1  -1 -20   46.45    1.94
   1  -1 -20   42.53    1.87
   1  -1 -20   42.71    1.93
  -1   1 -20   47.92    1.63
   1   1 -20   46.10    1.89
  -1   1 -20   49.01    2.31
  -1  -1 -20   46.02    2.18
   1   1 -20   46.44    2.27
  -1   1 -20   45.76    2.15
   1  -1 -20   48.59    2.22
  -1  -1 -20   49.44    1.73
   1   1 -20   45.68    2.08
  -1  -1 -20   46.41    2.13
   1   1 -21   28.27    1.78
   1  -1 -21   30.15    1.55
  -1   1 -21   27.77    1.77
   1   1 -21   27.30    1.46
   1  -1 -21   26.18    1.50
  -1  -1 -21   26.49    1.67
  -1  -1 -21   33.45    1.39
   1   1 -21   26.63    1.50
   1   1 -21   25.55    1.57
  -1   1 -21   31.63    1.30
   1  -1 -21   26.96    1.49
   1  -1 -21   28.42    1.73
   1   1 -22    0.21    0.28
   1   1 -22    0.02    0.27
  -1   1 -22    0.71    0.45
   1  -1 -22   -0.14    0.22
   1  -1 -22    0.48    0.32
  -1  -1 -22    1.13    0.49
   1  -1 -22   -0.24    0.28
  -1  -1 -22    0.19    0.20
  -1   1 -22    0.25    0.18
   1   1 -22    0.29    0.34
   1   1 -22    0.56    0.47
  -1  -1 -23    2.49    0.63
  -1   1 -23    2.46    0.38
   1   1 -23    2.12    0.43
  -1  -1 -23    2.81    0.42
   1  -1 -23    2.82    0.53
  -1   1 -23    1.48    0.50
  -1  -1 -24   10.62    1.15
  -1  -1 -24   11.62    0.86
   1  -1 -24   12.01    1.02
  -1   1 -24   11.18    1.21
   1   1 -24   12.13    1.00
  -1   1 -24   11.69    0.81
   1   1 -25   21.61    1.37
  -1   1 -25   19.55    1.63
  -1  -1 -25   21.55    1.67
   1  -1 -25   20.13    1.35
  -1   1 -26    5.06    0.89
   1  -1 -26    5.47    0.71
  -1  -1 -26    4.83    0.82
   1   1 -26    4.70    0.66
  -1  -1 -27   -0.19    0.37
  -1   1 -27   -0.27    0.46
   1  -1 -27   -0.02    0.19
  -1  -1 -28    6.10    1.00
  -1   1 -28    5.86    0.98
  -1   1 -29    0.35    0.40
  -1  -1 -29   -0.06    0.41
  -1  -1 -30    4.73    0.89
  -1   1 -30    4.76    0.93
   1  -2   0    0.07    0.09
   1  -2  -1  114.81    2.09
   1  -2   1  113.78    2.21
   1  -2   1  116.35    2.15
   1  -2   2   74.98    1.59
   1  -2   2   71.20    1.60
   1   2  -2   70.74    1.52
   1  -2   3  879.93   13.99
   1  -2   3  885.72   13.98
   1   2  -3  879.96   13.85
  -1  -2   4  892.35   13.93
   1   2  -4  891.17   14.11
  -1   2  -4  895.32   14.11
   1   2  -4  885.74   14.10
   1  -2  -4  913.16   14.24
  -1  -2   4  897.51   14.18
  -1  -2   4  890.31   14.29
  -1   2  -5   55.06    1.44
   1  -2  -5   57.38    1.50
   1   2  -5   57.27    1.43
  -1   2   5   58.62    1.29
  -1  -2   5   57.25    1.46
  -1  -2   5   59.15    1.30
   1   2  -5   56.33    1.29
  -1  -2   5   56.17    1.54
   1   2  -5   55.52    1.43
  -1   2   6    1.94    0.22
  -1  -2   6    1.80    0.21
   1  -2   6    1.98    0.14
   1  -2  -6    1.97    0.28
  -1  -2   6    1.82    0.30
  -1  -2   6    1.53    0.24
   1   2  -6    1.94    0.21
  -1   2  -6    1.65    0.24
   1  -2  -6    2.18    0.17
   1   2  -6    1.42    0.22
   1   2  -6    2.13    0.26
   1   2  -6    2.13    0.31
   1   2  -7  240.24    4.33
  -1  -2   7  232.24    4.54
   1   2  -7  229.62    4.42
   1  -2  -7  225.73    3.96
   1  -2  -7  237.45    4.47
   1   2  -7  241.37    4.49
  -1   2  -7  239.19    4.49
   1  -2   7  231.72    3.83
  -1   2   7  231.47    4.18
  -1   2  -7  232.81    3.81
  -1  -2   7  233.93    4.40
   1   2  -7  226.07    4.18
  -1  -2   8   19.16    0.88
   1   2  -8   23.96    1.08
  -1   2  -8   20.70    0.98
  -1   2   8   22.06    0.84
   1  -2  -8   21.96    0.95
  -1   2  -8   22.27    0.98
  -1   2  -8   23.03    0.62
   1   2  -8   21.51    0.87
  -1  -2   8   22.89    0.93
   1   2  -8   21.41    0.96
  -1  -2   8   20.62    0.99
   1   2  -8   19.65    0.91
   1  -2   8   22.11    0.63
   1   2  -8   21.15    0.81
   1  -2  -8   21.26    0.71
   1  -2  -8   22.23    0.87
  -1  -2   9   14.65    0.86
   1  -2   9   16.06    0.56
  -1  -2   9   13.30    0.73
  -1   2  -9   15.38    0.85
   1   2  -9   14.32    0.79
   1  -2  -9   13.86    0.78
   1   2  -9   14.43    0.73
   1  -2  -9   13.91    0.61
  -1   2  -9   16.15    0.54
   1   2  -9   15.07    0.90
  -1   2  -9   17.25    0.89
   1  -2  -9   15.98    0.78
  -1   2   9   13.89    0.69
  -1   2  -9   14.98    0.87
   1   2  -9   14.36    0.82
   1   2  -9   14.87    0.70
  -1  -2   9   15.34    0.79
  -1  -2  10   49.81    1.59
   1   2 -10   53.09    1.80
  -1  -2  10   48.09    1.54
  -1   2 -10   48.16    1.17
   1   2 -10   47.30    1.60
   1  -2 -10   53.91    1.65
  -1   2 -10   46.40    1.66
  -1   2 -10   48.06    1.68
  -1  -2  10   49.25    1.71
   1  -2 -10   51.44    1.57
   1  -2 -10   45.99    1.34
   1   2 -10   51.82    1.54
   1   2 -10   47.40    1.45
  -1   2 -10   46.41    1.70
   1   2 -10   49.58    1.70
  -1   2 -11   29.24    1.31
   1   2 -11   31.08    1.40
   1  -2 -11   29.02    1.23
   1   2 -11   31.27    1.34
   1  -2 -11   31.58    1.24
  -1  -2  11   29.86    1.33
  -1   2 -11   28.75    1.34
  -1   2 -11   28.45    0.87
   1   2 -11   31.56    1.18
  -1  -2  11   28.77    1.19
  -1  -2 -11   28.31    1.02
   1   2 -11   28.61    1.12
   1   2 -11   29.68    1.27
  -1   2 -11   28.99    1.30
   1  -2 -11   28.33    1.04
  -1  -2  11   31.02    1.24
  -1   2 -11   31.65    1.38
  -1  -2  12   14.30    0.94
  -1   2 -12   14.60    0.95
   1   2 -12   14.85    0.82
  -1  -2 -12   14.30    0.72
  -1  -2  12   14.06    0.82
   1   2 -12   13.61    0.90
   1   2 -12   15.43    0.82
   1   2 -12   14.27    0.98
  -1   2 -12   13.95    0.92
  -1   2 -12   14.38    0.93
  -1   2 -12   13.70    0.95
  -1  -2  12   14.79    0.87
   1  -2 -12   13.37    0.73
   1  -2 -12   15.88    0.88
  -1   2 -12   13.96    0.60
   1  -2 -12   14.48    0.86
   1   2 -12   13.96    0.89
   1   2 -13   34.84    1.58
  -1  -2  13   34.16    1.39
  -1   2 -13   34.72    1.54
   1   2 -13   32.52    1.43
  -1  -2 -13   31.91    1.38
  -1  -2 -13   31.37    1.48
  -1   2 -13   35.65    1.56
   1   2 -13   34.59    1.53
   1  -2 -13   31.92    1.23
  -1   2 -13   32.65    1.03
  -1   2 -13   34.53    1.57
  -1   2 -13   32.50    1.48
   1   2 -13   33.82    1.31
   1  -2 -13   34.32    1.41
  -1  -2 -13   30.79    1.15
  -1  -2  13   31.52    1.32
   1  -2 -13   34.80    1.41
   1   2 -13   30.43    1.28
  -1   2 -14    0.85    0.36
  -1  -2  14   -0.01    0.10
   1   2 -14    0.70    0.23
   1   2 -14    0.76    0.25
  -1  -2 -14    1.15    0.36
  -1   2 -14    0.93    0.29
  -1  -2 -14    0.81    0.28
   1  -2 -14    1.12    0.33
  -1   2 -14    0.52    0.24
  -1   2 -14    0.60    0.24
   1  -2 -14    0.66    0.24
  -1  -2  14    1.45    0.37
   1   2 -14    0.86    0.24
   1   2 -14    0.55    0.35
  -1   2 -14    0.85    0.18
  -1  -2 -14    0.88    0.30
   1  -2 -14    0.59    0.23
   1  -2 -14    0.86    0.28
   1   2 -14    1.28    0.32
  -1  -2 -14    0.55    0.20
   1   2 -15    6.80    0.68
   1  -2 -15    6.83    0.69
  -1  -2  15    6.77    0.68
  -1   2 -15    5.96    0.69
  -1   2 -15    6.57    0.70
  -1   2 -15    6.69    0.78
   1   2 -15    5.77    0.56
   1   2 -15    7.59    0.76
  -1   2 -15    6.04    0.44
   1  -2 -15    6.89    0.65
  -1  -2 -15    7.94    0.72
   1   2 -15    5.71    0.57
  -1  -2 -15    6.90    0.72
   1  -2 -15    7.94    0.76
   1   2 -15    6.98    0.78
  -1   2 -15    8.12    0.79
   1  -2 -15    6.20    0.56
  -1  -2 -15    5.49    0.62
  -1  -2 -15    5.68    0.51
  -1   2 -16    0.59    0.35
  -1   2 -16    0.51    0.32
  -1  -2 -16    0.20    0.24
   1   2 -16   -0.01    0.26
   1   2 -16    1.21    0.39
   1  -2 -16    0.90    0.33
  -1   2 -16    1.04    0.48
  -1   2 -16    0.23    0.21
   1  -2 -16    0.83    0.31
   1  -2 -16   -0.06    0.19
   1   2 -16    0.86    0.30
  -1  -2 -16    0.09    0.25
   1   2 -16    0.08    0.21
  -1  -2 -16    1.90    0.46
  -1   2 -16    0.34    0.20
  -1  -2 -16   -0.08    0.21
   1   2 -16    1.52    0.52
   1  -2 -16    2.03    0.48
   1  -2 -17   96.92    2.96
  -1   2 -17   95.98    2.30
   1   2 -17   92.23    3.13
  -1  -2 -17   95.20    2.95
   1   2 -17   91.45    2.65
  -1  -2 -17   89.71    2.85
   1   2 -17   88.13    2.89
   1  -2 -17   94.85    2.81
  -1   2 -17   96.49    3.14
  -1   2 -17   93.82    3.04
  -1   2 -17   95.28    3.17
  -1  -2 -17   89.92    2.46
   1  -2 -17   81.86    2.55
   1   2 -17   83.95    2.65
  -1  -2 -18   21.82    1.36
  -1   2 -18   25.36    1.58
   1  -2 -18   25.81    1.46
   1   2 -18   26.80    1.32
   1  -2 -18   22.23    1.22
  -1  -2 -18   25.63    1.46
   1   2 -18   24.81    1.46
   1   2 -18   25.64    1.61
  -1   2 -18   23.34    1.47
  -1   2 -18   25.54    1.05
  -1   2 -18   25.47    1.55
   1  -2 -18   23.25    1.31
  -1  -2 -18   23.57    1.15
   1   2 -18   22.91    1.29
   1   2 -19   40.11    1.81
  -1   2 -19   42.19    2.04
   1  -2 -19   39.46    1.72
  -1  -2 -19   40.46    1.92
   1  -2 -19   42.74    1.99
  -1  -2 -19   43.17    1.62
  -1   2 -19   44.35    2.14
   1   2 -19   44.00    2.01
  -1  -2 -19   41.72    1.97
  -1   2 -19   41.72    2.13
   1  -2 -19   41.10    1.81
   1   2 -19   45.50    2.21
  -1   2 -19   45.16    1.50
   1   2 -19   45.22    1.81
   1  -2 -20    0.60    0.37
   1  -2 -20    0.35    0.25
   1   2 -20    0.49    0.29
  -1  -2 -20    0.25    0.31
   1   2 -20    0.46    0.44
   1   2 -20    0.33    0.28
  -1   2 -20    0.10    0.16
  -1  -2 -20    0.02    0.22
  -1   2 -20    0.21    0.39
   1   2 -20   -0.08    0.21
   1  -2 -20   -0.03    0.24
  -1  -2 -20    0.23    0.19
   1   2 -21   18.00    1.16
  -1  -2 -21   17.09    1.29
   1   2 -21   17.48    1.45
  -1  -2 -21   17.94    1.06
  -1   2 -21   16.02    1.36
   1   2 -21   15.93    1.21
   1  -2 -21   17.71    1.19
   1   2 -21   17.36    1.33
   1  -2 -21   17.13    1.19
  -1  -2 -21   16.61    1.26
  -1   2 -21   17.33    0.92
   1  -2 -22   74.86    2.70
   1  -2 -22   66.97    2.56
   1   2 -22   71.91    2.73
   1   2 -22   78.45    2.63
  -1  -2 -22   82.99    2.50
   1  -2 -22   71.69    2.65
  -1   2 -22   78.27    3.22
  -1   2 -22   85.01    2.32
  -1  -2 -22   78.26    3.01
   1   2 -22   76.09    3.19
   1  -2 -23   -0.20    0.23
  -1   2 -23    0.26    0.19
  -1  -2 -23   -0.09    0.36
  -1   2 -23    0.49    0.38
   1   2 -23    0.18    0.26
  -1  -2 -23    0.13    0.19
  -1   2 -24    0.36    0.19
  -1   2 -24    0.89    0.48
  -1  -2 -24    0.05    0.16
   1  -2 -24    0.04    0.26
   1   2 -24    0.28    0.22
  -1  -2 -24   -0.15    0.30
  -1  -2 -25    1.64    0.54
   1  -2 -25    1.19    0.37
  -1   2 -25    1.27    0.56
   1   2 -25    0.87    0.31
  -1   2 -26    0.35    0.39
   1  -2 -26    1.22    0.38
   1   2 -26    0.77    0.30
  -1  -2 -26    0.82    0.47
  -1  -2 -27    1.72    0.57
  -1   2 -27    0.77    0.48
   1  -2 -27    2.44    0.50
  -1  -2 -28    2.72    0.66
  -1   2 -28    2.01    0.62
  -1  -2 -29   -0.15    0.41
  -1   2 -29    0.26    0.50
   1  -3   0    0.02    0.13
   1  -3   0   -0.06    0.13
   1  -3   1    3.65    0.28
   1  -3  -1    2.97    0.19
   1  -3   1    3.51    0.31
   1  -3   2   79.27    1.74
   1  -3   2   77.99    1.81
   1  -3   3  802.97   12.81
   1   3  -3  803.77   12.61
   1  -3   3  798.92   12.74
  -1  -3   3  770.96   12.77
  -1  -3   4 1021.24   16.71
  -1  -3   4 1044.14   16.43
   1  -3   4 1024.52   16.73
   1   3  -4 1064.96   16.52
   1  -3   4 1083.71   16.73
  -1  -3   4 1061.44   16.68
   1  -3   5  299.18    4.94
  -1  -3   5  318.24    5.55
   1  -3   5  317.54    5.63
  -1   3   5  314.95    5.05
   1   3  -5  312.06    5.39
   1  -3   5  313.74    5.64
  -1  -3   5  311.02    5.61
  -1  -3   5  303.68    5.32
   1  -3   6  352.98    5.72
   1  -3   6  374.13    6.51
   1   3  -6  360.72    6.31
  -1  -3   6  370.36    6.39
   1  -3  -6  354.42    5.69
   1   3  -6  366.88    6.21
  -1  -3   6  367.16    6.49
  -1   3   6  346.93    5.90
   1   3  -6  358.76    6.15
  -1  -3   6  368.15    6.14
  -1   3  -7    0.95    0.22
  -1  -3   7    1.03    0.27
  -1  -3   7    0.94    0.20
   1   3  -7    0.94    0.25
   1   3  -7    0.98    0.21
  -1  -3   7    0.66    0.17
   1   3  -7    0.58    0.14
   1  -3  -7    0.76    0.13
   1  -3   7    1.17    0.32
   1  -3  -7    1.36    0.27
  -1   3   7    1.15    0.19
   1   3  -7    0.82    0.19
  -1  -3   7    1.01    0.25
   1  -3   7    0.89    0.11
   1   3  -8  278.01    5.11
  -1   3  -8  271.25    5.45
   1   3  -8  291.15    5.17
  -1   3   8  278.25    4.91
   1   3  -8  284.18    5.37
   1  -3  -8  276.99    4.71
   1  -3  -8  292.09    5.36
  -1  -3   8  275.54    5.16
   1  -3   8  273.45    4.65
  -1  -3   8  283.75    5.49
  -1   3  -8  277.95    5.33
  -1  -3   8  290.51    5.37
   1  -3   8  295.42    5.51
   1   3  -8  276.73    5.36
  -1  -3   9    2.76    0.40
   1  -3  -9    3.06    0.33
   1  -3   9    2.66    0.23
   1  -3  -9    2.75    0.38
   1   3  -9    2.41    0.31
  -1   3  -9    3.15    0.41
   1  -3  -9    2.55    0.25
   1   3  -9    2.98    0.38
   1   3  -9    2.29    0.33
  -1   3  -9    2.66    0.36
  -1   3  -9    2.96    0.42
   1   3  -9    2.25    0.35
  -1  -3   9    2.38    0.31
  -1   3  -9    3.06    0.22
  -1  -3   9    3.15    0.40
   1   3 -10    7.18    0.61
   1   3 -10    7.20    0.53
   1  -3 -10    8.03    0.55
  -1   3 -10    6.59    0.59
   1  -3  10    6.54    0.37
   1   3 -10    7.91    0.64
  -1   3 -10    7.14    0.38
   1   3 -10    8.81    0.75
  -1  -3  10    7.28    0.54
  -1  -3  10    8.05    0.63
  -1   3 -10    6.82    0.64
   1  -3 -10    7.42    0.59
  -1   3 -10    7.05    0.62
   1   3 -10    7.86    0.55
  -1  -3  10    7.75    0.66
   1  -3 -10    7.52    0.44
  -1   3 -11   18.85    1.11
   1   3 -11   20.01    1.15
   1  -3 -11   17.90    0.75
   1   3 -11   20.50    0.94
  -1  -3  11   18.69    0.93
   1   3 -11   19.42    1.06
  -1  -3  11   20.90    1.03
  -1   3 -11   19.57    1.07
   1   3 -11   16.93    0.99
  -1  -3  11   18.93    1.08
   1  -3 -11   18.16    0.89
  -1   3 -11   21.36    0.71
   1  -3  11   19.73    0.71
  -1   3 -11   20.35    1.12
   1   3 -11   20.01    0.95
  -1   3 -11   19.54    1.08
   1  -3 -11   19.95    1.02
  -1  -3  12   21.34    1.19
   1  -3 -12   18.43    0.82
   1   3 -12   20.67    1.18
   1   3 -12   20.17    1.11
   1  -3 -12   18.58    1.01
   1  -3 -12   20.08    0.97
  -1   3 -12   19.44    1.12
   1   3 -12   19.00    0.96
  -1   3 -12   18.84    1.15
   1   3 -12   19.70    0.95
  -1   3 -12   19.59    1.11
  -1   3 -12   18.87    1.14
  -1   3 -12   18.72    0.71
   1   3 -12   19.24    1.07
   1  -3  12   18.63    0.73
  -1  -3  12   20.76    1.00
  -1  -3  12   19.91    1.04
   1   3 -13    0.74    0.40
  -1  -3  13   -0.07    0.16
  -1  -3  13    0.01    0.23
  -1  -3 -13   -0.10    0.17
  -1   3 -13    0.37    0.33
   1   3 -13   -0.17    0.22
   1  -3 -13   -0.11    0.14
  -1   3 -13    0.02    0.23
   1   3 -13    0.37    0.24
   1   3 -13   -0.09    0.18
  -1   3 -13   -0.02    0.09
   1   3 -13   -0.29    0.20
   1  -3 -13    0.05    0.18
  -1   3 -13    0.17    0.20
  -1   3 -13    0.18    0.20
   1  -3 -13   -0.01    0.22
  -1   3 -14    7.77    0.80
  -1   3 -14    6.79    0.44
  -1  -3 -14    7.35    0.66
   1  -3 -14    6.85    0.53
   1   3 -14    6.30    0.57
   1   3 -14    7.21    0.71
  -1  -3 -14    6.69    0.63
  -1  -3  14    8.02    0.72
  -1  -3 -14    7.49    0.58
   1   3 -14    6.92    0.63
  -1   3 -14    7.81    0.74
   1   3 -14    6.08    0.71
   1  -3 -14    5.85    0.59
   1  -3 -14    7.78    0.68
  -1   3 -14    6.63    0.70
   1   3 -14    8.12    0.75
  -1   3 -14    6.91    0.71
  -1   3 -15    0.26    0.21
  -1  -3 -15    0.51    0.20
  -1  -3  15    0.44    0.29
   1  -3 -15    0.20    0.16
   1   3 -15    0.48    0.24
  -1   3 -15    0.27    0.33
   1  -3 -15    0.31    0.19
   1   3 -15    0.79    0.39
   1   3 -15    0.57    0.24
   1  -3 -15    0.45    0.32
  -1   3 -15    0.34    0.15
  -1  -3 -15    0.16    0.21
  -1   3 -15    0.44    0.27
  -1   3 -15    0.47    0.27
   1   3 -15    0.31    0.19
   1   3 -15    0.16    0.24
  -1  -3 -15    0.21    0.25
   1   3 -16    1.83    0.42
  -1   3 -16    1.62    0.40
   1   3 -16    1.93    0.52
   1  -3 -16    1.52    0.38
   1   3 -16    1.96    0.35
   1   3 -16    1.19    0.33
  -1  -3 -16    1.84    0.43
  -1   3 -16    1.21    0.34
  -1   3 -16    1.54    0.46
   1  -3 -16    1.73    0.41
  -1   3 -16    1.14    0.35
  -1  -3  16    1.28    0.38
  -1  -3 -16    1.08    0.30
  -1  -3 -16    1.30    0.33
   1  -3 -16    2.38    0.44
   1  -3 -16    1.20    0.28
  -1  -3 -16    1.50    0.30
   1   3 -16    1.64    0.40
  -1   3 -16    1.26    0.23
   1   3 -17    0.74    0.30
  -1  -3 -17    0.69    0.35
   1  -3 -17    1.02    0.34
  -1   3 -17    1.60    0.51
  -1   3 -17    0.71    0.32
  -1   3 -17    0.70    0.19
   1   3 -17    0.40    0.27
  -1  -3  17    0.68    0.25
  -1   3 -17    0.39    0.28
   1   3 -17    0.61    0.27
   1  -3 -17    0.79    0.37
   1  -3 -17    0.29    0.19
  -1  -3 -17    0.59    0.30
  -1  -3 -17    0.61    0.25
   1   3 -17    0.69    0.42
  -1  -3  18    8.41    0.75
  -1  -3 -18    8.31    0.81
  -1  -3 -18    8.04    0.79
   1  -3 -18    8.28    0.78
  -1   3 -18    8.18    0.94
   1   3 -18    7.40    0.92
   1   3 -18    8.06    0.72
  -1   3 -18    7.52    0.87
   1  -3 -18    8.35    0.82
   1  -3 -18    7.18    0.66
  -1   3 -18    6.97    0.86
  -1  -3 -18    8.35    0.69
  -1   3 -18    9.00    0.60
   1   3 -18    7.79    0.76
   1   3 -18    8.95    0.89
   1  -3 -19    0.78    0.36
  -1  -3 -19    0.81    0.36
   1  -3 -19    1.12    0.33
   1   3 -19    0.74    0.27
   1  -3 -19    0.34    0.26
   1   3 -19    0.45    0.28
  -1   3 -19    0.40    0.28
  -1  -3 -19    0.53    0.24
  -1   3 -19    0.63    0.45
   1   3 -19    0.82    0.43
  -1   3 -19    0.51    0.19
   1   3 -19    0.89    0.29
  -1  -3 -19    0.82    0.37
   1  -3 -20    8.52    0.79
   1   3 -20    9.36    0.81
  -1  -3 -20    9.49    0.76
  -1   3 -20    9.97    0.67
  -1   3 -20   10.27    1.11
   1  -3 -20    8.11    0.82
  -1  -3 -20    9.31    0.94
   1   3 -20    9.59    0.96
   1   3 -20    8.54    0.85
  -1  -3 -20    7.58    0.83
   1   3 -20    9.05    1.05
  -1  -3 -21    7.56    0.85
  -1   3 -21    8.80    1.03
   1  -3 -21    8.69    0.86
   1   3 -21    6.76    0.79
   1   3 -21    9.22    0.81
   1  -3 -21    7.79    0.77
  -1   3 -21    9.36    0.65
   1   3 -21    8.95    1.05
  -1  -3 -21    7.97    0.89
   1   3 -21    8.27    0.93
  -1  -3 -21    9.55    0.78
  -1   3 -22    1.35    0.28
   1  -3 -22    1.64    0.41
  -1   3 -22    1.74    0.59
   1  -3 -22    1.65    0.38
   1   3 -22    1.45    0.36
  -1  -3 -22    1.19    0.31
   1   3 -22    1.73    0.59
   1   3 -22    1.15    0.39
  -1  -3 -22    1.50    0.50
  -1  -3 -23   12.57    0.93
   1   3 -23   12.47    0.99
  -1  -3 -23   11.88    1.13
  -1   3 -23   13.24    0.82
  -1   3 -23   10.81    1.22
   1  -3 -23   13.71    1.11
  -1  -3 -24    8.62    0.78
   1   3 -24    7.56    0.78
  -1  -3 -24    7.09    0.91
  -1   3 -24    7.59    1.06
   1  -3 -24    7.87    0.87
   1   3 -25    0.95    0.31
   1  -3 -25    0.85    0.32
  -1  -3 -25    0.48    0.34
  -1   3 -25    0.07    0.43
  -1  -3 -25    0.99    0.32
   1  -3 -26   -0.17    0.29
  -1   3 -26   -0.56    0.52
  -1  -3 -26   -0.38    0.42
   1   3 -26   -0.18    0.21
  -1   3 -27    1.85    0.66
   1  -3 -27    2.78    0.57
  -1  -3 -27    2.59    0.61
  -1   3 -28    8.04    1.21
  -1  -3 -28    7.08    1.01
  -1   3 -29    5.80    1.08
   1  -4   0   -0.16    0.14
   1  -4   0    0.23    0.17
   1  -4   1   61.08    1.46
   1  -4   1   59.07    1.54
   1  -4  -1   62.18    1.33
   1  -4  -2  414.16    6.63
   1  -4   2  414.00    7.01
   1  -4   2  419.21    7.13
   1  -4   3    5.67    0.44
   1  -4   3    5.52    0.46
  -1  -4   3    5.82    0.46
   1  -4   4  310.38    5.74
   1  -4   4  327.46    5.71
  -1  -4   4  306.84    5.69
   1  -4   5  467.29    8.07
   1   4  -5  471.29    7.78
  -1  -4   5  453.58    7.76
  -1   4   5  455.11    7.22
  -1  -4   5  464.81    8.02
   1  -4   5  463.53    8.03
  -1  -4   5  469.05    8.00
   1  -4   6  806.15   12.91
   1  -4   6  748.35   12.10
   1  -4   6  809.38   12.92
  -1  -4   6  794.89   12.85
   1   4  -6  792.23   12.57
  -1   4   6  759.34   12.05
  -1  -4   6  779.87   12.58
  -1  -4   6  781.50   12.90
   1   4  -7   87.40    2.17
   1  -4   7   96.77    2.45
  -1  -4   7   91.71    2.43
  -1  -4   7   86.69    2.16
  -1  -4   7   95.73    2.38
   1   4  -7   91.18    2.15
   1  -4   7   92.41    1.79
  -1  -4   7   92.82    2.18
  -1  -4   8  339.09    6.33
   1   4  -8  344.02    6.05
   1  -4   8  360.21    6.47
   1  -4   8  329.94    5.56
  -1  -4   8  331.54    6.05
   1   4  -8  326.08    6.06
  -1  -4   8  337.75    6.44
  -1   4  -8  335.01    6.43
  -1  -4   8  337.58    6.04
  -1   4  -9  252.29    5.31
   1   4  -9  261.69    4.94
  -1  -4   9  255.81    4.95
   1   4  -9  260.68    5.29
  -1  -4   9  265.86    5.24
  -1  -4   9  260.85    5.36
  -1  -4   9  269.23    4.95
   1   4  -9  254.12    4.98
   1  -4   9  259.12    4.46
   1  -4  -9  252.35    4.46
   1   4  -9  267.20    5.23
   1  -4   9  273.77    5.38
  -1   4 -10   78.72    2.42
   1   4 -10   79.62    2.09
   1  -4  10   86.31    2.48
   1  -4 -10   76.11    1.76
  -1  -4  10   84.03    2.35
   1   4 -10   77.69    2.37
  -1   4 -10   83.89    2.38
  -1  -4  10   83.80    2.47
   1  -4  10   81.30    1.76
   1  -4 -10   82.83    2.32
  -1   4 -10   83.01    2.51
   1   4 -10   78.66    2.16
   1   4 -10   79.28    2.35
  -1  -4  10   81.88    2.18
   1   4 -11   42.87    1.53
   1  -4 -11   46.57    1.43
   1   4 -11   41.78    1.68
  -1  -4  11   47.34    1.70
   1   4 -11   45.26    1.48
  -1   4 -11   46.64    1.74
   1   4 -11   47.51    1.76
   1   4 -11   45.41    1.83
  -1   4 -11   46.77    1.84
   1  -4 -11   44.54    1.63
  -1   4 -11   44.05    1.74
   1  -4  11   45.66    1.74
  -1  -4  11   47.44    1.81
  -1  -4  11   42.52    1.50
   1  -4 -11   40.10    1.21
   1  -4  11   42.51    1.19
  -1  -4  12   56.20    1.84
   1   4 -12   61.67    1.84
  -1  -4  12   61.59    2.17
  -1   4 -12   59.62    2.15
   1   4 -12   64.47    2.28
   1   4 -12   57.46    2.07
   1  -4 -12   64.25    1.81
  -1   4 -12   60.43    2.11
  -1  -4  12   61.66    2.05
   1   4 -12   61.67    2.11
   1   4 -12   60.10    1.92
   1  -4  12   60.75    1.52
   1  -4 -12   57.48    1.57
  -1   4 -12   61.80    2.23
   1  -4 -12   62.27    2.04
  -1   4 -12   62.02    2.24
   1   4 -13    0.45    0.19
   1   4 -13    0.44    0.33
   1  -4 -13    0.50    0.21
   1   4 -13    0.31    0.16
  -1   4 -13   -0.17    0.34
  -1   4 -13    0.28    0.20
  -1   4 -13    0.75    0.30
  -1  -4  13    0.53    0.31
   1   4 -13    0.28    0.21
   1  -4  13    0.45    0.13
  -1  -4  13    0.27    0.28
  -1   4 -13    0.48    0.24
   1  -4 -13    0.51    0.18
   1  -4 -13    0.63    0.27
   1   4 -13    0.70    0.31
  -1  -4  13    0.35    0.14
   1   4 -14    5.83    0.54
  -1   4 -14    6.04    0.72
  -1  -4  14    5.76    0.63
   1  -4 -14    5.02    0.64
   1   4 -14    5.15    0.63
  -1   4 -14    6.22    0.67
  -1   4 -14    5.99    0.68
   1  -4 -14    5.00    0.44
   1  -4 -14    5.47    0.56
   1   4 -14    5.67    0.64
  -1   4 -14    6.59    0.75
   1   4 -14    5.89    0.71
  -1  -4 -14    5.42    0.51
   1   4 -14    5.04    0.56
   1  -4  14    5.67    0.41
  -1   4 -15    4.16    0.60
  -1   4 -15    5.21    0.63
   1   4 -15    4.81    0.61
   1   4 -15    3.96    0.58
   1  -4 -15    4.78    0.53
  -1  -4 -15    3.59    0.49
  -1  -4 -15    4.16    0.52
  -1   4 -15    3.82    0.56
   1  -4 -15    3.57    0.40
   1   4 -15    3.72    0.49
   1   4 -15    4.01    0.47
  -1   4 -15    4.12    0.37
   1  -4  15    4.10    0.37
  -1   4 -15    3.90    0.64
   1  -4 -15    3.23    0.47
   1   4 -15    3.96    0.61
  -1  -4  15    4.28    0.57
  -1  -4 -15    4.11    0.48
   1   4 -16   14.53    1.18
   1  -4 -16   14.20    0.99
   1   4 -16   14.67    1.10
  -1  -4  16   16.31    1.10
  -1  -4 -16   13.01    0.94
   1   4 -16   14.52    1.10
  -1   4 -16   15.30    1.15
   1  -4 -16   15.49    0.99
  -1   4 -16   13.63    1.11
   1   4 -16   14.61    0.92
  -1  -4 -16   13.02    0.86
  -1  -4 -16   15.95    1.01
   1   4 -16   13.09    0.95
  -1   4 -16   14.25    0.71
   1  -4 -16   12.89    0.79
  -1   4 -16   14.65    1.18
  -1   4 -16   14.61    1.10
  -1  -4 -17    0.75    0.32
   1   4 -17    0.94    0.47
  -1  -4  17    0.40    0.28
  -1   4 -17    0.56    0.29
  -1   4 -17    0.49    0.15
   1  -4 -17    0.47    0.26
  -1  -4  17    0.59    0.24
   1   4 -17    0.95    0.38
  -1   4 -17    0.96    0.45
   1  -4 -17    0.76    0.33
   1   4 -17    0.33    0.23
  -1  -4 -17    0.59    0.24
   1  -4 -17    0.34    0.25
  -1  -4 -17    0.58    0.28
  -1   4 -17    0.34    0.21
   1   4 -17    0.58    0.26
  -1  -4 -18   15.59    1.10
   1   4 -18   17.10    1.34
  -1  -4  18   16.08    1.17
  -1   4 -18   14.83    1.20
   1  -4 -18   14.80    0.93
  -1   4 -18   16.71    0.83
  -1   4 -18   15.63    1.30
  -1   4 -18   16.62    1.31
   1   4 -18   15.90    1.01
  -1  -4  18   16.44    1.05
   1   4 -18   18.46    1.31
  -1  -4 -18   14.35    0.96
  -1  -4 -18   16.06    1.10
   1  -4 -18   15.66    1.10
   1   4 -18   14.91    1.07
  -1  -4 -19   26.25    1.33
  -1  -4  19   25.13    1.36
   1  -4 -19   26.52    1.31
  -1  -4 -19   24.57    1.44
   1  -4 -19   27.40    1.51
  -1   4 -19   27.23    1.74
  -1   4 -19   27.50    1.68
   1   4 -19   28.54    1.40
   1   4 -19   28.51    1.69
   1   4 -19   25.38    1.48
  -1   4 -19   28.88    1.13
   1   4 -19   28.84    1.81
  -1  -4 -19   28.39    1.54
   1   4 -20   21.40    1.23
   1  -4 -20   19.64    1.16
  -1  -4 -20   21.49    1.39
   1   4 -20   20.70    1.36
  -1  -4 -20   20.61    1.19
   1   4 -20   21.33    1.59
   1  -4 -20   20.64    1.33
   1   4 -20   22.26    1.52
  -1   4 -20   20.83    1.58
  -1  -4 -20   18.93    1.29
   1  -4 -21   33.12    1.59
  -1  -4 -21   37.04    1.62
   1   4 -21   37.77    2.20
  -1  -4 -21   34.71    1.82
   1  -4 -21   33.90    1.76
   1   4 -21   32.04    1.76
   1   4 -21   34.86    1.62
  -1  -4 -21   35.29    1.81
  -1   4 -21   33.38    2.07
  -1  -4 -22    6.36    0.69
   1   4 -22    5.10    0.71
   1   4 -22    6.13    0.94
   1  -4 -22    5.36    0.63
  -1  -4 -22    5.82    0.76
   1  -4 -22    6.02    0.75
  -1   4 -22    6.15    0.95
   1   4 -22    6.22    0.68
  -1  -4 -23    1.49    0.38
  -1   4 -23    1.50    0.60
  -1  -4 -23    0.64    0.38
   1  -4 -23    0.43    0.24
   1   4 -23    0.75    0.28
   1  -4 -24    1.01    0.35
  -1  -4 -24    2.00    0.40
   1   4 -24    1.66    0.40
  -1  -4 -24    1.45    0.46
  -1   4 -24    0.94    0.50
  -1  -4 -25    1.34    0.35
   1   4 -25    1.31    0.34
  -1   4 -25    1.01    0.50
   1  -4 -25    0.47    0.28
  -1  -4 -25    1.13    0.44
   1  -4 -26    1.04    0.35
  -1  -4 -26    0.45    0.30
  -1   4 -26    0.33    0.43
  -1   4 -27    1.00    0.48
  -1  -4 -27    1.05    0.47
   1  -4 -27    0.96    0.35
  -1   4 -28   -0.33    0.52
   1  -5   0    0.05    0.17
   1  -5   1   27.46    0.95
   1  -5  -1   26.77    0.83
   1  -5   1   27.55    1.03
   1  -5   2  106.32    2.37
   1  -5  -2  104.94    2.07
   1  -5   2  106.42    2.47
   1  -5   3    2.05    0.31
   1  -5   3    2.40    0.36
  -1  -5   3    1.43    0.26
   1  -5   4   17.50    0.89
  -1  -5   4   18.61    0.87
   1  -5   4   18.32    0.87
  -1  -5   5    0.63    0.22
  -1  -5   5    0.32    0.24
   1  -5   5    0.30    0.21
   1  -5   5    0.32    0.24
  -1  -5   5    1.06    0.41
   1  -5   6  181.80    3.87
  -1  -5   6  182.44    3.90
  -1  -5   6  177.38    3.85
   1  -5   6  180.23    3.89
  -1  -5   6  177.61    3.67
  -1  -5   7    1.05    0.21
  -1  -5   7    0.52    0.20
   1  -5   7    1.53    0.37
   1  -5   7    1.40    0.18
   1  -5   7    1.80    0.36
  -1  -5   7    0.80    0.29
  -1  -5   7    0.93    0.24
  -1  -5   8  177.58    3.72
  -1  -5   8  183.81    4.11
  -1  -5   8  185.95    3.80
   1  -5   8  183.02    4.03
   1  -5   8  175.70    3.30
   1   5  -8  188.59    3.72
   1  -5   8  187.01    4.08
  -1  -5   8  189.23    4.04
  -1   5  -8  176.36    4.08
  -1  -5   9    2.70    0.44
  -1  -5   9    2.77    0.43
   1  -5   9    2.44    0.42
   1   5  -9    2.27    0.34
  -1   5  -9    1.81    0.35
  -1  -5   9    2.31    0.35
  -1  -5   9    2.19    0.30
   1  -5   9    2.10    0.22
   1   5  -9    2.74    0.34
   1   5 -10   16.53    0.83
  -1  -5  10   16.15    0.84
   1   5 -10   14.58    0.85
   1   5 -10   15.96    0.99
  -1   5 -10   14.64    0.98
   1  -5  10   13.69    0.61
  -1  -5  10   16.74    1.03
  -1  -5  10   15.31    0.95
   1  -5  10   14.96    0.98
  -1  -5  10   15.22    0.83
  -1  -5  11    0.51    0.18
   1   5 -11    1.03    0.32
   1  -5 -11    0.72    0.15
   1  -5 -11    0.61    0.26
   1  -5  11    0.52    0.27
   1   5 -11    0.25    0.16
  -1   5 -11    1.03    0.31
  -1  -5  11    0.83    0.31
  -1   5 -11    0.85    0.30
  -1  -5  11    0.90    0.31
   1   5 -11    0.69    0.23
   1  -5  11    0.57    0.14
   1   5 -12    7.11    0.62
  -1  -5  12    6.46    0.65
   1   5 -12    8.04    0.83
  -1  -5  12    7.05    0.58
  -1   5 -12    7.75    0.76
   1  -5  12    6.49    0.69
   1  -5 -12    6.63    0.44
  -1  -5  12    6.64    0.71
   1  -5 -12    6.44    0.63
  -1  -5  12    6.62    0.65
   1   5 -12    7.05    0.72
   1   5 -12    6.78    0.56
  -1   5 -12    6.75    0.70
   1  -5  12    6.48    0.42
   1  -5 -13   22.23    0.85
  -1   5 -13   26.96    1.45
   1   5 -13   24.96    1.40
   1  -5  13   25.46    0.87
  -1   5 -13   26.65    1.38
   1   5 -13   23.26    1.16
  -1  -5  13   23.33    1.26
   1  -5  13   28.37    1.41
   1   5 -13   24.54    1.07
  -1   5 -13   24.46    1.39
   1   5 -13   23.61    1.30
  -1  -5  13   24.06    1.25
   1  -5 -13   23.99    1.21
  -1   5 -14    9.04    0.87
  -1  -5  14    9.64    0.85
   1   5 -14    8.45    0.84
   1  -5 -14    7.50    0.53
   1   5 -14    9.48    0.95
  -1   5 -14    7.08    0.80
   1  -5  14    8.67    0.53
   1  -5  14    9.64    0.85
  -1  -5  14    8.40    0.79
   1  -5 -14    8.73    0.77
   1   5 -14    8.40    0.66
  -1   5 -14    7.83    0.83
   1   5 -14    7.96    0.71
   1   5 -15    9.27    0.85
   1   5 -15    8.75    0.92
  -1  -5  15    9.62    0.88
   1  -5  15    8.17    0.54
   1  -5 -15    7.68    0.55
  -1  -5 -15    7.72    0.68
  -1   5 -15    9.14    0.93
  -1  -5  15    8.45    0.82
   1   5 -15    8.10    0.84
  -1   5 -15    8.96    0.83
   1   5 -15    8.37    0.76
  -1   5 -15    8.45    0.88
   1  -5 -15    8.76    0.78
  -1   5 -15    8.76    0.89
   1   5 -15    8.47    0.67
   1  -5  15    7.85    0.80
   1  -5 -16    0.23    0.23
   1  -5  16    0.31    0.14
   1   5 -16   -0.18    0.21
   1   5 -16   -0.05    0.20
   1  -5 -16    0.28    0.18
  -1   5 -16   -0.25    0.28
   1   5 -16    0.08    0.23
  -1  -5  16   -0.17    0.29
  -1  -5 -16    0.25    0.25
   1   5 -16    0.02    0.20
  -1   5 -16    0.26    0.31
   1   5 -16   -0.32    0.40
  -1   5 -16    0.42    0.41
  -1   5 -16   -0.23    0.27
  -1  -5 -16    0.02    0.19
   1   5 -17   -0.12    0.22
  -1   5 -17    0.01    0.23
  -1  -5 -17    0.01    0.18
   1   5 -17   -0.24    0.24
   1  -5 -17    0.10    0.22
   1  -5 -17    0.26    0.19
  -1  -5 -17   -0.28    0.30
  -1   5 -17    0.32    0.31
  -1  -5  17   -0.12    0.34
   1   5 -17   -0.09    0.21
  -1  -5  17    0.06    0.15
  -1  -5 -17    0.06    0.21
   1   5 -17   -0.04    0.38
  -1   5 -17   -0.29    0.38
   1   5 -18    0.29    0.26
  -1  -5  18   -0.16    0.21
  -1  -5 -18   -0.09    0.19
   1   5 -18    0.01    0.25
  -1  -5  18   -0.59    0.34
   1   5 -18   -0.19    0.20
  -1   5 -18    0.25    0.30
  -1  -5 -18    0.01    0.23
   1  -5 -18   -0.05    0.17
  -1   5 -18   -0.03    0.35
   1  -5 -18    0.06    0.23
   1   5 -18    0.12    0.45
  -1  -5 -18   -0.16    0.22
   1   5 -19    4.72    0.72
   1  -5 -19    4.26    0.62
  -1  -5 -19    5.55    0.66
  -1  -5  19    3.72    0.52
  -1  -5 -19    4.28    0.59
   1   5 -19    4.50    0.63
  -1   5 -19    5.14    0.81
   1  -5 -19    4.58    0.52
   1   5 -19    3.15    0.65
   1   5 -19    4.36    0.53
  -1  -5  19    4.06    0.65
  -1  -5 -19    4.53    0.56
  -1  -5 -20    4.09    0.59
  -1  -5  20    6.05    0.69
   1  -5 -20    4.78    0.56
   1  -5 -20    4.80    0.70
   1   5 -20    5.63    0.72
   1   5 -20    6.15    0.91
   1   5 -20    5.34    0.66
  -1  -5 -20    5.33    0.70
  -1  -5 -20    4.62    0.64
  -1   5 -20    4.84    0.81
   1   5 -21   74.95    3.23
  -1   5 -21   70.06    3.12
   1  -5 -21   70.72    2.69
  -1  -5 -21   64.33    2.55
   1  -5 -21   69.67    2.35
  -1  -5 -21   74.91    2.51
  -1  -5  21   71.09    2.51
  -1  -5 -21   71.78    2.66
   1   5 -21   72.58    2.46
   1   5 -21   70.62    2.73
  -1   5 -22    0.53    0.37
  -1  -5 -22    0.45    0.30
   1  -5 -22    0.62    0.32
  -1  -5 -22    0.47    0.33
   1   5 -22    1.10    0.52
  -1  -5 -22    0.51    0.27
   1   5 -22    0.58    0.31
   1   5 -22    0.56    0.26
  -1  -5 -23   10.41    0.91
  -1   5 -23   11.46    1.29
  -1  -5 -23   10.56    1.03
   1   5 -23   11.84    0.95
   1  -5 -23   10.96    1.05
  -1   5 -24    1.36    0.60
   1  -5 -24    0.42    0.30
  -1  -5 -24    0.54    0.28
   1   5 -24    0.51    0.25
  -1  -5 -24    0.65    0.38
   1   5 -25    8.22    0.82
  -1  -5 -25    6.53    0.73
  -1  -5 -25    7.80    0.93
   1  -5 -25    7.30    0.90
  -1   5 -25    8.11    1.17
  -1   5 -26    0.41    0.47
  -1  -5 -26    0.38    0.33
   1  -5 -26   -0.42    0.32
  -1  -5 -27    0.15    0.28
  -1   5 -27    0.23    0.43
   1  -5 -27    0.89    0.43
  -1   5 -28    2.89    0.79
   1  -6   0   -0.09    0.20
   1  -6   1  289.95    5.31
   1  -6   1  291.84    5.48
   1  -6  -1  294.00    5.14
  -1  -6   2   16.38    0.78
   1  -6   2   16.50    0.79
   1  -6  -2   17.17    0.67
   1  -6   2   17.06    0.86
   1  -6   3    5.28    0.50
  -1  -6   3    5.21    0.46
   1  -6   3    5.01    0.48
   1  -6   4   38.67    1.37
  -1  -6   4   38.01    1.34
   1  -6   4   37.30    1.39
   1  -6   5  505.93    8.81
  -1  -6   5  482.68    8.77
  -1  -6   5  501.37    8.84
  -1  -6   5  493.06    8.62
   1  -6   5  507.36    8.87
  -1  -6   6    0.02    0.12
  -1  -6   6    0.31    0.21
  -1  -6   6    0.15    0.23
   1  -6   6    0.21    0.26
  -1  -6   6    0.08    0.17
   1  -6   6    0.27    0.25
  -1  -6   7    2.48    0.37
  -1  -6   7    2.87    0.43
   1  -6   7    2.47    0.41
  -1  -6   7    2.89    0.33
  -1  -6   7    3.08    0.45
   1  -6   7    2.74    0.42
   1  -6   8  470.62    8.44
  -1  -6   8  460.33    8.13
   1  -6   8  456.36    8.39
  -1  -6   8  461.33    8.41
  -1   6  -8  458.26    8.49
  -1  -6   8  455.30    8.46
   1  -6   8  443.24    7.53
  -1  -6   8  440.56    7.97
   1  -6   9  149.13    3.62
   1  -6   9  144.67    2.91
  -1  -6   9  149.90    3.43
  -1  -6   9  141.24    3.27
  -1   6  -9  146.81    3.72
  -1  -6   9  152.01    3.64
  -1  -6   9  152.27    3.71
   1  -6   9  154.20    3.69
  -1  -6  10   15.42    0.84
  -1  -6  10   16.95    1.07
  -1  -6  10   15.93    1.02
  -1  -6  10   15.11    0.88
  -1   6 -10   15.95    1.05
   1  -6  10   16.63    1.04
   1  -6  10   14.72    0.65
  -1  -6  11  151.58    3.79
  -1   6 -11  153.97    3.94
  -1   6 -11  158.52    4.05
  -1  -6  11  153.29    3.53
   1  -6  11  142.42    3.00
   1   6 -11  147.60    3.58
  -1  -6  11  155.62    3.93
  -1  -6  11  148.47    3.42
   1  -6  11  152.68    3.86
  -1  -6  12  174.76    3.98
  -1  -6  12  175.30    3.81
   1  -6 -12  155.60    2.76
   1   6 -12  170.48    3.34
  -1   6 -12  171.01    3.97
   1   6 -12  166.50    3.61
   1  -6  12  156.37    2.83
  -1  -6  12  167.27    3.78
   1  -6  12  174.57    3.94
   1   6 -12  175.87    4.11
  -1   6 -12  171.77    4.08
   1   6 -13    2.98    0.40
   1  -6 -13    2.79    0.48
   1  -6  13    2.27    0.28
  -1   6 -13    3.51    0.59
  -1   6 -13    2.30    0.47
   1   6 -13    3.25    0.45
   1  -6  13    3.47    0.58
   1   6 -13    2.84    0.56
  -1  -6  13    2.98    0.49
  -1  -6  13    2.72    0.48
   1  -6 -13    3.12    0.33
   1   6 -13    3.34    0.57
  -1   6 -13    3.43    0.60
  -1   6 -14    1.86    0.42
   1   6 -14    1.44    0.30
   1  -6  14    1.49    0.23
   1  -6  14    1.33    0.43
   1   6 -14    1.27    0.40
  -1   6 -14    1.85    0.51
  -1  -6  14    1.76    0.45
  -1   6 -14    1.95    0.49
   1  -6 -14    1.44    0.36
  -1  -6  14    0.93    0.35
   1   6 -14    1.78    0.50
   1  -6  14    1.58    0.39
   1  -6 -14    1.55    0.25
   1   6 -14    0.97    0.30
   1   6 -15   61.19    2.01
  -1  -6 -15   63.87    2.00
   1  -6 -15   59.77    2.23
   1  -6 -15   56.24    1.69
  -1  -6  15   62.05    2.34
   1  -6  15   66.04    2.45
  -1   6 -15   64.85    2.50
  -1   6 -15   65.49    2.61
  -1   6 -15   62.20    2.54
   1   6 -15   65.42    2.59
   1  -6  15   60.82    1.70
   1   6 -15   63.54    2.49
   1   6 -15   59.29    2.20
  -1  -6  15   63.81    2.42
   1   6 -16    3.83    0.72
   1   6 -16    4.64    0.52
  -1   6 -16    6.66    0.88
   1   6 -16    4.11    0.65
   1   6 -16    4.58    0.59
  -1  -6  16    4.23    0.61
  -1  -6 -16    4.29    0.50
  -1   6 -16    5.08    0.75
  -1  -6  16    3.59    0.58
  -1   6 -16    5.58    0.71
   1  -6  16    4.60    0.65
   1  -6 -16    4.07    0.57
   1  -6 -16    3.56    0.40
   1  -6  16    4.14    0.40
  -1  -6 -17    0.16    0.26
   1  -6 -17    0.07    0.17
  -1   6 -17   -0.38    0.40
  -1  -6 -17    0.03    0.28
   1   6 -17   -0.14    0.17
   1   6 -17   -0.36    0.29
   1  -6 -17   -0.13    0.26
  -1  -6  17    0.12    0.30
  -1   6 -17   -0.05    0.22
   1   6 -17    0.49    0.39
  -1  -6  17   -0.10    0.16
   1  -6  17    0.06    0.10
   1   6 -17   -0.09    0.22
   1   6 -18   12.44    0.89
   1  -6 -18   12.43    1.03
  -1  -6 -18   12.40    0.94
  -1  -6 -18   12.97    0.98
   1   6 -18   12.96    1.26
  -1  -6  18   13.66    1.13
   1  -6 -18   12.51    0.80
   1  -6  18   12.86    0.74
   1   6 -18   12.73    1.15
  -1   6 -18   13.62    1.18
  -1  -6  18   11.63    0.90
  -1   6 -18   11.41    1.16
   1   6 -18   13.14    1.04
  -1  -6 -18   13.15    0.96
   1  -6 -19    1.16    0.37
  -1  -6 -19    1.18    0.38
   1   6 -19    1.04    0.30
  -1  -6 -19    0.39    0.23
  -1   6 -19    1.13    0.49
   1   6 -19    1.00    0.36
   1   6 -19    1.14    0.43
  -1  -6  19    0.50    0.34
   1  -6 -19    0.99    0.25
  -1  -6 -19    0.84    0.30
  -1  -6  19    1.20    0.33
   1   6 -20    0.78    0.28
  -1  -6 -20    0.76    0.32
  -1  -6 -20    0.94    0.37
   1   6 -20    0.55    0.26
  -1   6 -20    0.28    0.40
  -1  -6 -20    0.99    0.31
  -1  -6  20    1.54    0.48
   1  -6 -20    0.86    0.26
  -1  -6  20    0.27    0.19
   1   6 -20    1.08    0.48
   1  -6 -20    1.00    0.36
  -1  -6 -21    1.56    0.43
   1  -6 -21    1.81    0.37
  -1  -6  21    1.06    0.33
  -1  -6 -21    2.23    0.45
   1   6 -21    1.18    0.30
   1   6 -21    2.11    0.63
  -1  -6 -21    1.31    0.37
  -1   6 -21    1.99    0.61
   1   6 -21    1.64    0.44
   1  -6 -21    1.76    0.46
  -1  -6 -22    3.19    0.54
  -1  -6 -22    3.03    0.50
  -1  -6  22    3.13    0.51
   1  -6 -22    3.46    0.59
  -1   6 -22    3.37    0.78
  -1   6 -23    0.46    0.45
  -1  -6 -23    1.51    0.44
   1  -6 -23    1.04    0.39
  -1  -6 -23    1.78    0.43
   1  -6 -24    1.91    0.48
  -1  -6 -24    2.64    0.56
  -1  -6 -24    2.21    0.46
  -1   6 -24    2.50    0.69
  -1  -6 -25    7.96    0.82
   1  -6 -25    5.00    0.76
  -1   6 -25    7.29    1.11
  -1  -6 -25    5.23    0.76
   1  -6 -26    0.55    0.32
  -1   6 -26   -0.01    0.50
  -1  -6 -26    1.11    0.43
   1  -6 -27    8.29    0.98
  -1   6 -27    8.89    1.31
  -1   7   0    0.11    0.17
   1  -7   0    0.10    0.18
   1  -7  -1  251.32    4.64
  -1   7   1  245.50    4.30
  -1   7  -1  251.89    4.56
  -1  -7   1  250.03    4.72
   1  -7   1  253.54    4.79
  -1   7   2   94.89    1.88
   1  -7   2   98.05    2.56
   1  -7   2  101.36    2.47
   1  -7  -2  102.56    2.23
  -1   7  -2  103.04    2.34
  -1  -7   2  100.52    2.43
  -1   7  -3    0.65    0.26
   1  -7   3    0.24    0.22
  -1   7   3    0.29    0.07
   1  -7   3    0.29    0.23
  -1  -7   4   11.67    0.73
   1  -7   4   10.84    0.77
   1  -7   4   12.02    0.77
   1  -7   5  438.74    8.02
  -1  -7   5  419.17    7.80
   1  -7   5  441.84    7.97
  -1  -7   5  427.53    7.88
  -1  -7   5  442.05    8.02
  -1  -7   6  143.24    3.21
  -1  -7   6  143.96    3.35
   1  -7   6  149.15    3.51
   1  -7   6  147.30    3.56
  -1  -7   6  146.96    3.53
  -1  -7   6  148.18    3.49
  -1  -7   7   25.47    1.17
   1  -7   7   26.80    1.28
  -1  -7   7   27.32    1.28
   1  -7   7   27.07    1.30
  -1  -7   7   26.18    1.10
  -1  -7   7   27.85    1.31
  -1  -7   8    5.12    0.54
  -1   7  -8    5.63    0.61
   1  -7   8    5.90    0.42
   1  -7   8    5.19    0.59
  -1  -7   8    5.14    0.47
   1  -7   8    6.19    0.65
  -1  -7   8    5.85    0.62
  -1  -7   8    6.41    0.66
  -1  -7   9   60.97    2.12
  -1  -7   9   61.13    1.96
   1  -7   9   59.38    2.09
   1  -7   9   59.54    2.11
  -1  -7   9   59.88    1.84
  -1   7  -9   60.48    2.16
  -1  -7   9   63.04    2.16
   1  -7   9   57.25    1.55
  -1  -7  10   36.20    1.64
  -1   7 -10   37.62    1.69
   1  -7  10   36.02    1.63
  -1  -7  10   36.16    1.40
   1  -7  10   35.55    1.61
   1  -7  10   35.51    1.15
  -1  -7  10   37.11    1.62
  -1  -7  10   35.82    1.47
  -1   7 -11   67.44    2.24
  -1  -7  11   72.16    2.22
  -1   7 -11   69.50    2.35
   1  -7  11   67.57    2.19
  -1  -7  11   72.17    2.17
  -1  -7  11   69.22    1.98
  -1  -7  11   71.06    2.28
   1  -7  11   64.32    1.45
  -1  -7  12    3.32    0.55
  -1  -7  12    2.83    0.46
  -1  -7  12    2.69    0.49
   1  -7  12    2.81    0.31
  -1   7 -12    2.58    0.48
   1  -7  12    3.07    0.56
  -1  -7  12    2.67    0.42
  -1   7 -12    3.98    0.59
  -1  -7  13    5.78    0.70
   1  -7  13    7.60    0.76
   1   7 -13    6.41    0.67
   1   7 -13    8.83    0.93
   1  -7  13    6.62    0.48
  -1   7 -13    7.75    0.83
   1  -7  13    8.38    0.84
  -1  -7  13    6.97    0.73
  -1   7 -13    7.72    0.86
  -1   7 -13    6.80    0.80
   1  -7 -14   12.90    0.98
   1  -7  14   11.20    0.65
  -1  -7  14   13.74    1.06
  -1   7 -14   12.89    1.07
   1   7 -14   15.67    1.22
   1  -7 -14   11.74    0.64
  -1   7 -14   13.46    1.13
   1  -7  14   12.92    1.00
   1   7 -14   12.60    0.94
  -1  -7  14   13.86    1.06
  -1   7 -14   12.84    1.12
   1  -7  14   12.26    1.05
  -1   7 -15    3.37    0.62
   1  -7 -15    2.94    0.34
  -1  -7  15    3.51    0.57
   1  -7  15    3.60    0.38
  -1   7 -15    2.87    0.65
   1   7 -15    3.74    0.57
  -1  -7  15    2.27    0.48
  -1  -7 -15    3.29    0.44
   1  -7  15    2.84    0.53
   1   7 -15    3.53    0.66
   1  -7 -15    3.12    0.51
   1  -7  15    3.06    0.57
  -1   7 -15    2.72    0.50
  -1  -7  16    5.04    0.70
   1  -7  16    3.26    0.37
   1  -7  16    4.45    0.66
  -1  -7 -16    4.30    0.51
  -1  -7  16    4.04    0.52
   1   7 -16    5.28    0.85
  -1   7 -16    4.01    0.72
   1   7 -16    4.40    0.60
  -1   7 -16    3.77    0.64
  -1  -7  16    4.73    0.67
   1  -7  16    4.39    0.70
   1  -7 -16    4.15    0.41
   1  -7 -16    4.88    0.64
  -1   7 -17   11.81    1.11
   1  -7 -17   13.30    1.06
   1  -7 -17   12.86    0.76
  -1   7 -17   13.56    1.24
  -1  -7  17   12.99    1.11
  -1  -7 -17   13.15    0.88
   1  -7  17   13.72    1.15
  -1  -7  17   13.39    1.14
   1   7 -17   14.10    1.30
  -1  -7  17   13.17    0.95
   1   7 -17   13.95    1.07
   1  -7  17   12.61    0.73
   1   7 -18    0.25    0.39
  -1  -7 -18   -0.01    0.20
  -1  -7  18   -0.07    0.31
   1  -7 -18   -0.15    0.18
   1   7 -18    0.41    0.25
   1  -7  18   -0.26    0.37
   1  -7  18   -0.23    0.16
  -1  -7  18    0.01    0.31
   1  -7 -18   -0.03    0.25
  -1  -7 -18   -0.06    0.24
  -1   7 -18   -0.10    0.31
  -1  -7  18   -0.17    0.18
   1   7 -19    1.50    0.59
   1  -7 -19    1.07    0.38
  -1  -7 -19    0.99    0.31
  -1  -7 -19    1.29    0.35
  -1  -7  19    1.14    0.42
   1  -7 -19    1.62    0.30
  -1  -7  19    1.29    0.31
  -1  -7 -19    1.61    0.40
   1  -7  19    1.51    0.27
  -1   7 -19    0.91    0.42
   1   7 -19    1.37    0.41
  -1  -7  20    6.32    0.70
   1  -7 -20    7.20    0.62
   1   7 -20    6.83    0.83
   1   7 -20    7.63    1.05
  -1  -7 -20    7.48    0.79
  -1  -7 -20    8.20    0.79
  -1   7 -20    6.29    0.94
   1  -7 -20    7.71    0.87
  -1  -7  20    8.81    0.98
  -1  -7 -20    5.48    0.68
   1   7 -21    0.94    0.55
  -1  -7 -21    1.20    0.33
  -1  -7  21    0.65    0.40
  -1  -7 -21    1.20    0.38
   1   7 -21    0.66    0.33
  -1   7 -21    1.68    0.58
   1  -7 -21    0.61    0.30
  -1  -7  21    0.60    0.21
  -1  -7 -21    0.83    0.31
  -1  -7 -22    0.22    0.28
   1  -7 -22    0.25    0.28
  -1  -7 -22    0.71    0.31
  -1   7 -22    0.36    0.43
  -1   7 -23   12.78    1.40
  -1  -7 -23   12.94    1.06
   1  -7 -23   11.42    1.12
  -1  -7 -23   13.46    1.09
  -1  -7 -24    2.83    0.53
  -1   7 -24    2.45    0.71
   1  -7 -24    2.78    0.56
  -1  -7 -24    2.81    0.54
   1  -7 -25   10.10    1.08
  -1  -7 -25   12.73    1.10
  -1  -7 -25   12.13    1.12
  -1   7 -25   14.18    1.53
  -1   7 -26    2.49    0.71
   1  -7 -26    2.91    0.58
   1  -7 -27    0.14    0.28
  -1   7 -27   -0.11    0.36
  -1   8   0    0.03    0.13
   1  -8   0    0.16    0.21
  -1  -8   0    0.10    0.16
  -1  -8   1   14.40    0.77
   1  -8   1   14.80    0.83
  -1   8   1   16.16    0.63
   1  -8  -1   17.08    0.82
  -1   8  -1   15.33    0.73
   1  -8   2   28.86    1.28
  -1   8   2   28.62    0.79
  -1  -8   2   27.83    1.14
   1  -8   2   28.85    1.21
   1  -8  -2   29.03    1.06
  -1   8  -2   28.71    1.09
   1  -8   3   45.53    1.69
  -1   8  -3   48.23    1.54
  -1   8   3   48.20    1.02
   1  -8   3   46.98    1.65
  -1  -8   3   46.53    1.58
   1  -8   4   59.90    1.91
  -1  -8   4   56.29    1.83
  -1   8  -4   57.37    1.80
   1  -8   4   54.78    1.92
  -1  -8   5    1.49    0.42
   1  -8   5    0.56    0.30
   1  -8   5    1.02    0.32
  -1  -8   5    1.12    0.29
  -1  -8   6  202.94    4.28
  -1  -8   6  208.90    4.59
   1  -8   6  218.16    4.68
  -1  -8   6  204.35    4.48
   1  -8   6  215.37    4.69
  -1  -8   6  206.80    4.66
  -1  -8   7   58.00    2.03
  -1  -8   7   55.06    1.97
   1  -8   7   52.30    1.96
   1  -8   7   56.15    1.97
  -1  -8   7   51.00    1.69
  -1  -8   7   53.76    1.86
   1  -8   8   78.65    2.48
  -1   8  -8   82.02    2.59
  -1  -8   8   76.89    2.49
   1  -8   8   78.03    2.48
  -1  -8   8   77.86    2.35
  -1  -8   8   73.00    2.15
  -1  -8   8   76.90    2.47
  -1  -8   9    3.34    0.52
  -1  -8   9    2.94    0.43
  -1   8  -9    3.49    0.52
  -1  -8   9    0.95    0.24
  -1  -8   9    2.94    0.51
   1  -8   9    2.86    0.31
   1  -8   9    2.93    0.49
   1  -8   9    2.96    0.47
   1  -8  10   19.88    1.19
  -1  -8  10   18.63    1.09
  -1   8 -10   18.66    1.19
  -1  -8  10   20.20    1.07
  -1  -8  10   18.21    1.15
   1  -8  10   19.00    1.14
   1  -8  10   17.65    0.77
  -1  -8  10   18.67    1.15
   1  -8  11   31.35    1.55
  -1  -8  11   29.07    1.54
  -1   8 -11   32.74    1.65
   1  -8  11   29.59    1.10
  -1  -8  11   31.05    1.53
  -1  -8  11   30.98    1.43
  -1  -8  11   29.55    1.56
   1  -8  11   31.66    1.59
  -1  -8  12    5.40    0.66
  -1  -8  12    4.16    0.62
   1   8 -12    7.37    0.86
   1  -8  12    6.23    0.48
  -1   8 -12    5.38    0.70
  -1  -8  12    6.27    0.65
   1  -8  12    6.43    0.70
  -1   8 -12    6.51    0.79
   1  -8  12    6.87    0.76
  -1  -8  12    6.91    0.77
   1  -8  13    1.36    0.24
  -1   8 -13    1.44    0.43
  -1   8 -13    1.81    0.53
   1   8 -13    1.86    0.54
  -1  -8  13    0.83    0.37
   1  -8  13    1.42    0.38
  -1   8 -13    1.06    0.38
  -1  -8  13    1.24    0.32
   1  -8  13    1.28    0.46
  -1  -8  13    1.19    0.32
   1  -8  14   90.40    2.96
  -1  -8  14   87.47    2.97
  -1   8 -14   90.60    3.16
  -1   8 -14   92.26    3.25
   1  -8  14   89.68    3.04
   1   8 -14   90.81    3.22
  -1   8 -14   91.75    3.16
   1  -8  14   81.77    2.21
  -1  -8  14   91.02    2.96
  -1  -8  15   64.38    2.50
   1  -8  15   63.51    2.55
   1  -8 -15   57.28    1.67
   1  -8  15   57.77    1.76
   1  -8  15   64.65    2.49
  -1  -8  15   68.65    2.55
  -1   8 -15   62.68    2.68
  -1   8 -15   62.71    2.64
   1  -8 -15   64.62    2.42
  -1  -8  15   62.75    2.16
   1   8 -15   64.99    2.73
  -1   8 -15   64.68    2.63
  -1  -8 -15   61.17    1.88
   1  -8  16   -0.01    0.40
   1  -8 -16   -0.26    0.30
  -1  -8  16   -0.08    0.33
   1   8 -16    0.29    0.41
  -1   8 -16    0.10    0.34
   1  -8  16   -0.30    0.32
  -1  -8  16    0.04    0.29
  -1  -8 -16   -0.15    0.21
   1  -8  16    0.23    0.15
  -1  -8  16    0.21    0.18
  -1   8 -16    0.25    0.28
   1  -8 -16    0.05    0.15
   1  -8  17    1.04    0.50
   1   8 -17    0.54    0.28
   1  -8 -17    0.52    0.34
  -1  -8  17    0.28    0.35
  -1  -8 -17    0.66    0.29
   1  -8  17    0.56    0.19
   1   8 -17    0.85    0.42
  -1  -8  17    0.42    0.26
  -1  -8  17    0.84    0.25
   1  -8 -17    0.64    0.21
  -1   8 -17    0.64    0.37
   1  -8  17    0.22    0.25
  -1   8 -18   24.30    1.74
   1   8 -18   21.65    1.44
  -1  -8  18   22.01    1.49
   1   8 -18   22.52    1.68
  -1  -8  18   22.29    1.56
  -1  -8 -18   24.30    1.22
   1  -8 -18   19.57    1.37
   1  -8  18   22.50    1.56
   1  -8 -18   20.37    0.99
  -1  -8  18   19.52    1.21
   1  -8  18   21.45    1.01
  -1  -8  19    0.33    0.32
   1   8 -19    0.02    0.38
  -1  -8  19    0.15    0.17
  -1  -8 -19    0.44    0.23
  -1  -8 -19    0.44    0.26
  -1   8 -19    0.69    0.45
  -1  -8  19   -0.01    0.34
   1   8 -19    0.78    0.34
   1  -8  19    0.22    0.28
   1  -8 -19    0.55    0.18
   1  -8 -19    0.55    0.33
   1  -8  19    0.50    0.16
  -1   8 -20    0.95    0.51
   1  -8 -20    0.29    0.29
   1   8 -20    0.35    0.26
  -1  -8  20    0.45    0.37
  -1  -8 -20    0.70    0.35
  -1  -8 -20    0.63    0.29
   1  -8 -20    0.75    0.24
  -1  -8  20    0.07    0.16
  -1  -8 -20    0.40    0.25
   1  -8  20   -0.04    0.08
   1   8 -20    0.55    0.51
  -1  -8 -21   66.78    2.37
  -1  -8  21   65.49    2.86
  -1   8 -21   66.38    3.15
   1  -8 -21   62.09    2.65
  -1  -8 -21   60.60    2.48
  -1  -8  21   64.32    2.41
  -1  -8 -21   61.72    2.42
  -1  -8  22   -0.09    0.36
  -1  -8 -22    0.60    0.33
  -1   8 -22    0.10    0.35
   1  -8 -22    0.47    0.33
  -1  -8 -22    0.70    0.34
  -1  -8 -23    1.49    0.42
  -1  -8 -23    1.41    0.42
   1  -8 -23    1.46    0.43
  -1   8 -23    1.81    0.59
  -1   8 -24    8.02    1.15
   1  -8 -24    6.56    0.88
  -1  -8 -24    8.78    0.89
  -1  -8 -24    8.57    0.91
  -1  -8 -25    1.37    0.40
   1  -8 -25    1.83    0.50
  -1   8 -25    2.14    0.67
  -1   8 -26   -0.16    0.47
   1  -8 -26   -0.20    0.32
   1  -8 -27   15.43    1.39
  -1   9   0    0.14    0.15
  -1  -9   0    0.13    0.17
   1  -9   0    0.06    0.19
  -1  -9  -1   -0.13    0.14
   1  -9   1    0.16    0.25
  -1  -9   1   -0.17    0.18
   1  -9  -1   -0.02    0.19
  -1   9   1    0.13    0.13
  -1   9  -1    0.12    0.19
  -1  -9   2    9.19    0.66
   1  -9   2    8.63    0.72
   1  -9   2    8.81    0.70
  -1   9   2    8.94    0.43
   1  -9  -2    8.62    0.60
  -1   9  -2    9.05    0.63
   1  -9   3    0.24    0.25
   1  -9   3    0.53    0.29
  -1   9  -3    0.23    0.20
  -1  -9   3    0.55    0.23
   1  -9  -3    0.68    0.21
   1  -9   4   16.20    1.02
  -1   9  -4   16.39    0.92
   1  -9   4   18.23    1.04
  -1  -9   4   16.22    0.93
  -1  -9   4   16.45    1.04
   1  -9   5    3.99    0.54
   1  -9   5    4.43    0.57
  -1  -9   5    3.87    0.49
  -1  -9   5    4.25    0.56
  -1   9  -5    4.55    0.53
  -1  -9   6    1.27    0.36
  -1  -9   6    1.71    0.36
   1  -9   6    1.88    0.43
  -1  -9   6    1.30    0.37
   1  -9   6    1.84    0.38
  -1  -9   7   87.11    2.33
  -1  -9   7   87.21    2.37
   1  -9   7   86.13    2.33
  -1  -9   7   86.03    2.23
   1  -9   7   86.94    2.36
  -1  -9   8    0.64    0.27
   1  -9   8    0.41    0.29
  -1  -9   8    0.33    0.23
  -1  -9   8    0.48    0.32
  -1   9  -8    0.39    0.20
   1  -9   8    0.48    0.25
   1  -9   9   59.78    2.23
  -1   9  -9   57.11    2.26
   1  -9   9   62.67    2.26
  -1  -9   9   60.00    2.10
  -1  -9   9   58.84    2.23
  -1  -9   9   62.25    2.27
  -1  -9   9   61.30    2.16
   1  -9  10    0.31    0.15
  -1  -9  10    0.45    0.28
   1  -9  10   -0.09    0.31
  -1  -9  10   -0.04    0.33
  -1  -9  10    0.09    0.23
   1  -9  10    0.25    0.28
  -1   9 -10    0.54    0.28
  -1  -9  10    0.44    0.25
  -1   9 -11    0.09    0.24
  -1   9 -11   -0.18    0.21
  -1  -9  11    0.12    0.22
   1  -9  11    0.00    0.11
  -1  -9  11    0.06    0.31
  -1  -9  11   -0.17    0.24
   1  -9  11    0.43    0.29
  -1  -9  11   -0.02    0.25
   1  -9  11   -0.17    0.34
  -1  -9  12   47.58    2.08
   1   9 -12   48.23    2.17
  -1   9 -12   48.89    2.16
  -1   9 -12   47.35    2.15
   1  -9  12   45.52    2.05
   1  -9  12   48.52    2.02
   1  -9  12   43.65    1.49
   1  -9  12   44.76    1.97
  -1  -9  12   49.65    2.14
  -1   9 -12   52.22    2.29
  -1  -9  12   49.94    2.06
  -1  -9  12   47.40    1.92
   1  -9  13    2.02    0.30
  -1  -9  13    1.67    0.46
  -1  -9  13    2.15    0.37
   1  -9  13    1.91    0.53
   1   9 -13    2.27    0.56
  -1  -9  13    2.34    0.44
  -1   9 -13    1.92    0.46
   1  -9  13    2.07    0.45
  -1   9 -13    2.40    0.53
  -1  -9  13    2.28    0.44
  -1   9 -13    2.36    0.55
  -1  -9  14    4.06    0.63
   1  -9  14    4.21    0.62
  -1   9 -14    5.29    0.74
  -1  -9  14    3.34    0.48
  -1   9 -14    4.44    0.69
  -1  -9  14    4.44    0.60
   1   9 -14    5.35    0.83
   1  -9  14    5.16    0.74
  -1  -9  14    3.88    0.62
  -1   9 -14    4.46    0.72
   1  -9  14    4.35    0.43
  -1  -9  15    0.79    0.28
   1  -9  15    0.21    0.29
  -1   9 -15    0.40    0.38
  -1  -9  15    0.15    0.34
   1  -9  15    0.62    0.19
   1   9 -15    0.59    0.46
  -1  -9 -15    0.56    0.23
  -1   9 -15    0.35    0.23
  -1  -9  15    0.80    0.31
   1  -9  15    0.72    0.36
  -1  -9  16    2.51    0.42
   1  -9 -16    2.10    0.30
  -1  -9  16    2.27    0.57
  -1   9 -16    2.17    0.60
   1  -9  16    2.73    0.36
   1  -9 -16    2.39    0.55
   1  -9  16    1.51    0.43
  -1  -9 -16    2.94    0.41
  -1  -9  16    3.53    0.61
   1  -9  16    2.48    0.54
   1   9 -16    2.40    0.61
  -1   9 -16    3.44    0.63
   1  -9 -17    2.70    0.55
  -1  -9  17    3.16    0.48
   1  -9  17    3.42    0.67
  -1  -9  17    3.35    0.61
  -1  -9 -17    2.71    0.42
   1  -9  17    2.76    0.59
   1  -9  17    2.42    0.35
  -1   9 -17    2.62    0.65
   1   9 -17    4.26    0.80
  -1  -9  17    3.43    0.62
   1  -9 -17    3.23    0.37
  -1  -9  18    6.93    0.91
   1  -9  18    6.84    0.92
   1  -9 -18    5.86    0.50
  -1  -9  18    6.29    0.69
   1  -9  18    1.69    0.30
   1  -9 -18    4.59    0.66
   1   9 -18    6.22    0.94
  -1   9 -18    6.03    0.92
   1  -9  18    6.32    0.87
  -1  -9  18    5.90    0.82
  -1  -9 -18    7.24    0.65
   1   9 -19   36.11    2.18
   1  -9  19   34.66    1.97
  -1  -9 -19   36.24    1.43
  -1  -9  19   35.98    1.63
   1  -9 -19   35.68    1.25
  -1  -9  19   38.68    2.09
  -1   9 -19   37.05    2.20
   1  -9 -19   35.39    1.85
  -1  -9  19   34.00    1.89
  -1  -9 -20    0.98    0.27
  -1   9 -20    2.56    0.72
  -1  -9 -20    0.93    0.35
  -1  -9  20    0.99    0.31
  -1  -9  20    0.66    0.43
  -1  -9  20    0.69    0.41
  -1  -9 -20    1.15    0.39
   1  -9 -20    0.72    0.31
   1  -9  20    1.21    0.42
  -1  -9  21    2.00    0.56
  -1  -9 -21    2.01    0.46
  -1  -9 -21    2.07    0.41
   1  -9 -21    1.36    0.51
  -1   9 -21    1.49    0.54
  -1  -9 -22    5.52    0.75
  -1   9 -22    5.95    1.01
  -1  -9  22    6.25    0.91
   1  -9 -22    5.17    0.78
  -1  -9 -22    7.00    0.73
  -1  -9  23    1.69    0.50
  -1  -9 -23    1.09    0.38
  -1   9 -23    1.50    0.54
   1  -9 -23    1.74    0.51
  -1  -9 -24    1.13    0.39
  -1   9 -24    1.24    0.59
   1  -9 -24    1.36    0.46
   1  -9 -25    0.32    0.25
  -1  -9 -25    1.46    0.43
  -1   9 -25    2.06    0.68
  -1   9 -26    4.60    0.96
   1  -9 -26    4.06    0.73
   1  -9 -27   10.94    1.22
  -1 -10   0    0.44    0.22
  -1  10   0    0.06    0.15
   1 -10   0    0.20    0.21
  -1  10   1    3.53    0.32
   1 -10   1    3.81    0.49
  -1 -10  -1    3.43    0.38
  -1 -10   1    3.99    0.45
   1 -10  -1    3.37    0.45
  -1  10  -1    2.60    0.35
  -1  10   2   59.56    1.46
  -1 -10   2   60.45    1.89
  -1  10  -2   64.19    1.86
  -1 -10  -2   58.97    1.67
   1 -10   2   61.88    2.15
   1 -10  -2   62.35    1.86
   1 -10   2   64.06    2.05
   1 -10  -3   12.44    0.75
  -1 -10   3   12.46    0.82
   1 -10   3   13.80    0.97
  -1  10  -3   13.49    0.81
   1 -10   3   13.11    0.89
  -1  10  -4   97.25    2.61
   1 -10   4   96.86    2.78
   1 -10   4   91.89    2.82
  -1 -10   4   92.24    2.63
  -1 -10   4   94.02    2.83
   1 -10   5    0.40    0.32
  -1 -10   5   -0.08    0.22
  -1 -10   5   -0.14    0.24
   1 -10   5   -0.11    0.28
  -1 -10   6   67.73    2.29
  -1 -10   6   71.30    2.45
   1 -10   6   73.20    2.41
  -1 -10   6   69.17    2.31
   1 -10   6   68.00    2.39
  -1 -10   7    0.04    0.24
   1 -10   7    0.14    0.33
  -1 -10   7   -0.03    0.19
   1 -10   7    0.12    0.30
  -1 -10   7    0.29    0.30
  -1 -10   8   76.14    2.58
   1 -10   8   77.73    2.61
  -1 -10   8   79.01    2.54
   1 -10   8   76.76    2.62
  -1 -10   8   74.05    2.61
  -1  10  -8   78.66    2.60
  -1  10  -9   30.90    1.60
  -1 -10   9   31.42    1.58
  -1 -10   9   29.58    1.58
   1 -10   9   29.95    1.57
   1 -10   9   30.09    1.59
  -1 -10   9   29.14    1.48
  -1  10 -10    3.41    0.58
   1 -10  10    3.04    0.36
   1 -10  10    3.59    0.61
  -1 -10  10    3.57    0.60
   1 -10  10    3.66    0.52
  -1 -10  10    3.65    0.56
   1 -10  10    3.63    0.57
  -1  10 -10    3.72    0.60
  -1 -10  10    2.70    0.51
  -1 -10  10    2.82    0.51
  -1  10 -11   15.31    1.18
   1  10 -11   14.63    1.19
  -1 -10  11   14.01    1.03
  -1 -10  11   13.97    0.93
  -1 -10  11   14.76    1.14
   1 -10  11   15.20    1.15
  -1 -10  11   13.77    1.03
   1 -10  11   14.68    1.07
  -1  10 -11   14.45    1.18
   1 -10  11   12.70    0.76
   1 -10  11   14.43    1.10
  -1 -10  11   13.42    1.09
  -1  10 -11   15.25    1.16
   1 -10  12    0.00    0.36
  -1 -10  12    0.32    0.28
  -1  10 -12    0.34    0.37
  -1 -10  12    0.15    0.25
   1 -10  12    0.23    0.28
  -1 -10  12    0.08    0.22
   1  10 -12    0.16    0.38
  -1  10 -12    0.11    0.25
  -1 -10  12    0.36    0.21
  -1 -10  12   -0.06    0.31
   1 -10  12    0.21    0.20
   1 -10  12    0.32    0.14
  -1  10 -12    0.01    0.29
   1 -10  13   -0.05    0.27
  -1 -10  13    0.65    0.39
   1 -10  13    0.25    0.28
  -1  10 -13    0.60    0.32
  -1 -10  13    0.01    0.26
  -1  10 -13    0.17    0.25
   1 -10  13    0.27    0.36
  -1 -10  13    0.16    0.17
   1  10 -13    0.41    0.46
  -1  10 -13    0.25    0.37
  -1 -10  13    0.53    0.28
   1 -10  13    0.56    0.18
   1 -10  14    4.02    0.62
   1  10 -14    5.44    0.84
  -1  10 -14    4.20    0.68
   1 -10  14    4.53    0.46
  -1 -10  14    4.31    0.64
   1 -10  14    3.79    0.67
  -1 -10  14    4.88    0.57
  -1  10 -14    4.09    0.72
  -1 -10  14    3.28    0.61
  -1 -10  14    4.68    0.63
  -1  10 -15    1.43    0.47
   1 -10  15    1.53    0.50
   1 -10  15    1.03    0.40
   1 -10  15    0.39    0.14
  -1 -10  15    1.14    0.30
  -1 -10  15    1.74    0.53
  -1 -10  15    1.85    0.51
  -1 -10  15    1.20    0.35
   1  10 -15    1.38    0.54
  -1 -10 -15    1.42    0.28
   1 -10  16    8.51    0.92
  -1 -10 -16    8.80    0.61
   1  10 -16    8.51    1.05
  -1 -10  16    8.57    0.93
  -1  10 -16    8.98    1.04
  -1 -10  16    8.98    0.80
  -1 -10  16    7.65    0.91
   1 -10  16    8.15    0.99
  -1 -10  17   -0.04    0.16
   1 -10 -17    0.04    0.15
   1 -10  17    1.02    0.53
  -1 -10  17    0.32    0.37
   1 -10  17    0.02    0.09
   1 -10  17   -0.41    0.37
  -1 -10 -17    0.18    0.18
   1  10 -17    0.31    0.50
  -1  10 -17   -0.08    0.39
  -1 -10  17   -0.24    0.32
   1 -10 -17    0.27    0.33
  -1 -10  18   62.28    2.39
   1 -10  18   68.72    2.97
  -1 -10  18   61.60    2.77
   1 -10  18   67.71    2.88
  -1 -10 -18   72.50    2.11
   1 -10 -18   65.71    1.90
  -1 -10  18   69.19    2.91
   1 -10 -18   67.00    2.73
  -1  10 -18   68.72    3.12
  -1 -10  19   12.23    1.21
   1 -10  19   10.85    1.20
  -1 -10 -19   12.34    0.83
   1 -10 -19   11.02    0.70
  -1 -10  19   12.36    1.22
   1 -10  19   10.77    1.15
  -1 -10  19   11.23    0.96
  -1  10 -19   11.89    1.29
   1 -10 -19   12.24    1.14
  -1 -10  20    0.42    0.23
   1 -10 -20   -0.24    0.30
  -1 -10 -20    0.04    0.19
  -1  10 -20   -0.64    0.47
   1 -10  20   -0.29    0.34
  -1 -10  20   -0.20    0.34
  -1 -10  20   -0.38    0.41
  -1  10 -21   -0.43    0.44
  -1 -10  21   -0.32    0.34
   1 -10 -21    0.15    0.30
  -1 -10 -21    0.44    0.32
  -1 -10 -21   -0.07    0.21
  -1 -10  21   -0.21    0.34
   1 -10  21   -0.04    0.32
  -1 -10  22   -0.38    0.40
  -1 -10 -22    0.11    0.25
  -1  10 -22    0.52    0.46
   1 -10 -22    0.35    0.39
  -1 -10  23    1.58    0.53
   1 -10 -23    1.26    0.45
  -1 -10 -23    1.59    0.45
  -1  10 -23    0.83    0.46
   1 -10 -24    5.89    0.86
  -1 -10 -24    6.81    0.87
  -1  10 -24    8.86    1.25
   1 -10 -25    2.50    0.57
  -1 -10 -25    3.79    0.65
  -1  10 -25    3.19    0.79
   1 -10 -26    6.28    0.94
   1 -10 -27    2.35    0.60
  -1 -11   0    0.25    0.19
  -1  11   0   -0.09    0.16
   1 -11   0    0.04    0.22
  -1 -11   1  108.74    2.78
   1 -11  -1  110.51    2.88
  -1  11  -1  110.01    2.65
  -1 -11  -1  107.98    2.64
   1 -11   1  112.21    2.98
  -1  11   1  111.90    2.45
   1 -11   2   39.49    1.74
  -1 -11  -2   37.88    1.31
  -1 -11   2   36.78    1.47
   1 -11   2   40.45    1.65
  -1  11  -2   39.39    1.43
   1 -11  -2   40.26    1.52
   1 -11   3   21.28    1.20
   1 -11   3   21.35    1.26
  -1  11  -3   20.62    1.04
  -1 -11  -3   20.66    0.88
   1 -11  -3   20.86    1.04
  -1 -11   3   19.26    1.07
   1 -11   4   22.55    1.26
  -1  11  -4   19.95    1.08
   1 -11   4   20.66    1.26
  -1 -11   4   19.56    1.12
  -1 -11   4   21.97    1.30
  -1 -11   5    5.80    0.71
   1 -11   5    3.75    0.57
   1 -11   5    4.32    0.61
  -1 -11   5    4.52    0.56
   1 -11   6   32.37    1.63
  -1 -11   6   31.57    1.56
  -1 -11   6   31.82    1.52
  -1 -11   6   30.18    1.57
   1 -11   6   32.30    1.58
   1 -11   7    0.64    0.37
  -1 -11   7    0.68    0.33
  -1 -11   7    0.76    0.34
   1 -11   7    0.56    0.29
  -1  11  -7    0.43    0.32
  -1 -11   7    0.82    0.32
  -1 -11   8   23.68    1.43
  -1 -11   8   25.02    1.24
   1 -11   8   26.74    1.49
  -1  11  -8   26.41    1.45
  -1 -11   8   25.41    1.43
   1 -11   8   24.53    1.42
  -1 -11   8   25.29    1.41
  -1 -11   9   14.62    0.94
  -1 -11   9   14.91    1.15
  -1 -11   9   13.48    1.04
  -1  11  -9   14.10    1.11
   1 -11   9   15.35    1.13
  -1 -11   9   15.97    1.15
   1 -11   9   15.69    1.15
   1 -11  10    3.53    0.63
  -1 -11  10    3.16    0.45
   1 -11  10    3.31    0.52
  -1  11 -10    3.42    0.63
  -1 -11  10    3.85    0.65
  -1 -11  10    3.05    0.52
  -1  11 -10    2.99    0.57
   1 -11  10    2.49    0.53
  -1 -11  10    4.34    0.64
  -1 -11  10    2.89    0.51
   1 -11  10    0.22    0.14
  -1 -11  11    0.88    0.34
  -1 -11  11    1.75    0.35
  -1 -11  11    1.28    0.46
  -1 -11  11    1.56    0.41
  -1  11 -11    0.69    0.39
   1 -11  11    0.97    0.31
  -1 -11  11    2.43    0.56
   1 -11  11    1.12    0.44
   1 -11  11    1.68    0.45
   1 -11  11    0.01    0.12
  -1  11 -11    1.33    0.42
  -1 -11  12    3.67    0.58
  -1 -11  12    4.16    0.54
  -1 -11  12    3.66    0.62
   1 -11  12   -0.09    0.10
  -1  11 -12    3.17    0.61
   1 -11  12    3.83    0.65
  -1 -11  12    4.17    0.71
  -1 -11  12    3.07    0.56
   1 -11  12    3.76    0.60
   1 -11  12    3.52    0.61
  -1  11 -12    3.92    0.69
  -1 -11  13   20.63    1.40
  -1 -11  13   20.95    1.33
   1 -11  13   19.66    1.37
   1 -11  13   19.34    1.32
  -1 -11  13   23.30    1.45
  -1  11 -13   18.85    1.40
  -1 -11  13   21.63    1.19
   1 -11  13   19.63    1.38
  -1 -11  14    5.98    0.66
  -1 -11 -14    8.71    0.53
  -1  11 -14    8.05    0.98
  -1 -11  14    7.65    0.90
   1 -11  14    6.14    0.86
   1 -11  14    7.62    0.87
   1 -11  14    8.12    0.92
  -1 -11  14    7.29    0.82
  -1 -11  14    6.07    0.79
  -1  11 -15    4.21    0.75
   1 -11  15    3.26    0.68
  -1 -11 -15    3.90    0.38
  -1 -11  15    3.20    0.55
  -1 -11  15    2.89    0.62
  -1 -11  15    3.94    0.54
  -1 -11  15    3.79    0.67
   1 -11  15    2.67    0.56
   1 -11  16    5.77    0.85
   1 -11  16    5.71    0.79
  -1  11 -16    5.38    0.85
  -1 -11  16    5.21    0.71
  -1 -11  16    7.42    0.90
  -1 -11  16    5.84    0.65
  -1 -11 -16    6.31    0.50
  -1 -11  16    4.95    0.77
   1 -11 -17    0.36    0.17
  -1 -11  17    0.42    0.23
  -1  11 -17    0.07    0.47
  -1 -11  17    1.09    0.51
   1 -11  17    0.43    0.31
   1 -11  17    0.04    0.31
  -1 -11  17    0.90    0.50
  -1 -11 -17    0.17    0.18
   1 -11 -18   14.22    0.79
  -1 -11  18   13.78    1.30
  -1  11 -18   16.33    1.53
   1 -11  18   14.32    1.32
  -1 -11 -18   15.07    0.84
   1 -11  18   13.53    1.25
  -1 -11  18   14.02    1.07
   1 -11 -18   14.22    1.24
  -1 -11  18   14.96    1.33
  -1 -11  19    0.03    0.27
   1 -11 -19    0.19    0.29
   1 -11  19    1.08    0.50
  -1 -11  19    0.56    0.25
  -1 -11 -19    0.88    0.25
  -1 -11  19    0.59    0.37
  -1  11 -19    0.47    0.42
   1 -11  19    0.46    0.29
  -1 -11  20    1.20    0.46
  -1 -11 -20    1.60    0.31
  -1  11 -20    1.05    0.55
   1 -11 -20    0.74    0.36
  -1 -11  20    0.21    0.34
   1 -11  20    1.72    0.57
  -1  11 -21   19.97    1.78
  -1 -11  21   17.15    1.52
  -1 -11 -21   17.82    1.38
   1 -11 -21   17.79    1.47
   1 -11  21   18.42    1.57
  -1 -11  21   20.20    1.65
  -1 -11  22    1.54    0.57
  -1 -11  22    0.78    0.45
  -1  11 -22    1.71    0.61
   1 -11 -22    1.02    0.43
  -1 -11 -22    2.18    0.53
   1 -11  22    1.86    0.60
  -1 -11  23    1.27    0.54
  -1 -11 -23    1.23    0.39
  -1  11 -23    0.75    0.51
   1 -11 -23    0.82    0.42
  -1 -11  24    2.46    0.69
  -1 -11 -24    1.70    0.48
  -1  11 -24    2.31    0.75
   1 -11 -24    1.42    0.43
  -1 -11 -25    1.54    0.52
   1 -11 -25    2.20    0.58
   1 -11 -26   -0.66    0.40
   1 -11 -27    0.05    0.27
  -1  12   0    0.34    0.20
   1 -12   0   -0.23    0.23
  -1 -12   0   -0.24    0.21
  -1 -12  -1   37.70    1.40
  -1  12  -1   39.68    1.42
   1 -12   1   40.13    1.67
  -1 -12   1   38.23    1.50
  -1  12   1   39.72    1.29
   1 -12  -1   40.39    1.60
   1 -12   2    5.59    0.70
  -1  12  -2    5.58    0.54
  -1 -12   2    5.04    0.53
  -1 -12  -2    6.06    0.50
   1 -12  -2    5.57    0.59
   1 -12   2    6.10    0.67
  -1 -12   3    1.06    0.32
   1 -12   3    1.73    0.46
  -1 -12  -3    1.36    0.25
  -1  12  -3    0.99    0.25
   1 -12  -3    1.12    0.28
   1 -12   3    1.76    0.45
   1 -12   4   18.21    1.22
  -1 -12   4   18.41    1.22
   1 -12   4   19.55    1.21
   1 -12  -4   18.78    1.03
  -1 -12  -4   19.20    0.84
  -1 -12   4   18.17    1.09
   1 -12   5   29.28    1.53
   1 -12   5   32.26    1.64
  -1 -12   5   30.40    1.47
  -1 -12   5   28.75    1.58
  -1 -12  -5   30.25    1.05
   1 -12   6    1.47    0.42
   1 -12   6    1.33    0.39
  -1 -12   6    1.88    0.42
  -1 -12   6    1.91    0.45
  -1 -12   6    1.32    0.48
   1 -12   7    0.04    0.29
  -1 -12   7   -0.17    0.25
  -1 -12   7   -0.31    0.33
  -1 -12   7    0.27    0.37
  -1  12  -7    0.06    0.32
   1 -12   7    0.27    0.30
   1 -12   8   15.94    1.20
  -1 -12   8   16.96    1.05
  -1 -12   8   16.89    1.25
  -1 -12   8   18.38    1.23
  -1 -12   8   17.64    1.20
  -1  12  -8   17.80    1.24
   1 -12   8   15.62    1.19
  -1 -12   9   84.09    2.63
   1 -12   9   87.58    3.00
  -1 -12   9   85.59    3.05
  -1 -12   9   90.78    3.01
  -1  12  -9   86.78    2.97
  -1 -12   9   83.72    2.90
   1 -12   9   84.87    2.99
   1 -12  10   14.31    1.16
  -1 -12  10   16.18    1.21
  -1  12 -10   16.64    1.32
  -1  12 -10   15.87    1.23
  -1 -12  10   15.33    1.24
   1 -12  10   16.17    1.23
  -1 -12  10   12.95    0.96
  -1 -12  10   15.91    1.17
   1 -12  11    8.61    0.92
  -1 -12  11    8.78    0.78
  -1 -12  11    7.94    0.85
  -1 -12  11    7.29    0.88
   1 -12  11    8.48    0.96
  -1 -12  11   10.12    0.99
   1 -12  11    8.44    0.88
  -1  12 -11    9.23    0.99
  -1 -12  11    7.99    0.84
  -1  12 -12    4.78    0.77
  -1 -12  12    5.53    0.80
  -1 -12  12    3.82    0.53
   1 -12  12    4.81    0.67
   1 -12  12    4.22    0.71
  -1 -12  12    4.35    0.65
   1 -12  12    4.22    0.71
  -1 -12  12    3.75    0.61
  -1 -12  13   31.76    1.79
  -1 -12  13   32.82    1.91
   1 -12  13   33.93    1.83
  -1 -12  13   29.37    1.53
  -1  12 -13   34.40    1.99
   1 -12  13   31.82    1.82
  -1 -12  13   34.20    1.80
   1 -12  13   31.47    1.86
  -1 -12  14   69.66    2.50
  -1 -12  14   75.05    2.95
   1 -12  14   76.54    3.03
  -1  12 -14   80.80    3.19
  -1 -12  14   79.08    3.06
   1 -12  14   75.09    2.94
  -1 -12 -14   74.63    1.77
   1 -12  14   71.88    2.89
  -1 -12  14   73.59    2.79
  -1 -12 -15   33.75    1.09
   1 -12  15   33.55    1.99
  -1 -12  15   35.11    2.02
  -1 -12  15   33.52    1.66
  -1 -12  15   35.89    1.98
  -1  12 -15   35.71    2.11
   1 -12  15   32.62    1.87
   1 -12  15   32.09    1.88
  -1 -12  15   33.31    1.83
  -1 -12 -16    0.17    0.11
   1 -12  16    0.77    0.48
  -1 -12  16    0.37    0.34
  -1 -12  16    0.44    0.38
  -1 -12  16   -0.08    0.40
  -1  12 -16   -0.29    0.51
  -1 -12  16    0.43    0.24
   1 -12  16    0.45    0.36
   1 -12  17    0.99    0.39
  -1 -12  17    1.12    0.46
  -1  12 -17    1.44    0.51
  -1 -12 -17    1.81    0.27
  -1 -12  17    1.16    0.47
   1 -12  17    1.27    0.50
  -1 -12  17    1.48    0.38
   1 -12  18    1.31    0.42
  -1 -12  18    1.61    0.37
   1 -12  18    1.65    0.56
  -1 -12  18    1.92    0.54
  -1 -12  18    1.65    0.61
  -1  12 -18    1.22    0.56
  -1 -12 -18    1.68    0.27
  -1 -12  19    2.62    0.62
   1 -12  19    1.44    0.55
  -1 -12 -19    1.65    0.27
   1 -12 -19    2.44    0.62
  -1  12 -19    2.13    0.65
   1 -12  19    1.31    0.47
  -1 -12  19    1.15    0.48
  -1  12 -20   16.16    1.61
   1 -12  20   14.66    1.43
   1 -12 -20   13.56    1.30
  -1 -12  20   13.98    1.39
   1 -12  20   14.61    1.41
  -1 -12  20   15.34    1.42
  -1 -12  21   -0.15    0.33
   1 -12 -21   -0.13    0.33
  -1  12 -21    0.86    0.49
  -1 -12  21    0.15    0.32
   1 -12  21    0.25    0.32
  -1  12 -22    3.50    0.80
  -1 -12  22    4.62    0.85
   1 -12  22    4.95    0.89
  -1 -12  22    3.32    0.71
  -1 -12 -22    3.34    0.65
   1 -12 -22    4.45    0.76
   1 -12  23   -0.24    0.45
  -1 -12  23   -0.13    0.44
  -1  12 -23    0.78    0.56
  -1 -12  23    0.55    0.49
   1 -12 -23    0.46    0.35
  -1 -12 -23   -0.22    0.33
   1 -12 -24    5.40    0.87
  -1 -12  24    5.36    0.92
  -1 -12 -24    6.89    0.91
  -1  12 -24    7.42    1.24
  -1 -12 -25    0.99    0.39
   1 -12 -25    2.07    0.59
   1 -12 -26    5.52    0.92
   1 -12 -27    4.83    0.84
  -1 -13   0    0.09    0.18
  -1  13   0    0.31    0.24
   1 -13   0    0.18    0.28
   1 -13   1    7.78    0.77
   1 -13  -1    7.18    0.70
  -1 -13   1    5.69    0.59
  -1  13  -1    6.79    0.60
  -1 -13  -1    6.61    0.56
  -1 -13  -2   63.47    1.90
   1 -13  -2   68.57    2.25
  -1  13  -2   67.17    2.11
   1 -13   2   70.40    2.40
  -1 -13   2   65.54    2.18
   1 -13   2   66.38    2.52
   1 -13   3   10.47    0.92
  -1 -13   3   11.39    1.01
   1 -13  -3   11.47    0.83
  -1 -13  -3   11.26    0.68
   1 -13   3   11.36    1.01
  -1 -13   3   11.84    0.89
   1 -13   4    1.71    0.43
   1 -13  -4    2.18    0.41
   1 -13   4    2.19    0.51
  -1 -13   4    2.10    0.43
  -1 -13  -4    1.62    0.27
  -1 -13   4    1.46    0.42
   1 -13   5    6.46    0.75
   1 -13   5    6.70    0.79
  -1 -13   5    5.85    0.72
  -1 -13  -5    6.59    0.48
  -1 -13   5    5.52    0.66
  -1 -13   6   19.69    1.23
  -1 -13   6   17.60    1.24
  -1  13  -6   18.00    1.16
   1 -13   6   18.18    1.29
  -1 -13   6   18.13    1.30
  -1 -13  -6   17.51    0.76
   1 -13   6   19.19    1.29
  -1 -13   7    5.19    0.69
  -1 -13  -7    4.86    0.37
   1 -13   7    4.94    0.73
  -1 -13   7    4.92    0.65
  -1  13  -7    5.38    0.70
  -1 -13   7    4.64    0.69
   1 -13   7    4.21    0.67
  -1 -13   8   19.11    1.29
  -1 -13   8   16.58    1.30
   1 -13   8   19.74    1.35
  -1  13  -8   18.99    1.27
  -1 -13   8   16.98    1.25
   1 -13   8   15.49    1.24
  -1  13  -9   16.32    1.24
  -1 -13   9   15.40    1.20
  -1 -13   9   15.34    1.04
  -1 -13   9   17.03    1.24
   1 -13   9   16.94    1.30
  -1 -13   9   14.00    1.23
   1 -13   9   17.57    1.30
  -1 -13  10   13.91    1.15
  -1 -13  10   14.96    1.24
  -1 -13  10   13.91    1.01
   1 -13  10   14.84    1.22
   1 -13  10   13.28    1.17
  -1  13 -10   13.34    1.16
  -1 -13  10   13.22    1.10
   1 -13  11   14.07    0.92
  -1 -13  11   14.86    1.17
  -1 -13  11   11.67    1.05
   1 -13  11   15.60    1.28
  -1  13 -11   15.15    1.29
   1 -13  11   14.81    1.23
  -1 -13  11   12.68    1.19
  -1 -13  11   14.55    1.05
   1 -13  11   17.28    1.25
  -1 -13  12   54.96    2.53
   1 -13  12   56.09    2.40
   1 -13  12   55.62    2.53
  -1  13 -12   54.31    2.53
  -1 -13  12   58.60    2.47
   1 -13  12   54.72    2.48
   1 -13  12   55.39    1.95
  -1 -13  12   52.07    2.35
  -1 -13  12   54.20    2.15
  -1 -13 -13    2.09    0.21
   1 -13  13    1.89    0.35
  -1 -13  13    3.47    0.65
  -1  13 -13    2.54    0.67
  -1 -13  13    2.80    0.48
   1 -13  13    2.30    0.53
   1 -13  13    2.30    0.54
  -1 -13  13    2.66    0.52
  -1 -13  13    2.97    0.64
   1 -13  13    1.53    0.47
   1 -13  14   15.32    1.34
  -1 -13 -14   15.51    0.59
   1 -13  14   13.81    1.26
  -1 -13  14   16.06    1.14
  -1 -13  14   17.09    1.36
   1 -13  14   16.29    1.31
   1 -13  14   15.40    0.98
  -1  13 -14   16.51    1.43
  -1 -13  14   16.65    1.32
  -1 -13  14   17.15    1.42
   1 -13  15    1.96    0.37
   1 -13  15    1.52    0.46
  -1 -13  15    1.76    0.50
  -1  13 -15    2.19    0.61
  -1 -13  15    1.23    0.46
  -1 -13  15    2.71    0.49
   1 -13  15    2.20    0.60
  -1 -13  15    1.79    0.49
  -1 -13 -15    2.14    0.23
   1 -13  15    2.08    0.56
  -1 -13 -16   14.08    0.60
  -1 -13  16   11.69    1.00
  -1 -13  16   16.36    1.37
  -1 -13  16   12.25    1.23
   1 -13  16   15.63    1.38
  -1 -13  16   13.33    1.21
   1 -13  16   14.76    1.30
   1 -13  16   13.77    0.93
  -1  13 -16   13.47    1.39
  -1  13 -17    3.75    0.77
  -1 -13 -17    3.28    0.31
  -1 -13  17    2.92    0.51
  -1 -13  17    3.58    0.74
   1 -13  17    4.18    0.71
   1 -13  17    2.86    0.44
  -1 -13  17    2.09    0.56
  -1 -13  17    3.10    0.66
   1 -13  17    3.00    0.67
  -1  13 -18    0.39    0.37
  -1 -13  18    0.29    0.32
   1 -13  18    0.94    0.48
   1 -13  18    0.33    0.42
  -1 -13  18   -0.06    0.39
   1 -13  19   -0.60    0.52
  -1  13 -19    0.24    0.48
   1 -13  19   -0.16    0.39
  -1 -13  19   -0.30    0.36
  -1 -13  19   -0.10    0.41
  -1 -13  20    1.11    0.40
   1 -13 -20    1.19    0.45
   1 -13  20    0.90    0.41
  -1  13 -20    1.33    0.57
   1 -13  20    1.66    0.54
  -1 -13  20    1.21    0.51
  -1  13 -21    0.75    0.53
   1 -13  21    1.06    0.54
   1 -13 -21    0.43    0.31
  -1 -13  21    1.20    0.52
  -1 -13  21    1.52    0.53
   1 -13  21    0.30    0.36
  -1 -13  22    0.29    0.51
   1 -13 -22    0.14    0.29
  -1  13 -22    0.27    0.42
  -1 -13  22    0.31    0.36
   1 -13  22   -0.28    0.32
   1 -13 -23    7.65    1.06
  -1 -13  23    7.69    1.12
  -1 -13 -23    7.49    0.96
  -1 -13  23    9.05    1.20
   1 -13  23    9.14    1.22
  -1  13 -23    8.47    1.32
  -1 -13  24    9.50    1.26
  -1 -13 -24    7.43    0.99
   1 -13 -24    8.41    1.11
  -1 -13  25    0.46    0.40
   1 -13 -25    0.05    0.29
  -1 -13 -25   -0.14    0.23
   1 -13 -26    2.03    0.61
  -1 -14   0    0.32    0.20
   1 -14   0   -0.07    0.25
  -1 -14  -1   26.84    1.21
   1 -14   1   28.30    1.50
   1 -14  -1   27.13    1.43
  -1  14  -1   27.42    1.27
  -1 -14   1   26.42    1.29
  -1 -14  -2    7.18    0.59
   1 -14   2    7.45    0.79
  -1 -14   2    6.12    0.63
   1 -14   2    7.27    0.83
   1 -14  -2    7.32    0.75
   1 -14   3   25.02    1.56
  -1 -14  -3   23.46    1.03
   1 -14  -3   23.29    1.27
   1 -14   3   23.42    1.42
  -1 -14   3   22.19    1.45
  -1 -14   3   21.13    1.22
   1 -14  -4    1.08    0.31
   1 -14   4    1.04    0.41
  -1 -14   4    1.51    0.36
   1 -14   4    1.12    0.48
  -1 -14   4    0.32    0.32
  -1 -14  -4    0.86    0.24
  -1  14  -5   25.17    1.38
  -1 -14   5   26.33    1.44
  -1 -14  -5   25.78    1.00
   1 -14  -5   26.41    1.31
   1 -14   5   27.14    1.62
   1 -14   5   24.41    1.51
  -1 -14   5   25.60    1.58
  -1  14  -6    4.02    0.59
   1 -14   6    4.32    0.72
  -1 -14   6    4.84    0.71
  -1 -14   6    3.71    0.67
   1 -14   6    3.87    0.66
  -1 -14   6    4.65    0.62
  -1 -14  -6    4.09    0.37
  -1  14  -7   12.11    1.04
  -1 -14  -7   11.37    0.58
  -1 -14   7   13.50    1.08
   1 -14   7   12.03    1.11
  -1 -14   7   13.30    1.16
  -1 -14   7   11.75    1.06
   1 -14   7   11.84    1.11
  -1 -14   8   42.21    2.08
   1 -14   8   43.45    2.16
  -1 -14  -8   44.67    1.20
  -1 -14   8   45.51    2.09
  -1  14  -8   46.24    2.09
  -1 -14   8   46.62    2.25
   1 -14   8   44.70    2.15
   1 -14   9    0.83    0.38
  -1 -14   9    2.07    0.51
   1 -14   9    0.88    0.39
  -1  14  -9    1.53    0.49
  -1 -14  -9    1.54    0.19
  -1 -14   9    1.62    0.51
  -1 -14   9    1.41    0.45
  -1 -14   9    1.46    0.36
   1 -14  10   15.18    1.28
  -1 -14 -10   14.73    0.53
   1 -14  10   15.25    1.30
  -1 -14  10   14.05    1.26
  -1 -14  10   14.19    1.21
  -1 -14  10   15.05    1.10
  -1  14 -10   14.65    1.26
  -1 -14 -11   90.34    1.74
  -1 -14  11   90.33    3.39
   1 -14  11   91.62    2.72
  -1  14 -11   88.08    3.30
   1 -14  11   94.63    3.40
  -1 -14  11   91.68    3.27
  -1 -14  11   95.25    3.01
   1 -14  11   87.59    3.31
  -1 -14  12    3.08    0.64
   1 -14  12    2.97    0.61
   1 -14  12    4.14    0.51
   1 -14  12    4.09    0.68
  -1  14 -12    4.34    0.74
  -1 -14  12    3.30    0.67
   1 -14  12    3.08    0.63
  -1 -14  12    3.86    0.57
  -1 -14  12    3.26    0.62
   1 -14  13   24.04    1.67
   1 -14  13   21.97    1.61
  -1 -14  13   23.90    1.41
   1 -14  13   22.20    1.24
  -1  14 -13   22.72    1.67
  -1 -14  13   25.65    1.76
  -1 -14  13   25.03    1.62
  -1 -14  13   26.22    1.68
   1 -14  13   25.02    1.62
  -1  14 -14   42.83    2.35
  -1 -14  14   39.96    1.90
   1 -14  14   38.47    1.67
  -1 -14  14   41.51    2.15
  -1 -14  14   42.98    2.23
   1 -14  14   43.77    2.32
  -1 -14  14   39.66    2.25
   1 -14  14   42.66    2.22
   1 -14  14   42.56    2.26
  -1 -14  15    7.75    1.00
   1 -14  15    8.51    1.01
   1 -14  15    8.18    1.02
  -1  14 -15    7.62    1.04
  -1 -14  15    7.89    0.96
   1 -14  15    7.47    0.70
  -1 -14  15    8.93    1.01
   1 -14  15    8.34    1.00
   1 -14  16    9.78    0.81
   1 -14  16    9.67    1.10
   1 -14  16   10.11    1.12
   1 -14  16   10.47    1.20
  -1 -14  16    9.98    1.12
  -1  14 -16   11.28    1.30
  -1 -14  16   11.30    1.19
  -1 -14  16   10.11    1.12
   1 -14  17    1.19    0.30
   1 -14  17    0.41    0.34
  -1 -14  17    1.04    0.45
   1 -14  17    1.10    0.51
  -1  14 -17    0.70    0.44
  -1 -14  17    0.66    0.36
  -1 -14  17    0.49    0.44
  -1  14 -18    3.52    0.78
  -1 -14  18    3.04    0.70
   1 -14  18    2.63    0.63
  -1 -14  18    2.75    0.64
   1 -14  18    2.24    0.62
   1 -14  19    4.26    0.84
  -1 -14  19    3.15    0.75
   1 -14  19    3.94    0.76
  -1  14 -19    4.18    0.91
  -1 -14  19    3.47    0.75
  -1 -14  20    1.42    0.60
   1 -14  20   -0.04    0.34
   1 -14  20    1.73    0.68
   1 -14 -20    1.26    0.46
  -1  14 -20    0.35    0.42
  -1 -14  20    0.10    0.33
   1 -14 -21    4.10    0.75
  -1 -14  21    3.19    0.71
   1 -14  21    4.54    0.86
  -1  14 -21    4.23    0.89
   1 -14  21    3.54    0.74
  -1 -14  21    3.49    0.75
  -1  14 -22    1.97    0.69
  -1 -14  22    1.76    0.64
   1 -14  22    1.07    0.43
   1 -14 -22    1.86    0.61
  -1 -14  22    1.22    0.45
   1 -14 -23    8.49    1.12
   1 -14  23    9.75    1.27
  -1 -14 -23    8.92    1.09
  -1 -14  23    9.77    1.29
  -1 -14  23    6.76    1.04
  -1 -14  24    4.32    0.93
  -1 -14 -24    3.25    0.68
   1 -14 -24    2.81    0.68
   1 -14 -25    0.69    0.47
  -1 -14 -25    1.01    0.44
   1 -15   0   -0.02    0.30
  -1 -15   0    0.13    0.20
  -1 -15  -1    2.43    0.39
   1 -15   1    2.65    0.55
   1 -15  -1    2.67    0.52
  -1 -15   1    2.46    0.41
  -1 -15   2    7.30    0.70
   1 -15   2    6.69    0.81
   1 -15   2    6.70    0.86
   1 -15  -2    7.48    0.77
  -1 -15  -2    6.32    0.58
  -1 -15   2    7.95    0.91
  -1 -15   3   31.40    1.77
   1 -15   3   31.78    1.81
  -1 -15   3   30.57    1.51
   1 -15   3   31.48    1.71
  -1 -15  -3   29.26    1.22
   1 -15  -3   31.93    1.57
  -1 -15   4    4.07    0.60
   1 -15   4    4.54    0.84
   1 -15   4    3.11    0.71
  -1 -15  -4    3.08    0.40
  -1  15  -4    3.10    0.56
   1 -15  -4    3.34    0.56
  -1 -15   4    4.67    0.76
   1 -15   5    8.00    0.91
   1 -15  -5    7.53    0.75
  -1 -15  -5    8.20    0.55
  -1 -15   5    7.36    0.79
   1 -15   5    7.56    0.88
  -1  15  -5    6.42    0.74
  -1 -15   5    7.43    0.89
   1 -15   6    1.96    0.49
  -1 -15   6    1.69    0.44
  -1  15  -6    1.91    0.53
  -1 -15   6    1.70    0.50
  -1 -15  -6    1.72    0.27
  -1 -15   6    1.81    0.62
   1 -15   6    2.64    0.63
   1 -15  -6    1.30    0.35
  -1 -15   7   31.49    1.82
  -1  15  -7   31.30    1.69
  -1 -15   7   33.35    1.75
  -1 -15  -7   30.67    1.01
   1 -15   7   30.60    1.79
  -1 -15   7   28.80    1.79
   1 -15   7   32.05    1.87
  -1 -15   8   33.35    1.96
  -1 -15   8   37.44    1.99
  -1 -15   8   38.46    1.94
  -1 -15  -8   35.19    1.03
  -1  15  -8   38.12    1.94
   1 -15   8   36.84    1.99
   1 -15   8   34.92    1.98
  -1 -15   9   40.03    1.85
  -1 -15   9   40.32    2.10
  -1 -15  -9   39.66    1.02
  -1 -15   9   39.15    2.14
  -1  15  -9   40.43    2.07
   1 -15   9   39.76    2.14
   1 -15   9   37.89    2.05
  -1 -15  10    0.42    0.24
  -1 -15 -10    1.19    0.13
  -1  15 -10    0.88    0.43
  -1 -15  10    0.79    0.44
   1 -15  10    1.73    0.52
   1 -15  10    2.01    0.55
  -1 -15  10    0.90    0.42
  -1 -15  11   11.73    0.99
  -1 -15  11   11.76    1.14
  -1 -15  11   10.50    1.16
  -1  15 -11   10.00    1.07
   1 -15  11   12.96    1.24
   1 -15  11   10.53    1.11
   1 -15  12   10.69    1.15
   1 -15  12   11.07    0.88
   1 -15  12   12.30    1.21
  -1 -15  12    9.85    1.03
  -1  15 -12   10.59    1.14
  -1 -15  12   11.76    1.23
  -1 -15  12   11.64    1.13
   1 -15  12   10.41    1.05
   1 -15  13   16.05    1.40
   1 -15  13   15.96    1.07
  -1  15 -13   16.42    1.44
   1 -15  13   18.96    1.52
  -1 -15  13   15.38    1.41
   1 -15  13   17.78    1.42
  -1 -15  13   16.33    1.35
  -1 -15  13   18.78    1.45
  -1 -15  14    6.49    0.88
  -1 -15  14    6.69    0.98
  -1  15 -14    6.31    0.96
   1 -15  14    5.83    0.66
   1 -15  14    7.44    1.01
   1 -15  14    5.67    0.84
   1 -15  14    6.37    0.89
  -1 -15  14    7.42    0.94
   1 -15  15    1.88    0.59
  -1 -15  15    2.14    0.57
   1 -15  15    2.62    0.63
   1 -15  15    1.73    0.36
   1 -15  15    2.14    0.60
  -1 -15  15    2.45    0.62
  -1 -15  15    1.55    0.50
  -1  15 -15    1.93    0.71
  -1 -15  16    7.75    0.96
  -1 -15  16    7.22    1.01
  -1  15 -16    6.19    0.99
  -1 -15  16    6.35    0.91
   1 -15  16    6.17    0.91
   1 -15  16    5.26    0.62
   1 -15  16    7.13    1.00
   1 -15  16    6.39    0.94
   1 -15  17    6.86    0.96
   1 -15  17    7.16    1.02
  -1 -15  17    8.14    1.09
  -1  15 -17    6.58    1.02
  -1 -15  17    6.25    0.93
  -1 -15  17    5.46    0.83
   1 -15  18    4.08    0.87
  -1 -15  18    4.64    0.89
   1 -15  18    4.68    0.82
  -1 -15  18    5.03    0.86
  -1 -15  18    4.21    0.77
  -1  15 -18    3.57    0.82
  -1 -15  19    3.21    0.78
  -1  15 -19    3.56    0.83
   1 -15  19    3.96    0.85
  -1 -15  19    5.04    0.86
   1 -15  19    3.30    0.74
   1 -15  20   15.86    1.52
  -1  15 -20   15.53    1.68
  -1 -15  20   15.80    1.52
  -1 -15  20   12.65    1.42
   1 -15  20   13.61    1.44
   1 -15 -21    2.24    0.64
  -1 -15  21    2.59    0.69
   1 -15  21    1.58    0.59
   1 -15  21    1.09    0.48
  -1  15 -21    2.78    0.83
  -1 -15  21    1.62    0.60
  -1 -15  22    1.85    0.58
  -1  15 -22    1.50    0.63
   1 -15 -22    2.69    0.66
  -1 -15  22    1.34    0.55
   1 -15  22    1.11    0.45
   1 -15  22    0.94    0.59
  -1 -15  23    5.82    1.01
   1 -15 -23    7.40    1.09
  -1 -15 -24    1.75    0.56
   1 -15 -24    1.04    0.45
  -1 -15 -25    2.30    0.63
  -1 -16   0    0.34    0.26
   1 -16   0   -0.22    0.32
   1 -16  -1   14.41    1.13
  -1 -16  -1   11.19    0.84
   1 -16   1   12.98    1.12
  -1 -16   1   13.20    0.95
  -1 -16   2    7.31    0.74
  -1 -16   2    7.61    0.92
   1 -16  -2    6.27    0.73
   1 -16   2    6.88    0.95
   1 -16   2    7.80    0.90
  -1 -16  -2    6.63    0.63
   1 -16   3    0.53    0.38
   1 -16   3    0.24    0.38
   1 -16  -3    0.58    0.37
  -1 -16   3    0.78    0.29
  -1 -16  -3    0.93    0.27
  -1 -16   3    0.23    0.36
  -1 -16   4  203.57    4.88
   1 -16   4  188.86    5.28
  -1 -16   4  197.90    5.32
  -1  16  -4  189.22    4.75
  -1 -16  -4  193.26    4.04
   1 -16   4  190.67    5.13
   1 -16  -4  190.97    4.75
   1 -16   5    3.58    0.69
   1 -16   5    2.70    0.59
  -1 -16  -5    3.76    0.41
  -1 -16   5    3.45    0.57
  -1  16  -5    3.76    0.63
  -1 -16   5    4.00    0.72
   1 -16  -5    4.09    0.60
  -1 -16   6   39.10    2.12
   1 -16  -6   37.94    1.75
  -1 -16   6   42.85    1.99
  -1 -16  -6   41.52    1.31
   1 -16   6   44.38    2.19
  -1  16  -6   43.33    2.03
   1 -16   6   42.65    2.25
  -1 -16   6   38.16    2.12
  -1 -16  -7   17.12    0.73
   1 -16  -7   17.23    1.13
  -1 -16   7   15.81    1.32
  -1  16  -7   18.81    1.36
   1 -16   7   16.94    1.38
  -1 -16   7   16.25    1.23
  -1 -16   7   17.89    1.45
   1 -16   7   17.33    1.41
  -1 -16   8   30.15    1.85
  -1 -16   8   28.35    1.85
   1 -16   8   27.12    1.81
  -1  16  -8   29.02    1.74
  -1 -16  -8   27.31    0.88
   1 -16   8   28.50    1.79
  -1 -16   9    2.64    0.63
   1 -16   9    2.18    0.56
  -1 -16  -9    2.89    0.22
  -1  16  -9    2.72    0.59
  -1 -16   9    3.25    0.68
   1 -16   9    2.42    0.62
   1 -16  10   -0.36    0.34
  -1 -16  10   -0.34    0.45
  -1 -16  10    0.57    0.41
   1 -16  10   -0.47    0.44
  -1  16 -10   -0.22    0.37
  -1 -16  11   -0.08    0.48
  -1 -16  11    0.54    0.37
   1 -16  11   -0.25    0.45
  -1  16 -11    0.01    0.39
   1 -16  11    0.19    0.36
   1 -16  12    3.57    0.53
  -1  16 -12    2.91    0.71
   1 -16  12    3.63    0.69
  -1 -16  12    3.29    0.65
   1 -16  12    2.20    0.59
   1 -16  12    3.11    0.64
  -1 -16  12    3.11    0.62
  -1 -16  12    2.95    0.66
  -1  16 -13    0.23    0.44
   1 -16  13   -0.06    0.41
   1 -16  13    0.45    0.23
   1 -16  13    0.43    0.45
   1 -16  13    0.00    0.36
  -1 -16  13   -0.12    0.33
  -1 -16  13    0.92    0.45
  -1 -16  13    0.30    0.34
  -1 -16  14    4.77    0.81
   1 -16  14    5.36    0.65
  -1 -16  14    5.75    0.85
  -1  16 -14    5.73    0.97
   1 -16  14    4.65    0.81
   1 -16  14    5.14    0.88
   1 -16  14    7.27    0.94
  -1 -16  14    6.11    0.89
   1 -16  15   21.71    1.30
  -1 -16  15   18.89    1.55
  -1  16 -15   21.32    1.78
   1 -16  15   20.19    1.61
  -1 -16  15   25.32    1.81
   1 -16  15   17.18    1.54
  -1 -16  15   20.97    1.71
   1 -16  15   20.58    1.70
  -1 -16  16   14.76    1.36
   1 -16  16   16.10    1.47
   1 -16  16   16.58    1.57
   1 -16  16   14.63    1.41
  -1  16 -16   17.86    1.67
  -1 -16  16   15.67    1.46
  -1 -16  16   16.51    1.55
   1 -16  17   31.35    2.16
  -1 -16  17   30.64    2.13
   1 -16  17   30.31    2.05
  -1 -16  17   34.55    2.19
  -1 -16  17   27.15    1.90
   1 -16  17   26.50    1.95
  -1  16 -17   31.76    2.29
   1 -16  18    1.51    0.63
   1 -16  18    0.36    0.31
  -1  16 -18    0.55    0.51
  -1 -16  18    0.47    0.39
  -1 -16  18    0.33    0.42
  -1 -16  18    0.26    0.33
   1 -16  19    4.20    0.84
   1 -16  19    5.17    0.88
  -1  16 -19    4.55    0.97
  -1 -16  19    4.74    0.86
  -1 -16  19    4.00    0.85
  -1 -16  20   13.47    1.51
   1 -16  20   15.80    1.60
  -1 -16  20   14.97    1.53
  -1  16 -20   18.51    1.84
   1 -16  20   17.03    1.63
   1 -16  21    0.94    0.58
  -1  16 -21    0.01    0.54
  -1 -16  21    0.01    0.41
   1 -16  21   -0.37    0.50
  -1 -16  21   -1.02    0.53
   1 -16 -21    0.47    0.45
   1 -16 -22    4.15    0.85
  -1 -16  22    4.69    0.95
   1 -16 -23    7.80    1.16
  -1 -16 -24    5.73    0.95
  -1 -17   0    0.20    0.24
   1 -17   0   -0.27    0.35
  -1 -17   1   18.96    1.19
  -1 -17  -1   19.89    1.15
   1 -17  -1   21.46    1.43
  -1 -17   1   19.09    1.45
   1 -17   1   22.90    1.53
  -1 -17  -2   67.61    2.14
  -1 -17   2   65.07    2.79
  -1 -17   2   66.16    2.39
   1 -17  -2   68.28    2.59
   1 -17   2   68.72    2.95
   1 -17   2   67.91    2.73
   1 -17  -3    1.24    0.48
  -1 -17  -3    0.62    0.30
  -1 -17   3    1.27    0.59
   1 -17   3   -0.18    0.49
   1 -17   3    1.81    0.62
  -1 -17   3    1.19    0.42
  -1 -17   4    0.74    0.46
   1 -17   4    1.06    0.45
   1 -17   4    0.41    0.38
  -1 -17   4    0.99    0.38
  -1 -17  -4    0.41    0.21
   1 -17  -4    0.66    0.38
  -1 -17  -5   23.38    1.00
  -1 -17   5   20.22    1.56
   1 -17  -5   22.87    1.38
  -1 -17   5   23.65    1.68
   1 -17   5   19.81    1.50
   1 -17   5   23.68    1.68
  -1  17  -5   21.95    1.43
  -1 -17   5   22.06    1.42
   1 -17   6   77.96    3.21
  -1 -17  -6   80.58    2.02
   1 -17   6   79.87    3.14
  -1 -17   6   78.43    2.91
   1 -17  -6   78.91    2.71
  -1 -17   6   77.82    3.18
  -1 -17   6   77.35    3.16
  -1  17  -6   79.62    2.93
   1 -17   7    7.11    0.98
   1 -17   7    7.67    0.99
  -1  17  -7    9.02    1.00
   1 -17  -7    8.02    0.80
  -1 -17   7    8.92    1.05
  -1 -17  -7    7.30    0.47
  -1 -17   7    7.84    1.02
  -1 -17   8   51.18    2.51
  -1  17  -8   51.01    2.42
  -1 -17  -8   50.31    1.28
   1 -17   8   52.99    2.60
  -1 -17   8   49.98    2.55
   1 -17   8   51.20    2.50
   1 -17  -8   50.83    2.06
   1 -17   9    1.08    0.47
  -1  17  -9    0.20    0.36
  -1 -17   9    0.73    0.39
   1 -17   9    1.08    0.45
   1 -17  -9    1.26    0.38
  -1 -17   9    0.36    0.51
  -1  17 -10    0.66    0.42
   1 -17  10    0.23    0.33
  -1 -17  10    0.01    0.41
  -1 -17  10    0.17    0.31
   1 -17  10   -0.09    0.41
  -1 -17  11   14.38    1.34
  -1  17 -11   15.23    1.38
   1 -17  11   14.17    1.37
  -1 -17  11   14.85    1.42
   1 -17  11   12.90    1.29
   1 -17  12    1.13    0.30
  -1 -17  12    1.65    0.54
   1 -17  12    1.93    0.62
  -1 -17  12    2.52    0.68
  -1  17 -12    1.87    0.60
   1 -17  12    1.39    0.56
   1 -17  13    1.23    0.53
   1 -17  13    0.96    0.31
   1 -17  13    0.61    0.36
  -1 -17  13    1.51    0.58
  -1  17 -13    2.40    0.70
   1 -17  13    2.77    0.72
  -1 -17  13    1.26    0.50
  -1 -17  13    0.37    0.37
  -1  17 -14    0.54    0.37
   1 -17  14    0.89    0.46
  -1 -17  14   -0.30    0.43
   1 -17  14    0.21    0.34
  -1 -17  14   -0.04    0.26
   1 -17  14   -0.39    0.38
  -1 -17  14   -0.15    0.39
   1 -17  15   35.98    2.30
   1 -17  15   34.22    2.15
  -1 -17  15   36.02    2.22
  -1 -17  15   31.28    2.16
  -1  17 -15   36.44    2.36
   1 -17  15   34.30    2.20
  -1 -17  15   31.35    2.08
  -1 -17  16    1.31    0.54
  -1 -17  16    0.78    0.43
   1 -17  16    1.27    0.55
  -1  17 -16    1.35    0.58
   1 -17  16    0.93    0.42
  -1 -17  16    0.76    0.37
   1 -17  16    1.86    0.59
  -1  17 -17    0.44    0.48
  -1 -17  17    0.73    0.47
   1 -17  17    0.54    0.41
   1 -17  17    0.46    0.41
  -1 -17  17    0.00    0.34
   1 -17  17    0.81    0.52
  -1 -17  17    0.32    0.39
   1 -17  18    0.56    0.39
   1 -17  18    1.31    0.57
  -1 -17  18    1.05    0.46
  -1  17 -18    1.24    0.58
  -1 -17  18    1.66    0.61
  -1 -17  18    1.19    0.51
   1 -17  19    0.03    0.39
  -1 -17  19   -0.10    0.47
  -1 -17  19    1.16    0.49
   1 -17  19    0.71    0.42
  -1 -17  19    0.87    0.43
  -1  17 -19    1.27    0.67
  -1 -17  20    1.28    0.50
  -1 -17  20    2.33    0.73
   1 -17  20    2.37    0.68
   1 -17  20    2.21    0.66
  -1  17 -20    2.37    0.77
  -1 -17  21    0.06    0.48
   1 -17 -22   20.67    1.84
  -1 -18   0    0.67    0.28
  -1 -18   0   -0.35    0.47
   1 -18   0    0.33    0.43
   1 -18  -1  150.70    4.33
   1 -18   1  148.30    4.72
  -1 -18   1  140.45    3.83
  -1 -18  -1  141.96    3.65
   1 -18   1  155.77    4.47
  -1 -18   1  148.97    4.57
  -1 -18  -2   14.46    0.93
   1 -18   2   16.63    1.33
   1 -18   2   15.43    1.38
  -1 -18   2   13.53    1.27
  -1 -18   2   14.31    1.08
   1 -18  -2   13.56    1.18
  -1 -18  -3  112.66    2.93
   1 -18   3  117.22    4.13
   1 -18  -3  119.10    3.68
  -1 -18   3  116.26    3.49
  -1 -18   3  115.51    3.99
   1 -18   3  118.73    3.89
   1 -18   4   -0.17    0.38
   1 -18   4   -0.03    0.39
  -1 -18   4    0.16    0.35
  -1 -18   4    0.98    0.38
   1 -18  -4    0.21    0.36
  -1 -18  -4    0.42    0.21
   1 -18  -5   42.85    1.98
  -1 -18   5   42.40    2.31
  -1 -18  -5   37.86    1.35
   1 -18   5   37.60    2.23
  -1 -18   5   43.01    2.31
   1 -18   5   36.31    2.09
  -1 -18   6  122.15    4.24
   1 -18   6  126.33    4.35
   1 -18   6  127.60    4.21
  -1  18  -6  126.71    3.94
  -1 -18   6  130.50    4.35
   1 -18  -6  126.47    3.73
   1 -18   7    0.18    0.33
  -1 -18   7    0.27    0.44
  -1 -18   7   -0.16    0.35
  -1  18  -7    0.13    0.33
   1 -18  -7    0.44    0.27
   1 -18   7   -0.56    0.47
   1 -18   8    2.47    0.66
  -1 -18   8    1.49    0.54
   1 -18   8    0.96    0.43
  -1  18  -8    1.56    0.50
  -1 -18   8    3.81    0.78
   1 -18  -8    2.41    0.50
   1 -18   9   12.12    1.29
  -1 -18   9   13.11    1.36
   1 -18  -9   13.76    1.05
   1 -18   9   13.13    1.28
  -1 -18   9   13.28    1.33
  -1  18  -9   11.91    1.20
   1 -18  10   25.81    1.85
  -1  18 -10   25.15    1.77
  -1 -18  10   25.72    1.91
   1 -18 -10   27.22    1.46
  -1 -18  10   24.21    1.79
   1 -18  10   24.40    1.83
  -1 -18  11    3.36    0.67
  -1 -18  11    4.85    0.86
   1 -18  11    3.74    0.73
  -1  18 -11    3.32    0.71
   1 -18 -11    4.43    0.60
   1 -18  11    2.84    0.69
  -1 -18  12    1.61    0.46
   1 -18  12    1.74    0.60
  -1 -18  12    1.34    0.55
   1 -18  12    1.36    0.49
  -1  18 -12    2.60    0.64
  -1 -18  13    5.21    0.88
  -1  18 -13    4.97    0.88
   1 -18  13    4.95    0.82
  -1 -18  13    5.76    0.88
  -1 -18  13    6.05    1.02
   1 -18  13    5.94    0.97
   1 -18  13    6.04    0.94
  -1  18 -14    0.50    0.49
  -1 -18  14   -0.01    0.41
   1 -18  14    0.26    0.32
  -1 -18  14   -0.73    0.60
   1 -18  14   -0.42    0.42
   1 -18  14    0.14    0.35
  -1 -18  14    0.12    0.36
  -1 -18  15    0.09    0.34
   1 -18  15    0.15    0.46
   1 -18  15    0.93    0.48
  -1 -18  15    0.59    0.41
  -1 -18  15    0.93    0.41
  -1  18 -15    1.44    0.56
   1 -18  15    1.27    0.50
  -1 -18  16    1.70    0.56
   1 -18  16    2.20    0.60
  -1 -18  16    1.32    0.48
  -1 -18  16    1.81    0.58
   1 -18  16    2.24    0.68
  -1  18 -16    2.17    0.69
   1 -18  16    2.63    0.74
  -1 -18  17   11.55    1.37
   1 -18  17   10.05    1.28
   1 -18  17   11.65    1.34
   1 -18  17   10.96    1.31
  -1  18 -17   11.38    1.44
  -1 -18  17   12.25    1.35
  -1 -18  17   10.44    1.26
   1 -18  18    3.39    0.76
  -1 -18  18    3.23    0.76
  -1 -18  18    3.91    0.87
   1 -18  18    3.80    0.82
  -1 -18  18    2.85    0.68
  -1  18 -18    3.94    0.92
  -1 -18  19   14.99    1.60
   1 -18  19   13.49    1.47
   1 -18  19   12.89    1.49
  -1 -18  19   17.98    1.70
  -1  18 -19   16.06    1.74
  -1 -18  19   14.26    1.48
   1 -19   0    0.08    0.33
  -1 -19   0    0.87    0.31
  -1 -19   0    0.71    0.46
  -1 -19  -1    3.45    0.50
   1 -19   1    3.86    0.74
   1 -19  -1    4.10    0.70
  -1 -19   1    3.36    0.66
  -1 -19  -1    4.44    0.80
   1 -19   1    3.91    0.78
  -1 -19   2    7.93    1.05
   1 -19   2   10.13    1.10
   1 -19  -2    8.02    0.95
   1 -19   2   10.81    1.23
   1 -19   3    1.03    0.63
   1 -19  -3    0.17    0.38
  -1 -19   3    1.75    0.66
   1 -19   4    1.99    0.65
   1 -19   4    1.59    0.53
   1 -19  -4    1.64    0.47
  -1 -19   4    1.77    0.54
  -1 -19   5    4.52    0.84
   1 -19   5    5.63    0.85
   1 -19  -5    4.06    0.62
   1 -19   5    4.36    0.75
  -1 -19   5    4.48    0.83
   1 -19   6   -0.27    0.38
   1 -19  -6    0.02    0.31
   1 -19   6    0.26    0.39
  -1 -19   6    0.05    0.37
  -1 -19   6    0.19    0.46
  -1 -19   7   11.72    1.29
   1 -19  -7   13.41    1.11
  -1 -19   7   11.52    1.23
   1 -19   7   11.31    1.25
   1 -19   7   12.06    1.30
   1 -19   8    3.42    0.71
   1 -19  -8    5.03    0.69
  -1 -19   8    5.05    0.87
   1 -19   8    5.45    0.87
  -1 -19   8    5.82    0.93
   1 -19   9    0.89    0.54
   1 -19   9    0.28    0.41
  -1 -19   9    0.31    0.37
  -1  19  -9    0.30    0.36
   1 -19  -9    0.69    0.37
  -1 -19   9    0.02    0.37
   1 -19  10   -0.09    0.36
  -1 -19  10    0.87    0.51
  -1 -19  10    1.30    0.51
   1 -19  10    0.69    0.47
  -1  19 -10    0.59    0.41
   1 -19 -10    1.41    0.41
   1 -19  11    9.30    1.16
  -1 -19  11    9.96    1.22
   1 -19 -11   10.61    0.94
  -1  19 -11    9.16    1.14
  -1 -19  11    9.33    1.16
   1 -19  11   10.14    1.23
  -1  19 -12   18.82    1.67
  -1 -19  12   17.93    1.66
   1 -19 -12   17.96    1.21
   1 -19  12   16.61    1.56
   1 -19  12   17.06    1.60
  -1 -19  12   14.34    1.43
  -1 -19  13    2.07    0.67
   1 -19 -13    3.04    0.52
  -1 -19  13    1.23    0.47
  -1 -19  13    1.78    0.56
  -1  19 -13    1.37    0.55
   1 -19  13    1.65    0.63
   1 -19  13    1.63    0.56
   1 -19  13    1.78    0.62
   1 -19  14    4.49    0.85
   1 -19  14    5.53    0.87
  -1 -19  14    4.41    0.84
  -1  19 -14    5.81    1.01
  -1 -19  14    6.59    1.06
   1 -19  14    6.43    1.03
  -1 -19  14    6.23    0.94
  -1 -19  15    1.56    0.52
   1 -19  15    2.44    0.72
   1 -19  15    0.77    0.47
  -1 -19  15    1.00    0.54
   1 -19  15    1.56    0.52
  -1 -19  15    1.50    0.54
  -1  19 -15    1.93    0.71
  -1  19 -16    0.02    0.39
   1 -19  16   -0.29    0.42
   1 -19  16    0.54    0.55
  -1 -19  16    0.73    0.49
  -1 -19  16    0.93    0.61
   1 -19  16    0.76    0.41
  -1 -19  16    0.35    0.36
   1 -19  17   37.58    2.45
  -1 -19  17   32.03    2.34
  -1 -19  17   35.06    2.39
  -1 -19  17   31.98    2.21
   1 -19  17   32.15    2.30
  -1  19 -17   35.35    2.55
   1 -19  17   35.67    2.45
  -1 -19  18    0.10    0.51
   1 -19  18   -0.15    0.42
   1 -19  18    0.73    0.37
   1 -19  18    0.02    0.35
  -1 -19  18    0.29    0.43
  -1 -19  18    0.58    0.41
  -1  19 -18    0.08    0.58
  -1  19 -19    8.34    1.29
  -1 -19  19    8.82    1.19
   1 -20   0    0.27    0.41
   1 -20   0    0.03    0.35
  -1 -20   0    0.03    0.43
   1 -20   1    0.51    0.37
   1 -20   1    0.89    0.48
   1 -20  -1    0.47    0.41
  -1 -20   1    0.10    0.38
  -1 -20  -1    0.22    0.39
   1 -20   2   76.68    3.19
   1 -20  -2   82.32    3.16
   1 -20   2   80.96    3.53
  -1 -20   2   81.31    3.39
  -1 -20  -2   79.37    3.27
  -1 -20   3  109.38    4.04
   1 -20   3  105.04    4.11
   1 -20   3  102.22    3.80
   1 -20  -3  103.83    3.61
  -1 -20   4    1.86    0.61
   1 -20   4    0.88    0.40
   1 -20   4    2.20    0.64
   1 -20  -4    2.45    0.56
   1 -20   5   -0.06    0.30
  -1 -20   5   -0.16    0.38
   1 -20  -5    0.30    0.29
   1 -20   5   -0.12    0.39
  -1 -20   5    0.52    0.44
   1 -20   6    2.21    0.62
   1 -20   6    1.11    0.46
  -1 -20   6    3.79    0.82
  -1 -20   6    3.09    0.74
   1 -20  -6    2.47    0.56
  -1 -20   7   10.06    1.21
   1 -20   7    9.06    1.14
  -1 -20   7   11.02    1.28
   1 -20   7    9.70    1.21
   1 -20  -7   10.13    0.99
   1 -20   8    3.96    0.78
   1 -20   8    6.11    1.01
  -1 -20   8    4.01    0.80
  -1 -20   8    5.09    0.88
   1 -20  -8    4.61    0.67
  -1 -20   9    7.92    1.13
   1 -20  -9    6.75    0.80
  -1 -20   9    6.21    0.99
   1 -20   9    4.18    0.79
   1 -20   9    7.11    1.06
  -1 -20  10    6.08    1.00
   1 -20  10    6.33    1.04
   1 -20 -10    6.53    0.80
   1 -20  10    4.78    0.85
  -1 -20  10    5.91    1.01
   1 -20  11    0.67    0.43
   1 -20 -11    0.79    0.32
  -1 -20  11    1.12    0.52
  -1 -20  11    1.33    0.54
   1 -20  11    1.85    0.60
  -1 -20  12    3.58    0.80
   1 -20 -12    2.93    0.52
   1 -20  12    1.76    0.57
   1 -20  12    2.95    0.75
  -1 -20  12    3.47    0.86
  -1 -20  13   -0.20    0.43
   1 -20  13   -0.34    0.32
  -1 -20  13    0.37    0.43
   1 -20  13    0.50    0.51
  -1 -20  13   -0.38    0.41
   1 -20  13    0.36    0.37
   1 -20  14   -0.45    0.48
  -1 -20  14    0.23    0.32
   1 -20  14    0.20    0.39
  -1 -20  14    0.05    0.35
   1 -20  14    0.03    0.33
  -1 -20  14   -0.33    0.48
   1 -20  15    1.18    0.48
   1 -20  15    2.45    0.79
  -1 -20  15    1.54    0.58
   1 -20  15    0.65    0.35
  -1 -20  15    1.37    0.55
  -1 -20  15    0.96    0.49
   1 -20  16   13.87    1.53
  -1 -20  16   15.62    1.64
   1 -20  16   12.32    1.46
  -1 -20  16   15.26    1.56
  -1 -20  16   11.63    1.35
   1 -20  16   12.24    1.39
   1 -20  17   28.79    2.20
  -1 -20  17   27.74    2.20
   1 -20  17   28.45    2.15
  -1 -20  17   31.01    2.26
  -1 -20  17   23.50    1.95
   1 -20  18    0.17    0.46
  -1 -20  18    0.27    0.36
  -1 -20  19    4.32    0.88
  -1 -20  20    1.81    0.60
   1 -21   0    0.06    0.32
   1 -21   0    0.41    0.41
  -1 -21   0    0.57    0.37
  -1 -21   1    2.40    0.70
   1 -21  -1    3.14    0.69
   1 -21   1    2.04    0.58
   1 -21   1    1.78    0.63
  -1 -21  -1    1.96    0.60
   1 -21   2   19.64    1.73
   1 -21   2   14.14    1.38
   1 -21  -2   17.29    1.42
  -1 -21   2   17.90    1.59
  -1 -21  -2   14.32    1.38
   1 -21   3   94.99    3.98
   1 -21  -3   92.96    3.46
   1 -21   3   94.63    3.72
  -1 -21   3   98.10    3.91
  -1 -21  -3   91.53    3.64
   1 -21   4   18.45    1.67
  -1 -21   4   18.06    1.65
  -1 -21   4   14.90    1.49
   1 -21  -4   15.39    1.32
   1 -21   4   17.45    1.54
  -1 -21   5    0.31    0.36
  -1 -21   5    0.83    0.50
   1 -21   5    0.37    0.40
   1 -21   5   -0.41    0.39
   1 -21  -5    0.23    0.29
   1 -21   6   18.74    1.72
   1 -21  -6   20.77    1.49
  -1 -21   6   17.92    1.67
   1 -21   6   18.19    1.61
  -1 -21   6   21.35    1.79
  -1 -21   7   17.38    1.63
  -1 -21   7   16.80    1.60
   1 -21  -7   17.73    1.35
   1 -21   7   17.35    1.59
   1 -21   7   16.07    1.62
   1 -21   8   -0.01    0.38
  -1 -21   8    0.11    0.43
   1 -21   8    0.43    0.45
  -1 -21   8   -0.21    0.43
   1 -21  -8    0.16    0.30
   1 -21   9    0.43    0.42
  -1 -21   9    0.28    0.36
   1 -21  -9    0.50    0.30
  -1 -21   9    0.19    0.42
   1 -21   9   -0.31    0.43
  -1 -21  10    2.40    0.62
   1 -21  10    3.86    0.80
   1 -21 -10    2.55    0.55
  -1 -21  10    3.40    0.76
   1 -21  10    2.39    0.67
  -1 -21  11    1.17    0.57
   1 -21 -11    0.96    0.35
   1 -21  11    0.93    0.39
  -1 -21  11    1.67    0.63
   1 -21  11    1.11    0.50
  -1 -21  12    0.46    0.41
   1 -21  12    0.44    0.40
  -1 -21  12    0.28    0.31
   1 -21  12   -0.16    0.43
  -1 -21  13   10.41    1.31
   1 -21  13   13.25    1.40
  -1 -21  13   14.98    1.62
   1 -21  13   15.29    1.61
  -1 -21  13   14.21    1.50
   1 -21  13   13.77    1.53
  -1 -21  14    0.54    0.35
   1 -21  14   -0.40    0.42
  -1 -21  14    0.83    0.62
   1 -21  14    0.50    0.43
   1 -21  14   -0.01    0.42
  -1 -21  14    0.48    0.43
  -1 -21  15    6.46    1.03
  -1 -21  15    4.92    0.95
   1 -21  15    6.38    1.09
  -1 -21  15    5.37    1.02
   1 -21  15    5.55    0.93
   1 -21  15    4.30    0.92
   1 -21  16    0.70    0.45
  -1 -21  16    0.16    0.37
  -1 -21  17    8.02    1.16
   1 -21  17    7.33    1.16
  -1 -21  18   -0.27    0.40
  -1 -21  19    7.67    1.16
   1 -22   0    0.50    0.42
   1 -22   0   -0.11    0.36
  -1 -22   0    0.66    0.50
  -1 -22   1    3.86    0.81
   1 -22  -1    2.81    0.65
   1 -22  -1    3.49    0.82
   1 -22   1    3.73    0.86
   1 -22   1    3.44    0.72
  -1 -22  -1    3.57    0.75
   1 -22   2    7.05    1.09
   1 -22  -2    6.33    0.93
   1 -22   2    5.06    0.86
  -1 -22  -2    5.75    0.92
  -1 -22   2    6.64    1.03
   1 -22   3    0.64    0.38
  -1 -22   3    1.64    0.66
  -1 -22  -3    0.28    0.44
   1 -22  -3    0.63    0.38
   1 -22   3    1.28    0.60
   1 -22   4    1.88    0.60
   1 -22  -4    2.47    0.61
   1 -22   4    1.53    0.57
  -1 -22   4    2.20    0.63
  -1 -22   4    2.16    0.64
  -1 -22  -4    1.46    0.45
   1 -22   5    0.70    0.46
   1 -22   5    1.20    0.57
  -1 -22   5    1.51    0.62
  -1 -22   5    0.81    0.59
   1 -22  -5    1.36    0.51
   1 -22   6    1.37    0.54
  -1 -22   6    0.62    0.43
   1 -22   6    0.38    0.38
  -1 -22   6    1.26    0.58
   1 -22  -6    1.91    0.57
   1 -22   7    3.21    0.82
  -1 -22   7    4.25    0.86
  -1 -22   7    1.64    0.52
   1 -22  -7    3.99    0.68
   1 -22   7    3.97    0.81
  -1 -22   8   19.45    1.79
   1 -22   8   22.46    1.87
   1 -22  -8   24.24    1.62
   1 -22   8   18.91    1.79
  -1 -22   8   21.96    1.90
   1 -22   9    1.12    0.54
  -1 -22   9    0.81    0.47
  -1 -22   9    2.74    0.76
   1 -22   9    2.29    0.69
   1 -22  -9    2.89    0.59
   1 -22  10   -0.28    0.40
  -1 -22  10   -0.51    0.55
  -1 -22  10    0.35    0.37
   1 -22 -10    0.02    0.31
   1 -22  10   -0.32    0.40
   1 -22  11    2.29    0.63
   1 -22  11    3.46    0.84
  -1 -22  11    3.40    0.84
  -1 -22  11    3.25    0.77
  -1 -22  12    5.65    1.05
   1 -22  12    2.81    0.77
  -1 -22  12    4.17    0.97
   1 -22  12    3.79    0.84
  -1 -22  13    1.09    0.55
   1 -22  13   -0.34    0.38
   1 -22  13    2.18    0.72
  -1 -22  13   -0.64    0.52
  -1 -22  13    0.74    0.56
   1 -22  13    0.12    0.36
  -1 -22  14   35.32    2.44
   1 -22  14   33.64    2.38
   1 -22  14   34.37    2.48
   1 -22  14   34.18    2.47
  -1 -22  14   33.96    2.43
  -1 -22  15    1.13    0.56
   1 -22  15    0.65    0.53
  -1 -22  16    2.12    0.62
  -1 -22  17   -0.40    0.46
   1 -23   0   -0.05    0.35
   1 -23   0    0.37    0.41
  -1 -23   0   -0.16    0.36
  -1 -23   1    1.53    0.58
   1 -23  -1    1.52    0.60
   1 -23   1    1.70    0.52
   1 -23   1    2.45    0.82
  -1 -23  -1    1.95    0.64
   1 -23  -1    2.20    0.65
   1 -23   2    6.09    1.04
  -1 -23   2    5.33    0.96
  -1 -23  -2    5.13    0.91
   1 -23   2    5.35    0.91
   1 -23  -2    4.40    0.77
  -1 -23  -3    1.68    0.58
  -1 -23   3    1.92    0.67
   1 -23   3    0.71    0.45
   1 -23   3    1.70    0.63
  -1 -23   3    0.38    0.36
   1 -23  -3    1.33    0.47
  -1 -23   4    0.46    0.50
   1 -23   4    0.33    0.47
  -1 -23  -4    0.52    0.42
   1 -23  -4   -0.06    0.32
   1 -23   4    0.14    0.39
  -1 -23   4    0.07    0.41
  -1 -23   5   13.51    1.54
   1 -23  -5   11.17    1.19
   1 -23   5   10.12    1.35
   1 -23   5   12.61    1.42
  -1 -23   5   14.97    1.53
  -1 -23  -5   13.12    1.37
   1 -23   6   11.75    1.46
  -1 -23   6    9.31    1.28
   1 -23  -6   11.41    1.20
  -1 -23   6   13.24    1.50
  -1 -23  -6   10.83    1.22
   1 -23   6   12.21    1.39
  -1 -23   7   12.79    1.48
   1 -23  -7   10.24    1.11
  -1 -23   7   11.92    1.41
   1 -23   7   11.94    1.41
   1 -23   7   13.16    1.52
  -1 -23   8    1.82    0.71
   1 -23   8    1.18    0.56
   1 -23   8    1.14    0.65
   1 -23  -8    0.78    0.46
  -1 -23   8    1.27    0.57
   1 -23   9   16.23    1.70
   1 -23  -9   16.67    1.37
   1 -23   9   17.20    1.71
  -1 -23   9   18.07    1.78
  -1 -23   9   19.49    1.82
  -1 -23  10    1.52    0.68
  -1 -23  10    1.01    0.51
   1 -23  10    1.14    0.53
   1 -23  10    0.53    0.42
  -1 -23  11    2.12    0.73
  -1 -23  11    1.80    0.71
   1 -23  11    1.72    0.67
   1 -23  11    2.08    0.67
   1 -23  12   23.85    2.06
  -1 -23  12   23.53    2.08
   1 -23  12   24.29    2.12
  -1 -23  12   24.03    2.09
  -1 -23  13    0.53    0.34
  -1 -23  14    6.69    1.12
   1 -24   0    0.19    0.39
   1 -24   0    1.26    0.63
  -1 -24   0   -0.02    0.40
  -1 -24   1    2.36    0.69
   1 -24   1    4.58    0.92
   1 -24  -1    4.77    0.99
   1 -24  -1    3.78    0.77
   1 -24   1    3.88    0.79
  -1 -24  -1    3.41    0.80
   1 -24   2   14.57    1.62
   1 -24  -2   11.65    1.46
   1 -24  -2   12.25    1.31
   1 -24   2   12.07    1.35
  -1 -24   2    9.44    1.23
  -1 -24  -2   10.64    1.29
   1 -24   3   12.31    1.53
  -1 -24   3    8.35    1.24
   1 -24   3    9.24    1.22
   1 -24  -3    9.41    1.16
  -1 -24   3   10.82    1.35
  -1 -24  -3    7.01    1.07
  -1 -24   4   10.76    1.41
   1 -24   4   12.28    1.38
   1 -24   4   10.52    1.41
   1 -24  -4   11.95    1.27
  -1 -24   4   11.75    1.46
  -1 -24  -4   10.74    1.28
   1 -24   5    0.35    0.49
  -1 -24   5   -0.04    0.42
  -1 -24   5    0.02    0.44
   1 -24   5    0.23    0.35
   1 -24  -5    0.13    0.35
  -1 -24  -5    0.68    0.37
   1 -24   6    1.58    0.71
  -1 -24   6    0.73    0.54
   1 -24  -6    1.41    0.48
  -1 -24   6    0.99    0.55
   1 -24   6    1.45    0.57
  -1 -24  -6    0.66    0.40
   1 -24   7   -0.41    0.51
  -1 -24   7    0.12    0.46
   1 -24  -7    0.44    0.31
  -1 -24  -7    0.21    0.35
   1 -24   7    0.23    0.53
  -1 -24   7    0.50    0.49
   1 -24   8    0.33    0.47
  -1 -24   8    1.16    0.62
   1 -24   8    1.32    0.55
  -1 -24   8    0.72    0.50
   1 -24  -8    1.65    0.49
  -1 -24  -8    0.91    0.43
  -1 -24   9   -0.03    0.43
  -1 -24   9   -0.23    0.46
   1 -24   9    0.01    0.44
   1 -24   9    1.13    0.68
  -1 -24  10    4.52    0.97
   1 -24  10    5.72    1.06
  -1 -24  11   48.10    3.01
   1 -25   0   -0.36    0.43
  -1 -25   0    0.79    0.53
   1 -25   0   -0.42    0.36
   1 -25   1    4.08    0.91
   1 -25  -1    4.71    0.85
   1 -25   1    4.28    0.83
  -1 -25   1    3.66    0.85
  -1 -25  -1    3.20    0.82
   1 -25  -1    5.33    1.04
   1 -25   2    0.14    0.38
   1 -25   2    0.53    0.52
  -1 -25   2   -0.31    0.47
   1 -25  -2    0.94    0.46
  -1 -25   2    0.23    0.49
   1 -25  -2    0.60    0.64
  -1 -25  -2    0.12    0.43
  -1 -25   3    1.39    0.60
   1 -25  -3    2.05    0.73
  -1 -25  -3    2.75    0.76
   1 -25  -3    2.69    0.69
   1 -25   3    2.50    0.72
   1 -25   3    2.43    0.74
  -1 -25   3    2.13    0.70
   1 -25   4    3.47    0.85
  -1 -25   4    2.57    0.79
   1 -25   4    3.68    0.81
   1 -25  -4    3.16    0.71
  -1 -25   4    3.72    0.91
  -1 -25  -4    4.43    0.90
   1 -25   5    2.01    0.69
  -1 -25   5    0.80    0.56
   1 -25  -5    2.53    0.64
   1 -25   5    1.97    0.65
  -1 -25  -5    1.36    0.57
  -1 -25   5    1.85    0.66
  -1 -25   6    4.53    0.92
  -1 -25   6    5.71    1.08
   1 -25   6    3.87    0.84
  -1 -25  -6    4.57    0.88
   1 -25  -6    4.22    0.77
  -1 -25   7    5.60    1.07
  -1 -25   7    5.80    1.11
   1 -25   7    9.04    1.28
  -1 -25  -7    6.58    1.01
   1 -25   8    4.71    0.93
  -1 -25  -8    3.75    0.78
  -1 -25  -9   17.64    1.63
  -1 -25 -10    0.04    0.37
   1 -26   0   -0.19    0.33
  -1 -26   0    0.72    0.54
   1 -26   1    0.08    0.42
   1 -26  -1   -0.27    0.49
  -1 -26  -1    0.33    0.41
  -1 -26   1   -0.34    0.44
   1 -26   2    0.58    0.46
  -1 -26  -2    0.60    0.47
  -1 -26   2    0.37    0.51
   1 -26  -2    0.64    0.39
  -1 -26   3    7.17    1.21
  -1 -26  -3    6.59    1.09
   1 -26   3    8.11    1.20
   1 -26  -3    6.75    1.01
   1 -26  -4    9.75    1.22
  -1 -26   4   10.27    1.41
  -1 -26  -4    8.95    1.24
   1 -26   4   10.67    1.36
   1 -26   5    4.24    0.88
   1 -26  -5    2.39    0.63
  -1 -26  -5    3.80    0.83
  -1 -26  -6   13.74    1.51
   1 -26   6   10.96    1.39
  -1 -26  -7    4.04    0.81
  -1 -26  -8    0.00    0.30
   1 -27   0   -0.07    0.41
  -1 -27   0    0.75    0.48
   1 -27  -1   -0.01    0.40
  -1 -27  -1    0.10    0.45
   1 -27   1   -0.05    0.36
   1 -27  -2    4.25    0.83
   1 -27   2    3.87    0.83
  -1 -27  -2    3.37    0.80
  -1 -27  -3    1.68    0.66
   1 -27   3    0.96    0.62
   1 -27  -3    1.87    0.66
  -1 -27  -4   11.91    1.46
   1 -27  -4   11.49    1.33
  -1 -27  -5    2.13    0.69
  -1 -27  -6    3.53    0.83
  -1 -27  -7    5.72    1.01
   1 -28   0   -0.44    0.45
   1 -28  -1    0.75    0.50
   2   0   0  649.16   10.32
  -2   0  -1    0.07    0.09
   2   0   1   -0.05    0.10
   2   0  -1    0.13    0.14
   2   0  -2  183.21    3.07
  -2   0  -2  191.78    3.08
  -2   0  -2  184.52    3.18
   2   0  -2  183.39    3.48
   2   0   2  188.88    3.18
   2   0  -3   -0.03    0.17
  -2   0  -3   -0.03    0.07
   2   0  -3    0.00    0.07
  -2   0  -3   -0.03    0.08
  -2   0  -4   42.44    0.86
   2   0  -4   44.14    1.29
  -2   0  -4   40.53    1.06
   2   0  -4   40.84    1.06
   2   0  -5    0.10    0.12
  -2   0  -5    0.02    0.05
  -2   0  -5   -0.02    0.11
   2   0  -5    0.12    0.20
   2   0  -6  175.79    3.53
  -2   0   6  172.06    3.11
  -2   0  -6  168.39    3.30
   2   0  -6  159.07    3.26
  -2   0   7   -0.11    0.15
   2   0  -7    0.08    0.13
  -2   0   7    0.10    0.17
   2   0  -7    0.01    0.05
  -2   0  -7    0.00    0.13
   2   0  -8  173.78    3.60
   2   0  -8  163.83    3.44
  -2   0   8  159.96    3.48
  -2   0   8  166.04    3.16
   2   0  -8  161.22    2.84
  -2   0  -8  161.37    3.44
   2   0  -9    0.31    0.24
  -2   0   9    0.15    0.15
   2   0  -9    0.10    0.16
  -2   0  -9   -0.21    0.19
  -2   0   9    0.01    0.17
  -2   0  -9    0.00    0.05
   2   0  -9    0.07    0.08
   2   0 -10   24.20    0.79
  -2   0  10   25.09    1.13
   2   0 -10   24.67    1.15
  -2   0  10   25.66    0.95
  -2   0 -10   25.26    1.13
  -2   0 -10   24.68    0.68
  -2   0  10   25.06    1.15
   2   0 -10   23.90    1.11
  -2   0  11    0.06    0.15
  -2   0 -11    0.04    0.14
  -2   0  11   -0.02    0.10
   2   0 -11    0.41    0.28
   2   0 -11    0.25    0.15
  -2   0 -11    0.08    0.07
  -2   0  11    0.30    0.24
   2   0 -11   -0.03    0.14
  -2   0 -12  238.30    5.16
   2   0 -12  253.43    5.21
  -2   0  12  254.21    4.74
  -2   0  12  243.78    5.13
  -2   0 -12  234.18    5.26
  -2   0 -12  238.77    4.21
   2   0 -12  240.91    4.48
   2   0 -12  264.30    5.22
   2   0 -13    0.05    0.22
  -2   0  13    0.12    0.18
  -2   0 -13    0.18    0.19
   2   0 -13   -0.09    0.21
  -2   0 -13   -0.03    0.18
  -2   0 -13    0.03    0.09
  -2   0  13   -0.18    0.20
   2   0 -13    0.24    0.13
  -2   0 -14   23.38    0.79
  -2   0  14   19.36    1.15
  -2   0  14   22.07    1.04
  -2   0 -14   22.38    1.30
  -2   0  14   21.96    1.22
   2   0 -14   21.37    1.18
  -2   0 -14   24.36    1.31
   2   0 -14   20.95    1.20
   2   0 -14   21.71    0.93
  -2   0  15    0.15    0.22
  -2   0 -15    0.03    0.10
   2   0 -15   -0.09    0.18
   2   0 -15   -0.09    0.20
   2   0 -15    0.05    0.15
   2   0 -15    0.23    0.16
  -2   0 -15   -0.19    0.22
   2   0 -16   23.22    1.29
  -2   0 -16   24.78    1.44
  -2   0 -16   23.65    0.86
  -2   0 -16   25.41    1.44
   2   0 -16   22.83    1.06
   2   0 -16   23.07    1.36
   2   0 -16   21.10    1.14
  -2   0 -17    0.03    0.10
  -2   0 -17   -0.10    0.26
   2   0 -17   -0.29    0.23
  -2   0 -17   -0.02    0.31
   2   0 -17    0.01    0.15
   2   0 -17   -0.16    0.26
  -2   0 -18    0.16    0.13
   2   0 -18    0.10    0.18
  -2   0 -18    0.49    0.37
   2   0 -18    0.20    0.30
  -2   0 -18   -0.08    0.28
   2   0 -19    0.07    0.25
  -2   0 -19    0.16    0.14
   2   0 -19   -0.14    0.18
  -2   0 -19    0.07    0.32
   2   0 -20    0.74    0.25
  -2   0 -20    0.62    0.39
  -2   0 -20    0.56    0.16
   2   0 -20    0.36    0.29
  -2   0 -21   -0.43    0.36
  -2   0 -21    0.00    0.12
   2   0 -21    0.38    0.29
   2   0 -21   -0.17    0.17
  -2   0 -22    8.72    1.03
   2   0 -22   10.62    0.98
  -2   0 -22   11.07    0.67
   2   0 -22    9.19    0.83
  -2   0 -23    0.26    0.16
   2   0 -23    1.07    0.41
  -2   0 -23    1.75    0.60
   2   0 -24   60.61    2.53
  -2   0 -24   57.51    2.82
  -2   0 -25   -0.28    0.40
   2   0 -25    0.38    0.28
  -2   0 -26   13.93    1.43
   2   0 -26   12.86    1.18
  -2   0 -27    0.06    0.35
   2   0 -27    0.02    0.20
  -2   0 -28    5.12    0.95
  -2   0 -29    0.47    0.36
   2   1   0  140.64    2.64
   2  -1   0  141.69    2.64
   2  -1  -1    0.13    0.12
   2   1   1    0.13    0.10
  -2  -1  -1    0.07    0.09
   2  -1   1    0.19    0.10
   2   1  -1    0.24    0.14
  -2   1  -1    0.51    0.12
   2  -1   2    1.36    0.14
  -2  -1  -2    1.36    0.16
   2   1  -2    1.21    0.20
  -2  -1   2    0.92    0.11
   2  -1   2    1.80    0.15
   2  -1  -2    0.90    0.24
  -2   1  -2    2.08    0.19
  -2   1   2    1.47    0.16
  -2  -1   3  436.89    6.89
   2  -1  -3  432.84    7.28
   2  -1   3  423.18    6.89
  -2   1  -3  413.27    6.70
   2   1  -3  430.29    7.24
   2   1  -3  422.51    6.87
   2  -1   3  431.89    6.71
  -2  -1  -3  435.34    6.85
  -2   1  -3  432.64    6.90
   2  -1   4   14.84    0.58
  -2   1  -4   14.77    0.58
   2  -1  -4   17.86    0.79
   2   1  -4   16.44    0.60
  -2  -1   4   16.67    0.61
   2   1  -4   16.69    0.74
   2  -1  -5   92.87    2.21
   2   1  -5   93.84    2.16
  -2   1  -5   90.23    1.96
   2   1  -5   84.94    1.93
  -2   1  -6    4.70    0.37
   2   1  -6    4.80    0.44
   2   1  -6    4.29    0.36
  -2  -1   6    5.44    0.39
  -2   1   6    4.69    0.28
   2  -1  -6    4.43    0.44
  -2   1   7    8.63    0.55
   2  -1  -7    8.08    0.59
  -2   1  -7    9.23    0.56
  -2  -1   7    8.49    0.60
   2   1  -7    7.56    0.51
  -2   1   7    9.58    0.41
  -2  -1   7    8.71    0.51
   2   1  -7    8.71    0.60
   2   1  -8    1.93    0.33
  -2   1  -8    1.48    0.25
   2   1  -8    1.44    0.17
  -2  -1   8    1.42    0.30
  -2   1   8    1.31    0.26
  -2   1   8    1.77    0.20
   2   1  -8    1.57    0.25
  -2  -1   8    1.38    0.24
   2  -1  -8    1.36    0.29
  -2   1   9   12.08    0.72
  -2   1  -9   13.29    0.77
  -2   1   9   13.50    0.57
   2  -1  -9   12.50    0.78
  -2  -1   9   13.01    0.67
   2   1  -9   12.88    0.78
   2   1  -9   12.22    0.73
   2   1  -9   11.42    0.50
  -2  -1  -9   12.86    0.76
   2  -1  -9   11.17    0.72
  -2  -1   9   12.13    0.78
   2   1 -10   12.50    0.78
  -2   1  10   11.24    0.73
  -2   1  10   11.20    0.77
  -2  -1  10   12.82    0.70
  -2   1 -10   11.98    0.37
   2   1 -10   12.36    0.78
  -2   1 -10   12.47    0.79
  -2  -1  10   12.37    0.82
  -2   1  10   12.67    0.59
  -2  -1 -10   12.46    0.79
   2  -1 -10   12.08    0.78
   2  -1 -10   11.83    0.79
   2   1 -10   11.37    0.55
  -2  -1  10   11.83    0.77
  -2   1 -10   11.87    0.84
   2   1 -11   30.05    1.27
  -2   1  11   31.13    1.22
  -2   1  11   33.37    1.01
  -2  -1  11   32.55    1.13
  -2   1 -11   31.83    1.39
   2  -1 -11   31.72    1.32
  -2  -1 -11   31.87    1.31
  -2  -1  11   30.30    1.31
  -2   1 -11   32.17    0.67
  -2   1 -11   34.25    1.34
   2   1 -11   30.63    1.28
   2  -1 -11   30.18    1.28
   2   1 -11   29.82    0.94
  -2  -1 -11   31.92    0.84
  -2   1  12   13.22    0.84
  -2   1 -12   13.55    0.90
   2  -1 -12   13.13    0.88
  -2  -1 -12   14.53    0.92
  -2  -1  12   12.98    0.75
  -2  -1 -12   12.93    0.57
  -2  -1  12   14.80    0.94
   2  -1 -12   12.81    0.90
  -2   1 -12   13.39    0.48
  -2   1 -12   14.04    0.97
   2   1 -12   13.31    0.89
   2   1 -12   13.02    0.87
   2   1 -12   13.25    0.67
  -2  -1 -13  108.03    3.02
   2  -1 -13  108.68    2.96
   2   1 -13  108.49    3.01
  -2  -1 -13  106.93    3.03
  -2   1 -13  107.03    3.10
  -2  -1  13  109.60    2.70
  -2  -1  13  106.21    3.00
  -2  -1 -13  106.93    2.25
   2  -1 -13  110.03    3.01
   2  -1 -13  100.72    2.52
  -2   1 -13  104.78    2.06
   2   1 -13  102.31    2.45
  -2   1 -13  114.27    3.08
   2   1 -13  107.77    2.90
  -2   1  13  104.97    2.85
  -2  -1  14    5.80    0.64
   2  -1 -14    6.16    0.63
   2   1 -14    6.00    0.62
  -2  -1  14    6.37    0.57
  -2   1 -14    6.38    0.70
  -2  -1 -14    5.61    0.65
  -2   1 -14    6.68    0.37
  -2   1  14    6.50    0.62
  -2  -1 -14    6.56    0.67
   2   1 -14    6.88    0.69
   2  -1 -14    6.75    0.68
  -2   1 -14    6.71    0.69
  -2  -1 -14    6.03    0.42
   2  -1 -14    5.73    0.52
   2   1 -14    6.78    0.51
  -2  -1  14    6.79    0.66
   2  -1 -15   15.20    1.01
   2   1 -15   12.60    0.96
  -2  -1 -15   15.03    1.06
  -2  -1  15   13.20    0.98
  -2  -1  15   14.62    0.90
  -2   1 -15   13.79    0.58
  -2  -1 -15   15.45    0.69
  -2   1 -15   15.59    1.11
   2   1 -15   14.80    0.81
  -2  -1  15   13.04    0.94
   2   1 -15   14.92    0.98
   2  -1 -15   12.75    0.80
  -2  -1 -15   15.78    1.08
   2  -1 -15   14.36    1.03
  -2   1 -15   15.24    1.08
   2  -1 -15   12.40    0.72
  -2  -1 -16   10.25    0.60
  -2  -1  16   10.77    0.79
  -2  -1 -16   10.50    0.93
  -2   1 -16   11.15    0.98
  -2   1 -16   10.91    0.94
  -2   1 -16   10.58    0.52
   2  -1 -16   10.20    0.89
   2  -1 -16    8.97    0.71
  -2  -1  16   12.89    0.96
   2  -1 -16    9.59    0.67
   2   1 -16    9.53    0.81
   2   1 -16    9.70    0.70
  -2  -1 -16   11.05    0.93
   2   1 -16    9.07    0.85
   2  -1 -16   10.23    0.88
  -2   1 -17   36.68    1.85
  -2  -1 -17   34.94    1.19
   2  -1 -17   30.54    1.38
  -2  -1 -17   36.38    1.78
   2   1 -17   32.21    1.36
  -2   1 -17   35.92    1.08
   2   1 -17   33.41    1.59
  -2   1 -17   34.54    1.79
   2  -1 -17   29.51    1.27
   2  -1 -17   32.59    1.60
  -2  -1 -18   45.33    2.07
  -2   1 -18   47.82    2.18
  -2  -1 -18   47.64    2.12
  -2   1 -18   48.33    1.33
  -2   1 -18   46.20    2.17
  -2  -1 -18   47.08    1.47
   2   1 -18   45.70    1.93
   2   1 -18   43.42    1.70
   2  -1 -18   39.76    1.58
   2  -1 -18   40.84    1.69
   2  -1 -18   46.39    1.97
   2   1 -19    0.65    0.24
   2  -1 -19    0.58    0.25
  -2  -1 -19    0.47    0.19
   2  -1 -19    0.44    0.24
   2  -1 -19    0.88    0.34
  -2  -1 -19    0.60    0.31
  -2   1 -19    0.58    0.36
  -2   1 -19    0.40    0.14
  -2  -1 -19   -0.22    0.37
   2   1 -19    0.58    0.30
   2   1 -20    0.63    0.25
   2  -1 -20    0.25    0.27
  -2  -1 -20    0.43    0.35
  -2   1 -20    0.31    0.13
   2   1 -20    0.73    0.31
  -2   1 -20   -0.05    0.34
   2  -1 -20    0.53    0.23
  -2  -1 -20    0.37    0.17
   2  -1 -20    0.48    0.25
   2  -1 -21    0.84    0.28
   2   1 -21    1.25    0.32
  -2  -1 -21    1.49    0.27
  -2   1 -21    1.17    0.49
  -2   1 -21    1.66    0.25
  -2  -1 -21    0.91    0.44
   2   1 -21    1.30    0.36
   2  -1 -21    1.26    0.33
   2   1 -22   -0.23    0.27
   2  -1 -22    0.38    0.30
  -2  -1 -22    0.72    0.22
  -2   1 -22    0.31    0.14
  -2  -1 -22    1.12    0.55
   2   1 -22   -0.02    0.21
   2  -1 -22    0.26    0.23
  -2   1 -22    0.46    0.53
  -2   1 -23   31.87    2.07
   2   1 -23   35.78    1.86
  -2  -1 -23   37.98    1.38
   2  -1 -23   33.25    1.82
  -2  -1 -23   33.26    2.03
  -2  -1 -24    1.10    0.52
   2  -1 -24    0.57    0.32
   2   1 -24    0.89    0.34
  -2   1 -24    0.42    0.41
  -2  -1 -25    4.70    0.80
  -2   1 -25    4.33    0.84
   2  -1 -25    4.21    0.68
   2   1 -25    4.76    0.73
   2   1 -26    9.77    1.01
   2  -1 -26    9.89    1.02
  -2  -1 -26   10.45    1.22
  -2   1 -26   10.81    1.29
  -2  -1 -27   17.84    1.64
   2  -1 -27   18.88    1.44
   2   1 -27   18.00    1.37
  -2   1 -27   16.60    1.61
   2  -1 -28    3.69    0.65
  -2  -1 -28    3.22    0.77
  -2   1 -28    4.45    0.91
  -2   1 -29    1.15    0.55
  -2  -1 -29    0.90    0.49
   2   2   0  443.40    7.26
   2  -2   0  440.42    7.23
   2  -2   0  438.78    7.25
   2  -2   1    5.34    0.31
   2   2  -1    3.92    0.32
   2  -2  -1    5.21    0.40
   2  -2  -1    3.60    0.27
  -2   2   2  154.35    2.81
   2   2  -2  157.97    3.09
   2  -2   2  160.15    2.78
   2  -2  -2  163.83    2.82
  -2  -2  -2  156.33    2.91
   2  -2  -2  162.10    3.13
   2  -2  -3 1690.68   26.06
   2  -2  -3 1675.59   25.52
   2   2  -3 1680.97   26.01
   2  -2   3 1658.57   25.46
   2  -2   3 1651.07   25.68
  -2  -2   3 1690.69   25.68
   2  -2  -4    0.47    0.10
  -2  -2   4    0.57    0.14
   2  -2  -4    0.24    0.18
   2   2  -4    0.26    0.17
  -2  -2   5  165.19    2.85
  -2  -2   5  164.65    3.17
   2   2  -5  166.68    3.37
   2  -2  -5  165.55    3.44
   2   2  -5  162.70    3.16
  -2   2  -5  164.66    3.19
   2   2  -6  301.10    5.41
  -2   2  -6  295.44    5.41
   2  -2   6  303.66    5.43
  -2   2   6  301.21    4.84
  -2  -2   6  304.83    5.44
  -2  -2   6  307.68    4.99
   2   2  -6  307.44    5.59
   2  -2  -6  313.83    5.71
   2  -2   7    3.30    0.35
  -2   2   7    3.61    0.21
  -2   2  -7    3.35    0.34
   2   2  -7    3.48    0.40
  -2  -2   7    3.58    0.25
  -2  -2   7    3.15    0.37
   2  -2  -7    3.37    0.42
  -2  -2   7    3.37    0.40
   2   2  -7    3.58    0.35
  -2  -2   7    3.78    0.37
   2   2  -8   61.48    1.77
  -2  -2   8   63.94    1.92
  -2   2   8   61.79    1.30
  -2  -2   8   64.21    1.81
   2   2  -8   61.68    1.82
  -2   2   8   60.18    1.65
  -2   2  -8   60.21    1.78
  -2  -2   8   63.94    1.73
   2  -2  -8   59.86    1.86
   2  -2   8   61.02    1.78
   2   2  -9   12.71    0.77
  -2  -2   9   12.17    0.82
  -2   2   9   12.45    0.69
  -2  -2   9   11.66    0.75
   2   2  -9   12.57    0.76
   2  -2  -9   12.33    0.81
  -2  -2   9   12.04    0.71
  -2   2  -9   13.16    0.77
   2   2  -9   12.40    0.55
   2   2 -10   31.12    1.00
   2  -2 -10   32.31    1.35
  -2  -2  10   32.57    1.23
  -2   2  10   29.58    1.16
  -2  -2  10   29.57    1.34
  -2  -2  10   30.56    1.29
  -2   2 -10   33.69    1.36
   2   2 -10   30.30    1.28
   2   2 -10   31.62    1.28
   2   2 -11   19.67    0.76
  -2   2  11   18.55    0.90
   2   2 -11   20.40    1.01
  -2  -2  11   20.14    0.93
  -2   2 -11   19.99    1.10
  -2  -2  11   21.05    1.10
  -2   2 -11   20.28    1.04
   2  -2 -11   19.39    1.04
   2   2 -11   20.44    1.05
  -2   2 -12   74.27    1.43
   2   2 -12   76.49    2.25
  -2   2  12   72.64    2.13
  -2   2 -12   76.61    2.48
  -2  -2  12   72.85    2.37
   2  -2 -12   76.62    2.35
  -2   2 -12   75.54    2.37
   2  -2 -12   71.82    1.82
  -2  -2  12   74.67    2.13
   2   2 -12   78.80    2.38
   2   2 -12   73.66    1.91
   2   2 -13    0.10    0.13
  -2   2  13    0.00    0.19
  -2   2 -13    0.22    0.07
  -2  -2 -13    0.23    0.17
  -2  -2  13    0.11    0.21
  -2  -2  13    0.23    0.20
   2   2 -13    0.40    0.21
  -2   2 -13    0.25    0.18
   2   2 -13    0.06    0.19
  -2  -2 -13    0.30    0.15
   2  -2 -13    0.08    0.16
   2  -2 -13   -0.03    0.19
  -2   2 -13    0.09    0.25
   2  -2 -13    0.07    0.15
  -2  -2  14    2.76    0.43
   2  -2 -14    2.07    0.39
   2   2 -14    1.96    0.30
  -2   2 -14    2.75    0.22
  -2  -2  14    2.87    0.48
   2   2 -14    2.22    0.40
  -2   2 -14    2.49    0.43
  -2   2  14    1.95    0.35
  -2   2 -14    2.63    0.49
  -2  -2 -14    2.24    0.29
   2  -2 -14    2.54    0.45
  -2  -2 -14    2.63    0.43
   2   2 -14    2.45    0.42
  -2  -2  14    2.12    0.38
   2  -2 -14    2.12    0.31
  -2  -2 -15   17.67    0.82
  -2  -2 -15   19.35    1.19
  -2   2 -15   19.72    1.28
   2  -2 -15   18.76    1.15
  -2  -2  15   19.40    1.07
  -2   2 -15   18.32    0.64
  -2  -2  15   17.55    1.17
  -2   2 -15   18.86    1.24
   2   2 -15   16.55    1.04
   2   2 -15   17.24    1.17
  -2  -2  15   17.09    1.09
  -2   2 -15   19.18    1.22
  -2  -2 -15   18.71    1.19
   2  -2 -15   17.58    1.15
   2  -2 -15   15.95    0.86
   2   2 -15   16.83    0.90
   2   2 -16   12.01    0.80
  -2   2 -16   12.83    0.55
  -2  -2 -16   12.51    0.70
   2  -2 -16   13.00    0.97
  -2  -2 -16   12.53    0.99
  -2   2 -16   14.08    1.12
  -2  -2  16   13.37    0.93
   2   2 -16   12.55    1.02
  -2  -2  16   13.35    0.97
  -2   2 -16   13.93    1.11
  -2  -2 -16   12.73    1.01
   2  -2 -16   14.17    1.08
   2   2 -16   13.29    0.95
  -2   2 -16   11.89    1.03
   2  -2 -16   11.91    0.77
  -2  -2  16   13.17    1.03
  -2   2 -16   13.81    1.07
  -2  -2 -17    0.92    0.32
  -2  -2  17    0.37    0.25
   2   2 -17    0.47    0.24
  -2   2 -17    0.26    0.11
  -2  -2  17    0.13    0.24
   2  -2 -17    0.48    0.22
  -2   2 -17    0.48    0.46
   2  -2 -17    0.08    0.23
   2   2 -17   -0.02    0.19
  -2   2 -17    0.26    0.27
  -2   2 -17    0.46    0.32
  -2  -2 -17   -0.04    0.15
   2   2 -18    2.35    0.39
  -2   2 -18    3.22    0.30
   2  -2 -18    3.23    0.53
  -2  -2  18    2.38    0.44
  -2  -2 -18    3.14    0.55
  -2   2 -18    2.91    0.55
   2   2 -18    2.97    0.51
  -2  -2 -18    2.28    0.32
  -2   2 -18    2.70    0.60
  -2  -2 -18    3.21    0.58
   2  -2 -18    3.28    0.47
   2   2 -19    0.68    0.29
   2   2 -19    0.62    0.23
  -2  -2 -19    0.91    0.40
  -2   2 -19    0.48    0.14
  -2  -2 -19    0.58    0.21
  -2  -2 -19    0.19    0.20
   2  -2 -19    0.39    0.18
   2  -2 -19    0.44    0.30
  -2   2 -19    0.62    0.42
   2  -2 -19    0.38    0.20
  -2   2 -20    4.70    0.37
   2  -2 -20    4.00    0.62
  -2  -2 -20    3.63    0.65
   2   2 -20    3.58    0.54
  -2   2 -20    4.14    0.75
   2   2 -20    3.72    0.51
   2  -2 -20    3.63    0.47
   2  -2 -20    3.07    0.48
  -2  -2 -20    4.73    0.46
  -2   2 -21    1.03    0.20
   2  -2 -21    0.60    0.32
  -2  -2 -21    0.89    0.25
  -2  -2 -21    0.90    0.38
   2   2 -21    1.18    0.36
   2  -2 -21    0.72    0.28
   2  -2 -21    0.93    0.31
   2   2 -21    0.68    0.28
  -2   2 -21    1.43    0.51
  -2   2 -22   10.22    0.58
  -2   2 -22    8.43    1.07
   2  -2 -22    7.78    0.86
  -2  -2 -22    9.19    0.67
   2   2 -22    8.04    0.85
  -2  -2 -22    8.79    1.01
   2   2 -22    7.99    0.80
  -2  -2 -23    8.06    0.65
   2   2 -23    7.96    0.86
  -2   2 -23    8.02    1.07
   2  -2 -23    7.12    0.84
  -2  -2 -23    7.68    0.97
   2   2 -24   -0.30    0.29
  -2  -2 -24   -0.39    0.31
  -2   2 -24   -0.28    0.42
   2  -2 -24    0.61    0.34
   2   2 -25    0.26    0.28
  -2   2 -25    0.34    0.43
  -2  -2 -25   -0.02    0.33
   2  -2 -25    0.17    0.26
   2   2 -26   14.57    1.23
  -2   2 -26   14.01    1.48
  -2  -2 -26   16.46    1.51
   2  -2 -26   15.05    1.29
   2   2 -27   39.74    2.07
  -2  -2 -27   39.64    2.42
   2  -2 -27   38.96    2.13
  -2   2 -27   42.04    2.65
  -2   2 -28   11.53    1.42
  -2  -2 -28    8.86    1.17
   2  -2 -28    8.38    0.98
  -2  -2 -29    9.93    1.25
  -2   2 -29    9.14    1.28
   2  -3   0  480.39    7.98
   2  -3   1   28.48    0.98
   2  -3  -1   29.29    0.90
  -2   3   1   29.03    0.81
   2  -3  -1   30.21    0.97
  -2   3   2   43.09    0.96
   2  -3  -2   41.72    1.26
   2   3  -2   44.71    1.25
   2  -3  -2   43.65    1.12
   2  -3   2   42.61    1.29
   2   3  -3  889.42   13.85
   2  -3  -3  858.21   13.49
  -2   3   3  846.02   13.20
   2  -3  -3  879.62   13.92
   2   3  -4   47.93    1.40
  -2  -3   4   46.20    1.25
   2  -3  -4   47.98    1.45
   2   3  -5  128.42    2.78
   2  -3  -5  129.79    2.88
   2  -3   5  123.00    2.64
  -2  -3   5  126.40    2.65
  -2  -3   6  266.83    4.61
   2   3  -6  270.04    5.04
   2  -3  -6  269.39    5.17
  -2  -3   6  266.83    4.93
  -2  -3   7   44.84    1.57
   2   3  -7   46.22    1.47
   2  -3  -7   45.67    1.55
   2   3  -7   44.57    1.41
  -2  -3   7   44.27    1.40
  -2  -3   7   42.60    1.43
  -2  -3   7   47.75    1.19
  -2   3  -7   43.54    1.42
   2  -3  -8  122.07    2.94
  -2   3   8  112.81    2.53
   2   3  -8  116.95    2.77
   2   3  -8  124.86    2.84
  -2   3  -8  120.84    2.80
  -2  -3   8  117.73    2.77
  -2  -3   8  117.80    2.77
  -2  -3   8  117.62    2.97
  -2  -3   8  114.25    2.38
   2  -3  -9    8.35    0.66
  -2   3   9    7.37    0.50
  -2  -3   9    7.75    0.61
   2   3  -9    7.46    0.61
  -2  -3   9    7.74    0.67
   2   3  -9    7.35    0.58
  -2   3  -9    9.81    0.67
  -2  -3   9    8.23    0.64
  -2  -3   9    7.49    0.60
   2  -3   9    9.55    0.67
   2   3 -10   45.98    1.61
   2   3 -10   42.59    1.32
  -2   3  10   46.40    1.44
  -2  -3  10   46.95    1.60
   2   3 -10   46.01    1.64
  -2  -3  10   44.28    1.61
  -2   3 -10   47.88    1.68
  -2   3 -10   45.67    1.79
  -2  -3  10   47.35    1.68
   2  -3 -10   46.01    1.69
  -2  -3  10   45.57    1.74
   2   3 -11  133.23    3.18
  -2   3 -11  131.34    3.47
  -2  -3  11  126.54    3.36
  -2   3  11  121.70    2.89
  -2   3 -11  136.42    3.31
  -2  -3  11  129.58    3.13
   2   3 -11  130.29    3.26
   2  -3 -11  135.93    3.33
  -2  -3  11  135.60    3.31
  -2   3 -11  129.55    3.45
   2   3 -11  124.34    2.79
   2  -3 -11  122.81    2.50
  -2   3 -12   32.62    1.46
   2   3 -12   33.13    1.19
  -2  -3  12   32.14    1.52
   2  -3 -12   32.04    1.01
   2   3 -12   33.44    1.48
   2   3 -12   34.89    1.41
  -2  -3  12   31.94    1.36
  -2   3 -12   31.46    1.55
  -2   3  12   30.82    1.25
  -2   3 -12   34.23    1.59
   2  -3 -12   33.05    1.48
  -2   3 -13   26.77    1.44
   2   3 -13   23.71    1.03
  -2   3  13   24.81    1.12
  -2  -3  13   25.35    1.36
   2  -3 -13   23.39    0.89
   2  -3 -13   25.11    1.29
   2   3 -13   24.88    1.20
  -2  -3  13   26.24    1.23
   2   3 -13   25.23    1.31
  -2   3 -13   24.21    1.37
  -2   3 -13   25.47    1.32
  -2  -3 -14    0.39    0.18
   2  -3 -14    0.55    0.27
   2   3 -14    0.53    0.20
   2   3 -14    0.88    0.29
  -2   3 -14    0.48    0.31
   2   3 -14    0.25    0.24
  -2  -3  14    0.46    0.22
  -2  -3  14    0.39    0.27
  -2   3 -14    0.07    0.22
  -2   3 -14    0.23    0.16
   2  -3 -14    0.62    0.19
  -2  -3  14    0.54    0.25
   2   3 -15    6.42    0.66
  -2  -3  15    5.00    0.59
  -2   3 -15    7.06    0.74
   2  -3 -15    6.23    0.50
  -2  -3  15    6.93    0.67
   2   3 -15    6.21    0.69
  -2   3 -15    7.69    0.81
  -2  -3 -15    6.96    0.74
   2  -3 -15    6.94    0.73
   2   3 -15    6.05    0.55
  -2   3 -15    6.49    0.76
  -2  -3  15    6.37    0.72
   2  -3 -15    6.63    0.70
  -2  -3 -15    6.18    0.51
   2   3 -16   26.34    1.23
  -2   3 -16   27.75    1.61
  -2  -3  16   31.35    1.65
   2  -3 -16   26.60    1.13
  -2   3 -16   29.95    1.69
  -2  -3  16   26.96    1.37
  -2  -3  16   28.85    1.46
  -2  -3 -16   25.17    1.10
   2   3 -16   29.06    1.41
   2  -3 -16   28.15    1.49
   2   3 -16   31.09    1.61
   2  -3 -16   28.22    1.55
  -2  -3 -16   27.26    1.53
  -2  -3 -16   26.34    1.46
  -2   3 -16   28.85    1.65
  -2   3 -16   28.57    1.56
  -2  -3 -17   55.77    1.75
  -2  -3  17   54.87    2.15
   2   3 -17   51.35    1.88
  -2  -3  17   58.70    2.14
   2  -3 -17   56.55    2.23
  -2   3 -17   63.27    2.54
   2   3 -17   56.57    2.10
  -2   3 -17   59.66    2.49
   2  -3 -17   52.44    1.74
  -2   3 -17   61.14    2.49
  -2  -3 -17   59.88    2.32
   2   3 -18    9.04    0.75
  -2  -3  18   10.36    0.90
  -2  -3 -18    9.14    0.89
   2   3 -18    9.09    0.82
  -2   3 -18    9.92    1.03
  -2  -3  18    8.92    0.83
   2  -3 -18    9.49    0.89
   2  -3 -18    8.37    0.67
  -2  -3 -18    9.18    0.67
   2   3 -19   -0.13    0.21
  -2  -3  19    0.85    0.36
  -2  -3  19    0.14    0.21
   2   3 -19   -0.20    0.25
  -2   3 -19    0.49    0.41
   2  -3 -19    0.45    0.32
  -2  -3 -19    0.27    0.32
  -2  -3 -19    0.08    0.22
   2  -3 -19   -0.12    0.17
  -2  -3 -19   -0.02    0.14
   2  -3 -20    8.29    0.71
   2  -3 -20    8.53    0.91
  -2  -3 -20    8.26    0.89
  -2  -3  20    9.23    0.89
  -2  -3 -20    9.24    0.70
   2   3 -20    7.80    0.75
   2   3 -20    9.15    0.88
  -2   3 -20   10.82    1.13
   2  -3 -21   32.87    1.50
   2   3 -21   33.30    1.61
  -2  -3 -21   33.29    1.39
  -2  -3 -21   32.27    1.82
  -2   3 -21   30.49    1.97
   2   3 -21   32.91    1.68
   2  -3 -21   29.72    1.45
   2  -3 -21   29.99    1.71
  -2   3 -22    2.10    0.61
   2   3 -22    3.17    0.55
   2  -3 -22    2.50    0.52
  -2  -3 -22    2.69    0.40
  -2  -3 -22    3.19    0.64
   2  -3 -23    0.36    0.29
  -2  -3 -23    1.12    0.29
  -2   3 -23    0.91    0.45
  -2  -3 -23    0.48    0.35
   2   3 -23    0.79    0.36
   2  -3 -24   10.56    1.06
   2   3 -24   12.74    1.09
  -2  -3 -24   10.87    1.17
  -2   3 -24   12.35    1.36
  -2   3 -25   12.41    1.37
   2   3 -25   10.71    1.02
   2  -3 -25   10.18    1.06
  -2  -3 -25   10.43    1.14
   2   3 -26    1.96    0.47
  -2  -3 -26    1.80    0.64
  -2   3 -26    1.46    0.60
   2  -3 -26    1.11    0.40
   2   3 -27    1.34    0.39
  -2  -3 -27    2.70    0.68
  -2   3 -27    2.00    0.69
   2  -3 -27    0.74    0.35
  -2  -3 -28   28.92    2.07
   2  -3 -28   30.18    1.91
  -2   3 -28   33.49    2.42
  -2  -3 -29    0.21    0.34
  -2   4   0   97.02    2.07
   2  -4   0   99.32    2.23
   2  -4   1  273.73    5.01
  -2   4   1  270.96    4.64
   2  -4  -1  272.36    4.88
  -2   4   2  348.47    5.75
   2  -4  -2  353.83    6.05
   2  -4   2  363.36    6.34
   2  -4   3  495.10    8.38
  -2   4   3  476.95    7.56
   2   4  -4  460.79    7.90
   2  -4   4  456.80    8.09
   2   4  -5   53.26    1.57
  -2  -4   5   53.52    1.49
   2  -4  -5   54.23    1.66
  -2  -4   6    1.43    0.33
  -2  -4   6    1.46    0.24
   2   4  -6    1.65    0.30
   2  -4  -6    2.28    0.38
  -2  -4   6    1.82    0.28
   2  -4   7    3.00    0.16
  -2  -4   7    2.27    0.35
  -2  -4   7    3.16    0.32
   2   4  -7    2.25    0.32
  -2  -4   7    2.08    0.36
   2  -4  -7    3.27    0.44
  -2  -4   7    3.02    0.35
   2  -4   8   38.60    0.79
  -2   4   8   35.20    1.11
  -2  -4   8   39.58    1.56
  -2  -4   8   41.26    1.43
   2   4  -8   40.01    1.41
  -2  -4   8   39.19    1.44
   2  -4  -8   39.61    1.50
  -2  -4   8   40.70    1.21
  -2  -4   9   42.02    1.53
   2   4  -9   42.28    1.50
   2  -4   9   42.22    0.86
  -2  -4   9   41.22    1.66
  -2  -4   9   45.83    1.60
   2  -4   9   43.25    1.54
  -2  -4   9   43.56    1.54
  -2  -4   9   44.31    1.30
   2  -4  -9   43.19    1.62
  -2   4   9   41.94    1.25
  -2   4 -10   15.25    1.01
  -2   4  10   14.77    0.72
   2   4 -10   16.99    0.92
   2  -4  10   13.75    0.41
  -2  -4  10   17.52    0.95
   2   4 -10   16.59    0.94
   2  -4 -10   17.25    1.00
  -2  -4  10    3.79    0.48
  -2  -4  10   16.70    1.02
  -2  -4  10   15.92    0.74
   2  -4 -10   14.39    0.47
  -2  -4  10   17.42    0.95
  -2   4  11   13.67    0.72
   2   4 -11   15.12    0.89
   2  -4 -11   13.69    0.92
  -2  -4  11   14.49    1.00
  -2  -4  11   13.03    0.86
   2   4 -11   14.51    0.92
   2  -4 -11   13.66    0.52
  -2   4 -11   14.69    0.94
  -2   4 -11   14.13    1.00
  -2  -4  11   13.34    0.89
   2   4 -12   28.70    1.16
  -2  -4  12   32.49    1.56
   2  -4 -12   30.44    1.43
   2   4 -12   30.77    1.34
  -2   4  12   28.15    1.13
  -2   4 -12   31.39    1.56
  -2  -4  12   31.95    1.40
   2   4 -12   29.93    1.41
  -2   4 -12   31.21    1.45
   2  -4  12   31.93    1.46
  -2  -4  12   29.34    1.40
   2  -4 -12   28.04    0.88
  -2   4 -12   33.46    1.61
   2  -4 -13   42.54    1.22
   2   4 -13   46.44    1.72
  -2  -4  13   44.27    1.74
  -2   4 -13   46.27    1.99
  -2  -4  13   46.13    1.93
   2  -4 -13   45.53    1.84
  -2   4 -13   47.15    1.88
   2   4 -13   42.99    1.52
  -2  -4  13   48.76    1.90
   2  -4  13   49.46    1.90
  -2   4 -13   47.58    2.00
   2   4 -13   47.60    1.87
  -2  -4  14    0.03    0.20
   2   4 -14    0.00    0.17
  -2  -4  14    0.21    0.24
   2   4 -14    0.01    0.13
  -2   4 -14    0.21    0.27
  -2   4 -14    0.11    0.18
  -2  -4  14   -0.06    0.25
   2  -4 -14   -0.06    0.23
   2  -4 -14    0.02    0.11
   2   4 -14    0.03    0.20
  -2   4 -14    0.21    0.20
  -2   4 -15   43.37    1.91
   2   4 -15   38.35    1.52
  -2  -4  15   40.81    1.73
   2   4 -15   41.57    1.69
   2  -4 -15   38.62    1.27
   2  -4 -15   40.52    1.81
  -2   4 -15   42.71    2.02
  -2   4 -15   42.69    1.99
   2   4 -15   44.36    1.92
  -2   4 -15   42.62    1.98
  -2  -4  15   39.35    1.71
  -2  -4  15   41.64    1.91
  -2  -4  16    9.19    0.81
   2   4 -16    8.23    0.69
  -2   4 -16    7.62    0.91
   2   4 -16   10.02    0.82
  -2  -4  16    9.96    0.85
  -2  -4  16   10.13    0.96
  -2   4 -16    8.95    0.87
  -2  -4 -16    7.51    0.61
   2   4 -16    9.83    0.92
   2  -4 -16    9.30    0.88
  -2   4 -16    9.77    0.97
  -2   4 -16    9.34    0.96
   2  -4 -16    8.84    0.59
  -2  -4  17    2.28    0.43
  -2  -4  17    2.26    0.49
  -2   4 -17    3.15    0.57
  -2   4 -17    3.30    0.67
   2   4 -17    2.25    0.42
   2   4 -17    2.57    0.42
  -2  -4 -17    2.93    0.40
   2  -4 -17    2.02    0.34
   2  -4 -17    2.81    0.50
  -2   4 -18   11.98    1.18
  -2  -4 -18   10.56    0.77
   2   4 -18   11.80    0.94
   2  -4 -18   11.45    0.99
  -2  -4 -18   11.75    1.01
  -2  -4  18   12.04    1.01
  -2  -4  18   11.02    0.96
   2   4 -18   10.87    0.85
   2  -4 -18   11.35    0.74
   2   4 -19   31.46    1.53
  -2  -4 -19   32.61    1.73
  -2  -4 -19   30.79    1.71
  -2  -4 -19   31.97    1.37
   2   4 -19   33.79    1.65
  -2  -4  19   33.71    1.72
   2  -4 -19   34.10    1.80
   2  -4 -19   34.50    1.37
  -2   4 -19   32.77    1.95
  -2  -4  19   33.62    1.71
   2   4 -20   63.13    2.32
   2   4 -20   65.50    2.43
   2  -4 -20   63.64    2.58
  -2  -4  20   67.17    2.57
  -2  -4 -20   66.82    2.15
   2  -4 -20   63.83    2.07
  -2  -4  20   62.97    2.48
  -2   4 -20   71.85    3.03
  -2  -4 -20   67.17    2.61
  -2   4 -21   21.55    1.66
   2   4 -21   21.09    1.29
   2   4 -21   21.36    1.34
  -2  -4 -21   22.14    1.15
  -2  -4 -21   22.17    1.46
   2  -4 -21   20.92    1.43
   2  -4 -21   21.39    1.15
  -2   4 -22    3.27    0.70
  -2  -4 -22    3.36    0.63
   2   4 -22    4.09    0.61
   2  -4 -22    2.60    0.56
  -2  -4 -22    2.88    0.43
   2   4 -23    0.13    0.25
   2  -4 -23    0.03    0.25
  -2  -4 -23    0.23    0.30
  -2   4 -23   -0.34    0.48
  -2  -4 -23   -0.02    0.15
  -2  -4 -24    6.60    0.92
   2   4 -24    7.91    0.87
   2  -4 -24    7.40    0.91
  -2   4 -24    8.02    1.14
   2  -4 -25    2.86    0.60
   2   4 -25    2.34    0.52
  -2  -4 -25    3.24    0.70
  -2   4 -25    2.83    0.75
  -2   4 -26   22.35    1.92
   2  -4 -26   19.69    1.52
   2   4 -26   19.60    1.40
  -2  -4 -26   18.63    1.56
  -2  -4 -27    1.69    0.56
  -2   4 -27    1.51    0.60
   2   4 -27    1.21    0.39
   2  -4 -27    1.80    0.52
  -2  -4 -28   13.61    1.39
  -2   4 -28   13.79    1.55
   2  -4 -28   11.54    1.20
   2  -5   0  205.64    3.72
  -2   5   0  193.05    3.72
   2  -5   0  199.36    3.94
   2  -5  -1  478.09    8.17
  -2   5   1  471.24    7.87
   2  -5   1  478.29    8.07
   2  -5  -1  483.11    7.84
   2  -5   1  484.86    8.30
   2  -5  -2   28.60    1.03
   2  -5  -2   29.47    0.83
   2  -5   2   31.28    1.10
   2  -5   2   29.63    1.15
  -2   5   2   28.63    0.83
   2  -5   3  128.03    2.81
   2  -5  -3  125.07    2.23
  -2   5   3  119.45    2.24
   2  -5   3  122.60    2.90
   2  -5   4    0.16    0.21
   2  -5   4    0.23    0.19
   2  -5   5    0.26    0.20
   2  -5   5    0.91    0.30
   2   5  -6    6.45    0.51
  -2  -5   6    6.35    0.47
  -2  -5   6    6.36    0.51
   2  -5   6    7.22    0.62
  -2  -5   6    5.83    0.57
   2  -5   6    6.51    0.60
   2   5  -7   20.08    0.95
  -2   5   7   18.33    0.67
  -2  -5   7   18.51    1.04
   2  -5   7   18.56    1.03
  -2  -5   7   20.20    0.95
  -2  -5   7   19.23    0.84
  -2  -5   7   21.49    1.06
  -2  -5   8    2.81    0.34
   2  -5   8    2.64    0.19
   2   5  -8    3.46    0.42
  -2   5   8    2.45    0.25
   2  -5  -8    3.61    0.48
  -2  -5   8    3.63    0.44
  -2  -5   8    2.68    0.43
  -2  -5   8    3.32    0.41
  -2  -5   8    3.01    0.45
   2  -5  -9    0.01    0.22
   2   5  -9    0.09    0.16
  -2   5   9    0.01    0.11
  -2  -5   9    0.35    0.18
  -2  -5   9   -0.05    0.21
  -2  -5   9   -0.01    0.21
   2  -5   9    0.08    0.06
  -2  -5   9    0.06    0.24
  -2  -5   9   -0.11    0.13
   2   5 -10    7.35    0.61
  -2  -5  10    6.60    0.64
   2  -5  10    6.66    0.32
  -2  -5  10    6.49    0.60
  -2  -5  10    7.05    0.69
  -2  -5  10    7.86    0.55
   2  -5 -10    7.20    0.67
  -2   5  10    7.08    0.47
  -2   5 -10    6.59    0.69
  -2  -5  11  161.62    4.01
   2   5 -11  159.50    3.63
  -2   5 -11  160.51    4.08
  -2  -5  11  162.62    3.82
  -2   5  11  149.97    3.16
   2  -5 -11  144.71    2.68
  -2  -5  11  159.98    3.77
   2  -5 -11  160.52    3.88
   2  -5  11  155.66    2.72
  -2  -5  11  157.50    3.37
   2  -5  12   32.84    0.87
  -2  -5  12   36.90    1.70
  -2   5 -12   38.40    1.78
   2   5 -12   33.79    1.44
   2  -5  12   34.98    1.56
   2  -5 -12   33.73    0.90
  -2  -5  12   34.92    1.54
   2  -5 -12   36.72    1.62
  -2   5 -12   36.67    1.73
  -2  -5  12   35.35    1.57
  -2   5 -13   83.24    2.84
  -2  -5  13   85.11    2.78
   2   5 -13   79.44    2.41
   2  -5 -13   73.90    1.72
   2  -5 -13   77.71    2.56
  -2  -5  13   83.04    2.64
  -2  -5  13   80.35    2.57
  -2   5 -13   85.45    2.88
   2  -5  13   83.88    2.65
   2  -5  13   82.27    1.64
   2   5 -14   -0.06    0.22
  -2   5 -14   -0.20    0.32
  -2  -5  14    0.83    0.34
  -2  -5  14    0.15    0.29
   2  -5  14   -0.01    0.24
  -2  -5  14   -0.13    0.28
  -2  -5  14    0.03    0.16
   2  -5 -14    0.17    0.12
  -2   5 -14   -0.35    0.32
   2  -5 -14   -0.24    0.27
  -2   5 -14    0.15    0.20
  -2  -5  15    0.45    0.20
   2   5 -15    1.01    0.27
  -2  -5  15    0.73    0.34
  -2   5 -15    0.64    0.44
   2   5 -15    0.28    0.22
   2  -5 -15    0.27    0.26
  -2   5 -15    0.94    0.37
  -2  -5  15    0.78    0.31
   2  -5 -15    0.73    0.17
  -2   5 -15    0.61    0.30
   2   5 -16   17.91    1.07
   2   5 -16   21.18    1.21
  -2  -5  16   21.56    1.41
  -2  -5  16   20.72    1.27
  -2   5 -16   21.22    1.49
   2  -5 -16   17.83    0.81
  -2  -5  16   20.59    1.23
   2  -5 -16   19.71    1.27
  -2   5 -16   19.78    1.41
  -2   5 -16   21.43    1.45
  -2   5 -17   86.49    3.18
   2   5 -17   87.70    2.74
  -2  -5  17   83.83    2.83
  -2   5 -17   88.15    3.22
  -2  -5  17   84.24    2.78
   2  -5 -17   86.17    2.92
  -2  -5 -17   82.46    2.44
   2  -5 -17   84.31    2.15
   2   5 -17   81.41    2.57
  -2  -5  18   15.29    1.11
   2   5 -18   16.05    1.10
   2   5 -18   15.19    1.04
  -2  -5  18   15.66    1.15
  -2   5 -18   16.19    1.38
   2  -5 -18   15.05    1.19
   2  -5 -18   16.37    0.84
  -2  -5 -18   16.32    1.01
   2   5 -19   22.14    1.31
  -2  -5 -19   24.31    1.42
  -2  -5 -19   22.25    1.42
  -2  -5  19   23.18    1.46
  -2  -5  19   22.92    1.40
  -2   5 -19   24.76    1.73
   2  -5 -19   24.43    1.51
   2  -5 -19   22.97    1.05
   2   5 -19   21.97    1.30
  -2  -5 -19   22.54    1.20
  -2  -5  20    0.16    0.18
   2   5 -20    0.48    0.25
   2   5 -20    0.21    0.23
  -2  -5  20    1.07    0.42
  -2  -5 -20    0.48    0.32
  -2   5 -20   -0.14    0.34
  -2  -5 -20    0.39    0.19
   2  -5 -20    0.39    0.19
   2  -5 -20    0.53    0.35
  -2  -5 -21    1.67    0.46
   2   5 -21    0.82    0.30
  -2  -5  21    1.46    0.48
   2   5 -21    1.12    0.37
  -2   5 -21    1.01    0.45
  -2  -5 -21    1.26    0.31
   2  -5 -21    0.78    0.33
  -2  -5 -22    0.21    0.19
   2   5 -22    1.06    0.35
  -2  -5 -22    0.72    0.38
   2  -5 -22    1.03    0.40
  -2   5 -22   -0.03    0.32
   2   5 -23    8.83    0.89
  -2  -5 -23    9.71    0.81
  -2  -5 -23    8.62    0.97
   2  -5 -23    8.28    0.95
  -2   5 -23    8.44    1.12
   2   5 -24    0.03    0.21
  -2  -5 -24    0.58    0.33
  -2   5 -24    0.08    0.31
   2  -5 -24   -0.44    0.38
  -2  -5 -24    0.07    0.20
  -2  -5 -25    1.75    0.50
   2   5 -25    0.97    0.35
  -2   5 -25    1.68    0.69
   2  -5 -25    1.31    0.40
   2   5 -26    2.32    0.51
   2  -5 -26    2.33    0.55
  -2   5 -26    1.44    0.58
  -2  -5 -26    1.58    0.50
   2  -5 -27    2.70    0.60
  -2  -5 -27    2.58    0.62
  -2   5 -27    2.93    0.81
   2  -5 -28    6.46    0.92
   2  -6   0  194.91    3.70
   2  -6   0  199.59    4.00
  -2   6   0  184.14    3.72
   2  -6   1    4.73    0.47
   2  -6  -1    4.22    0.44
   2  -6  -1    4.87    0.38
   2  -6   1    4.91    0.42
  -2   6  -1    4.70    0.43
  -2   6   1    4.18    0.35
   2  -6   2    1.84    0.31
   2  -6  -2    1.83    0.31
   2  -6   2    1.28    0.32
  -2   6   2    1.28    0.20
   2  -6  -2    1.50    0.22
   2  -6   3   94.40    2.31
   2  -6  -3   87.27    1.79
   2  -6   3   89.40    2.43
   2  -6  -4    1.13    0.15
   2  -6   4    1.32    0.33
   2  -6   4    1.60    0.37
   2  -6  -5    4.09    0.21
   2  -6   5    3.85    0.46
   2  -6   5    4.99    0.55
  -2  -6   5    4.12    0.48
   2  -6   6    0.19    0.32
   2  -6   6    0.18    0.23
  -2  -6   6    0.35    0.26
  -2  -6   7  159.84    3.41
   2  -6   7  168.14    3.81
  -2  -6   7  160.38    3.75
  -2   6   7  152.04    2.84
   2  -6   7  165.03    3.82
  -2  -6   7  165.86    3.60
  -2  -6   7  153.11    3.77
  -2  -6   8  197.47    4.37
  -2  -6   8  196.53    3.88
  -2  -6   8  202.65    4.11
  -2   6   8  185.81    3.26
  -2  -6   8  197.38    4.25
   2  -6   8  209.96    4.42
   2   6  -9  134.29    3.17
  -2   6   9  127.44    2.54
  -2  -6   9  127.62    3.46
   2  -6   9  138.71    3.52
  -2  -6   9  135.20    3.27
  -2  -6   9  137.45    3.40
  -2  -6   9  133.92    3.05
   2  -6   9  128.38    2.45
   2   6 -10   19.56    1.03
   2  -6  10   19.38    0.63
  -2   6  10   17.86    0.71
  -2  -6  10   17.81    1.09
  -2  -6  10   18.69    1.15
  -2  -6  10   18.81    1.06
  -2  -6  10   19.76    0.96
   2  -6 -10   18.15    1.11
  -2   6 -10   19.45    1.22
  -2   6 -11    5.19    0.65
   2   6 -11    5.69    0.58
   2  -6 -11    7.11    0.70
  -2  -6  11    5.04    0.61
  -2  -6  11    7.08    0.75
   2  -6  11    4.99    0.30
  -2  -6  11    5.70    0.58
   2  -6  11    4.24    0.54
  -2  -6  11    5.89    0.53
   2  -6 -11    6.00    0.26
   2   6 -12   11.08    0.79
   2  -6  12   11.58    0.49
  -2  -6  12   11.78    0.96
  -2  -6  12   11.35    0.90
   2  -6 -12   13.44    0.96
   2  -6 -12   10.74    0.42
  -2   6 -12   11.70    0.99
   2  -6  12   10.36    0.83
  -2  -6  12   11.65    0.88
  -2  -6  12   11.73    0.76
  -2   6 -12   11.93    1.00
  -2   6 -13   15.46    1.18
  -2   6 -13   13.07    1.08
   2  -6 -13   13.50    0.53
   2   6 -13   13.72    0.91
  -2  -6  13   14.32    1.10
  -2  -6  13   14.35    0.97
   2  -6 -13   15.07    1.05
   2  -6  13   14.40    0.56
   2  -6  13   14.18    1.02
  -2  -6  13   14.12    1.02
  -2  -6  13   15.26    1.06
  -2   6 -13   16.87    1.21
   2  -6  14   25.58    1.42
  -2  -6  14   25.48    1.42
   2   6 -14   26.36    1.29
  -2  -6  14   26.92    1.37
   2  -6  14   25.48    0.80
  -2  -6  14   27.80    1.58
  -2  -6  14   24.62    1.38
  -2   6 -14   25.01    1.54
  -2   6 -14   27.57    1.64
   2  -6 -14   23.92    0.80
  -2   6 -14   27.83    1.61
   2  -6 -14   25.27    1.43
  -2  -6  15    2.96    0.51
   2  -6 -15    3.37    0.31
  -2  -6  15    3.08    0.55
   2   6 -15    2.68    0.45
   2  -6 -15    3.11    0.54
   2  -6  15    3.26    0.52
  -2  -6  15    2.62    0.49
  -2   6 -15    2.87    0.64
   2  -6  15    3.52    0.27
  -2  -6  15    3.31    0.50
  -2   6 -15    3.46    0.63
  -2   6 -15    3.44    0.59
  -2   6 -16    0.05    0.28
  -2   6 -16    0.67    0.50
   2  -6  16   -0.25    0.32
  -2  -6  16    0.35    0.30
   2   6 -16   -0.38    0.29
  -2  -6  16    0.11    0.26
   2  -6 -16    0.08    0.12
   2  -6 -16    0.46    0.24
  -2  -6  16    0.07    0.19
  -2   6 -17   54.21    2.52
  -2  -6  17   54.79    2.27
   2  -6 -17   54.61    2.28
   2   6 -17   53.52    2.07
  -2  -6  17   53.16    2.13
   2  -6 -17   53.87    1.53
  -2  -6 -18    3.57    0.49
   2   6 -18    3.62    0.55
  -2  -6  18    3.35    0.52
   2  -6 -18    3.41    0.61
   2  -6 -18    4.08    0.41
  -2  -6  18    4.27    0.68
  -2   6 -18    4.78    0.82
  -2  -6  19   36.45    1.80
   2   6 -19   38.78    1.78
  -2  -6  19   38.71    1.94
  -2  -6 -19   38.97    1.81
   2  -6 -19   39.36    1.99
   2  -6 -19   38.87    1.35
  -2  -6 -19   40.94    1.70
  -2   6 -19   41.66    2.29
   2  -6 -20    1.30    0.39
  -2  -6  20    1.23    0.33
  -2  -6  20    1.01    0.37
  -2   6 -20    1.97    0.57
  -2  -6 -20    1.37    0.40
  -2  -6 -20    1.41    0.34
   2   6 -20    1.10    0.34
   2  -6 -20    1.22    0.25
  -2  -6 -21    0.36    0.18
   2   6 -21    0.35    0.30
  -2  -6  21   -0.64    0.38
  -2   6 -21    0.52    0.42
  -2  -6 -21    0.44    0.30
   2  -6 -21    0.14    0.22
   2   6 -22    0.96    0.31
  -2  -6  22    0.57    0.41
  -2  -6 -22    1.49    0.35
  -2  -6 -22    1.13    0.41
   2  -6 -22    0.34    0.34
  -2   6 -22    0.33    0.38
   2   6 -23    2.95    0.54
  -2  -6 -23    2.76    0.47
  -2   6 -23    2.61    0.75
   2  -6 -23    2.11    0.49
  -2  -6 -23    3.45    0.63
   2   6 -24    3.47    0.58
  -2   6 -24    4.24    0.89
   2  -6 -24    2.90    0.62
  -2  -6 -24    5.35    0.78
  -2  -6 -24    4.40    0.61
   2  -6 -25   17.31    1.45
  -2  -6 -25   16.42    1.36
  -2   6 -25   17.07    1.70
   2   6 -25   16.80    1.26
   2  -6 -26    4.51    0.75
  -2   6 -26    3.96    0.88
  -2  -6 -26    4.70    0.77
   2  -6 -27    0.64    0.29
  -2   6 -27   -0.10    0.47
   2  -6 -28    1.93    0.51
   2  -7   0   11.69    0.74
  -2   7   0    9.79    0.61
   2  -7   0   11.12    0.62
   2  -7  -1    1.32    0.31
   2  -7   1    1.08    0.26
   2  -7  -1    1.48    0.25
  -2   7  -1    1.01    0.25
   2  -7   1    1.28    0.29
  -2   7   1    0.74    0.18
   2  -7   2   58.35    1.72
  -2   7  -2   54.40    1.73
   2  -7  -2   55.82    1.44
   2  -7   2   58.26    1.88
   2  -7   3  130.31    3.06
   2  -7  -3  132.27    2.57
   2  -7   3  127.40    3.21
   2  -7   4    2.17    0.38
   2  -7  -4    2.27    0.23
   2  -7   4    1.85    0.40
   2  -7   5  291.63    5.69
  -2  -7   5  286.78    5.80
   2  -7  -5  281.27    4.75
   2  -7   5  293.29    5.86
  -2  -7   6    0.57    0.25
   2  -7   6    0.60    0.32
   2  -7  -6    0.56    0.11
   2  -7   6    0.80    0.31
  -2  -7   7   32.65    1.29
   2  -7   7   33.40    1.46
  -2  -7   7   31.78    1.32
  -2  -7   7   31.83    1.45
  -2   7   7   31.27    0.76
   2  -7   7   31.39    1.45
  -2  -7   7   33.26    1.48
   2  -7   8   42.75    1.73
  -2  -7   8   38.04    1.45
  -2   7   8   39.97    0.94
  -2  -7   8   39.97    1.70
   2  -7   8   41.56    1.70
  -2  -7   8   40.50    1.57
  -2  -7   8   39.03    1.65
   2  -7   9  237.58    5.26
  -2  -7   9  235.28    5.27
  -2  -7   9  245.73    5.05
  -2  -7   9  235.28    5.16
  -2   7   9  222.45    3.94
   2  -7   9  237.23    5.25
  -2  -7   9  226.89    4.77
   2  -7   9  234.20    4.12
   2  -7  10  157.31    3.04
  -2  -7  10  162.12    4.05
   2  -7  10  167.32    4.17
  -2   7 -10  163.16    4.28
  -2  -7  10  162.87    4.17
   2  -7  10  163.98    3.92
  -2  -7  10  169.51    3.99
  -2  -7  10  161.72    3.70
   2  -7  11  110.18    3.23
   2  -7 -11  106.76    3.08
  -2  -7  11  105.18    3.20
  -2  -7  11  100.43    2.75
   2  -7  11  103.96    2.99
  -2  -7  11  109.43    3.03
   2  -7  11  101.09    2.15
  -2  -7  11  109.49    3.13
  -2   7 -11  106.06    3.29
  -2   7 -12    0.37    0.25
   2  -7 -12    0.40    0.09
  -2   7 -12    1.33    0.42
   2  -7 -12    0.30    0.26
   2  -7  12    0.45    0.24
  -2  -7  12    0.71    0.29
  -2  -7  12    0.46    0.18
  -2  -7  12    0.23    0.26
  -2  -7  12    0.88    0.25
  -2  -7  12    0.37    0.27
   2  -7  12    0.44    0.12
  -2   7 -13    1.82    0.46
  -2   7 -13    3.01    0.61
  -2  -7  13    1.43    0.31
   2  -7 -13    2.27    0.47
  -2   7 -13    2.42    0.54
   2  -7 -13    2.10    0.19
  -2  -7  13    1.93    0.42
   2  -7  13    2.08    0.41
  -2  -7  13    2.19    0.50
  -2  -7  13    1.81    0.40
  -2  -7  13    2.26    0.40
   2  -7  13    2.66    0.26
  -2   7 -14    1.96    0.49
  -2  -7  14    1.43    0.35
   2  -7 -14    1.88    0.47
   2  -7  14    2.16    0.24
  -2   7 -14    1.86    0.52
   2  -7  14    2.55    0.46
  -2  -7  14    1.50    0.43
  -2   7 -14    2.84    0.57
   2  -7 -14    1.55    0.18
  -2  -7  14    1.01    0.33
  -2  -7  14    1.92    0.48
   2   7 -14    1.81    0.37
  -2  -7  15   40.17    1.89
   2  -7  15   39.54    1.12
   2  -7 -15   37.72    1.07
  -2   7 -15   41.50    2.10
   2  -7 -15   37.43    1.84
   2   7 -15   40.55    1.71
   2  -7  15   43.33    1.97
  -2  -7  15   40.89    1.93
  -2   7 -15   39.85    2.04
  -2  -7  15   38.53    1.76
   2  -7  16    0.05    0.08
  -2  -7  16    0.00    0.19
   2  -7 -16   -0.01    0.24
  -2  -7  16   -0.10    0.33
   2  -7  16   -0.03    0.26
  -2  -7  16    0.13    0.29
  -2   7 -16    0.99    0.49
   2  -7 -16    0.37    0.13
   2   7 -16    0.27    0.21
   2  -7 -17   14.33    1.18
   2  -7 -17   16.58    0.72
  -2  -7  17   15.62    1.13
  -2  -7  17   16.31    1.24
  -2   7 -17   15.90    1.38
   2  -7  17   19.49    1.38
  -2  -7  17   16.56    1.27
   2   7 -17   16.73    1.11
  -2  -7  18    3.84    0.64
  -2  -7  18    3.26    0.52
  -2   7 -18    3.26    0.65
   2  -7 -18    3.47    0.60
   2  -7 -18    3.10    0.32
   2   7 -18    3.06    0.48
  -2  -7  19    0.70    0.39
  -2  -7 -19    0.01    0.20
   2   7 -19   -0.16    0.28
  -2   7 -19    0.70    0.49
  -2  -7  19    0.16    0.22
   2  -7 -19    0.53    0.34
   2  -7 -19    0.08    0.11
  -2  -7 -19    0.25    0.28
   2  -7 -20    0.39    0.32
   2   7 -20    1.24    0.38
  -2  -7  20    0.47    0.32
  -2  -7 -20    0.71    0.28
  -2   7 -20    1.25    0.57
  -2  -7 -20    1.27    0.37
  -2  -7 -21    9.15    0.90
  -2  -7  21    9.30    1.01
   2  -7 -21   10.61    1.07
  -2   7 -21   10.47    1.24
  -2  -7 -21   10.79    0.90
  -2  -7 -22    4.04    0.58
  -2   7 -22    3.52    0.78
  -2  -7  22    3.28    0.65
  -2  -7 -22    3.05    0.57
   2  -7 -22    4.39    0.74
  -2  -7  23   12.58    1.22
  -2  -7 -23   12.48    1.12
  -2   7 -23   14.00    1.49
   2  -7 -23   13.65    1.28
  -2  -7 -23   13.42    1.04
  -2  -7 -24    1.09    0.33
  -2   7 -24    0.98    0.58
   2  -7 -24    1.85    0.54
  -2  -7 -24    1.69    0.51
  -2  -7 -25   14.92    1.27
  -2   7 -25   16.76    1.69
   2  -7 -25   13.36    1.31
  -2   7 -26    8.12    1.21
   2  -7 -26    7.32    0.95
   2  -7 -27   14.92    1.40
   2  -7 -28    0.45    0.29
   2  -8   0   14.92    0.91
   2  -8   0   15.36    0.77
  -2   8   0   13.59    0.77
   2  -8   1   10.28    0.74
   2  -8   1    9.71    0.65
   2  -8  -1   10.60    0.76
   2  -8  -1    9.34    0.59
  -2   8  -1    8.07    0.61
   2  -8  -2    3.38    0.34
  -2   8  -2    2.81    0.40
   2  -8   2    3.88    0.49
   2  -8   2    3.47    0.42
   2  -8   3  193.75    4.20
  -2   8  -3  192.08    4.27
   2  -8   3  205.26    4.45
   2  -8  -3  194.67    3.70
  -2  -8   4  340.10    6.70
   2  -8   4  346.86    6.62
   2  -8  -4  339.08    5.87
   2  -8   4  356.67    6.85
   2  -8  -5  122.18    2.44
   2  -8   5  128.98    3.21
  -2  -8   5  124.60    3.25
   2  -8   5  128.95    3.32
  -2  -8   6   17.10    1.05
   2  -8   6   17.82    1.11
   2  -8   6   17.34    1.05
   2  -8  -6   16.85    0.59
  -2  -8   7   74.96    2.21
   2  -8   7   74.88    2.44
   2  -8   7   75.89    2.40
  -2  -8   7   73.29    2.42
   2  -8  -7   71.47    1.50
  -2  -8   7   77.40    2.46
  -2  -8   8   62.78    2.00
  -2  -8   8   61.77    2.22
   2  -8   8   65.43    2.23
   2  -8   8   63.58    2.24
   2  -8  -8   57.68    1.24
  -2  -8   8   63.07    2.06
  -2  -8   8   64.17    2.23
   2  -8   9    0.10    0.27
  -2  -8   9    0.02    0.21
   2  -8   9    0.57    0.37
  -2  -8   9    0.34    0.20
  -2  -8   9    0.16    0.23
  -2  -8   9    0.58    0.34
   2  -8  -9    0.50    0.10
  -2   8 -10   11.71    1.01
   2  -8  10    9.24    0.53
   2  -8  10   10.64    0.93
  -2  -8  10   11.41    0.95
  -2  -8  10   10.81    0.93
  -2  -8  10   11.14    0.85
   2  -8  10   12.67    0.99
   2  -8  10   11.44    0.86
  -2  -8  10   10.37    0.78
  -2   8 -11   39.02    1.92
  -2  -8  11   40.79    1.67
   2  -8  11   37.80    1.15
   2  -8 -11   36.44    0.82
  -2  -8  11   40.66    1.89
  -2   8 -11   45.02    2.05
  -2  -8  11   42.55    1.79
  -2  -8  11   39.48    1.82
   2  -8  11   42.62    1.91
  -2  -8  11   39.81    1.60
   2  -8  11   41.57    1.76
   2  -8  12   22.04    1.30
  -2  -8  12   25.04    1.47
   2  -8  12   25.84    1.50
  -2   8 -12   23.28    1.47
   2  -8 -12   20.55    0.58
  -2  -8  12   25.72    1.45
  -2  -8  12   23.66    1.33
   2  -8  12   22.81    0.83
  -2  -8  12   21.46    1.23
  -2  -8  12   24.62    1.25
  -2   8 -12   25.46    1.55
  -2   8 -12   22.48    1.47
  -2  -8  13   15.23    1.16
   2  -8  13   14.07    1.05
  -2   8 -13   15.54    1.23
   2  -8  13   14.35    1.16
  -2  -8  13   14.66    1.08
  -2   8 -13   14.90    1.21
   2  -8 -13   11.90    0.44
   2  -8  13   12.60    0.61
  -2   8 -13   14.08    1.20
  -2  -8  13   14.59    1.01
   2  -8 -13   13.93    1.09
  -2  -8  13   12.20    1.05
  -2  -8  13   13.54    0.93
   2  -8 -14   20.63    1.34
   2  -8 -14   19.20    0.62
  -2   8 -14   20.13    1.44
   2  -8  14   18.61    1.25
  -2  -8  14   22.36    1.35
  -2   8 -14   17.58    1.38
  -2  -8  14   19.60    1.14
  -2  -8  14   21.60    1.25
  -2  -8  14   19.80    1.34
   2  -8  14   18.98    0.76
  -2   8 -14   18.82    1.41
  -2  -8  15  150.86    4.22
   2  -8 -15  156.06    4.29
  -2   8 -15  157.24    4.56
  -2   8 -15  157.52    4.61
   2  -8  15  150.42    3.03
  -2  -8  15  157.10    4.04
   2  -8 -15  145.70    2.80
  -2  -8  15  154.79    4.25
   2  -8  15  153.23    4.23
  -2  -8  16   10.21    0.89
  -2   8 -16   11.41    1.14
   2  -8 -16   10.66    0.51
  -2  -8  16   10.82    1.01
   2  -8 -16   12.20    1.08
   2  -8  16    9.31    0.94
   2  -8  16   10.48    0.56
  -2  -8  16   10.87    1.02
  -2  -8  17   25.55    1.61
  -2  -8  17   29.04    1.56
   2  -8  17   26.69    0.94
  -2   8 -17   28.00    1.86
   2  -8 -17   25.57    1.60
   2  -8 -17   27.91    0.92
   2  -8  17   26.38    1.65
  -2  -8  17   29.39    1.74
  -2  -8  18    0.24    0.33
   2  -8 -18    0.51    0.32
  -2  -8  18    0.71    0.28
  -2   8 -18    1.09    0.51
   2  -8  18    0.91    0.17
   2  -8  18    0.25    0.32
   2  -8 -18    0.75    0.18
  -2  -8  18    0.77    0.26
   2  -8 -19   13.14    1.18
   2  -8  19   12.09    1.20
  -2  -8  19   14.84    1.26
  -2  -8 -19   14.45    1.02
   2  -8 -19   13.89    0.68
  -2   8 -19   14.92    1.42
  -2  -8  19   12.96    1.07
  -2  -8 -20    1.17    0.36
  -2  -8  20    0.18    0.33
  -2  -8 -20    1.20    0.36
   2  -8 -20    1.16    0.43
  -2   8 -20    0.57    0.53
  -2  -8  21    1.09    0.45
   2  -8 -21    1.39    0.45
  -2  -8 -21    1.91    0.43
  -2   8 -21    1.30    0.57
  -2  -8 -21    1.94    0.42
  -2  -8  22    0.01    0.35
  -2   8 -22    0.44    0.47
   2  -8 -22    0.61    0.28
  -2  -8 -22   -0.03    0.25
  -2  -8 -22    0.37    0.22
  -2  -8 -23    0.93    0.37
  -2  -8 -23    1.08    0.33
  -2  -8  23    0.69    0.43
  -2   8 -23    1.66    0.58
   2  -8 -23    0.62    0.28
   2  -8 -24    9.55    1.10
  -2   8 -24    9.48    1.28
  -2  -8 -24    7.65    0.87
  -2  -8 -24    7.99    0.84
  -2   8 -25    1.27    0.64
   2  -8 -25   -0.16    0.31
   2  -8 -26    2.21    0.60
  -2   8 -26    4.12    0.95
   2  -8 -27   -0.26    0.37
   2  -8 -28    6.59    0.97
   2  -9   0   66.52    2.17
   2  -9   0   66.97    1.92
   2  -9   1  332.76    6.13
   2  -9   1  324.63    6.45
   2  -9  -1  312.99    5.91
   2  -9  -1  323.95    6.37
  -2   9  -1  310.42    6.17
   2  -9   2   11.93    0.86
   2  -9   2   10.36    0.74
   2  -9  -2   11.56    0.67
  -2   9  -2   10.82    0.77
   2  -9   3    0.90    0.31
  -2   9  -3    0.69    0.23
   2  -9  -3    0.61    0.23
   2  -9   3    0.87    0.32
  -2  -9   3    1.02    0.28
   2  -9   4    5.56    0.64
  -2  -9   4    4.73    0.55
   2  -9  -4    5.48    0.42
  -2   9  -4   -0.04    0.14
   2  -9   4    6.42    0.63
   2  -9  -5    8.74    0.50
   2  -9   5    9.68    0.78
  -2  -9   5    9.15    0.77
   2  -9   5    8.98    0.82
   2  -9   6   -0.07    0.29
  -2  -9   6    0.11    0.21
   2  -9  -6    0.24    0.14
   2  -9   6    0.52    0.26
  -2  -9   7    0.90    0.28
   2  -9  -7    0.57    0.14
   2  -9   7    0.11    0.27
  -2  -9   7    0.53    0.27
   2  -9   7    0.62    0.29
  -2  -9   7    0.46    0.33
   2  -9   8   10.37    0.88
  -2   9  -8   10.00    0.85
  -2  -9   8    9.34    0.83
  -2  -9   8    9.19    0.75
   2  -9  -8    9.10    0.44
  -2  -9   8   10.23    0.88
   2  -9   8   10.25    0.89
  -2  -9   9    2.66    0.43
  -2   9  -9    3.01    0.52
  -2  -9   9    2.13    0.37
  -2  -9   9    2.34    0.44
  -2  -9   9    2.08    0.39
   2  -9   9    2.87    0.44
   2  -9  -9    1.93    0.20
  -2  -9   9    2.09    0.48
   2  -9   9    2.38    0.48
   2  -9   9    3.04    0.53
  -2   9 -10   11.15    1.00
   2  -9  10    9.25    0.89
  -2  -9  10    9.83    0.80
  -2  -9  10   12.12    1.01
  -2  -9  10   10.78    0.87
   2  -9  10   11.80    0.90
  -2  -9  10    9.06    0.89
   2  -9  10   12.25    1.01
   2  -9  10   10.04    0.58
  -2  -9  10    9.62    0.78
  -2   9 -10   11.77    1.00
  -2  -9  11    0.72    0.30
  -2  -9  11    0.47    0.26
  -2   9 -11    0.61    0.40
  -2  -9  11    0.40    0.22
   2  -9  11    0.43    0.16
   2  -9  11    0.53    0.40
  -2   9 -11    1.00    0.44
   2  -9  11    0.51    0.27
  -2  -9  11    0.65    0.37
  -2  -9  11    1.13    0.44
   2  -9  11    0.67    0.38
  -2   9 -11    0.78    0.34
  -2   9 -12   27.97    1.67
   2  -9  12   26.87    1.58
   2  -9 -12   23.41    0.65
   2  -9  12   25.18    0.96
  -2  -9  12   24.53    1.48
  -2  -9  12   28.35    1.61
  -2  -9  12   23.39    1.31
   2  -9  12   27.83    1.48
  -2   9 -12   29.35    1.73
  -2   9 -12   28.40    1.65
  -2  -9  12   24.25    1.31
  -2  -9  12   23.84    1.43
  -2   9 -13  245.67    6.04
   2  -9  13  242.48    5.81
   2  -9 -13  223.63    3.90
   2  -9  13  232.64    4.40
  -2  -9  13  241.52    5.73
  -2   9 -13  248.83    5.95
  -2   9 -13  244.66    6.09
  -2  -9  13  236.85    5.35
  -2  -9  13  238.81    5.58
  -2  -9  13  248.00    5.91
   2  -9  13  248.68    5.61
  -2  -9  13  230.97    5.24
  -2   9 -14    1.01    0.41
  -2  -9  14    0.24    0.21
   2  -9 -14    0.46    0.27
   2  -9  14    0.32    0.31
   2  -9 -14    0.68    0.12
   2  -9  14    0.26    0.23
  -2  -9  14    0.70    0.30
   2  -9  14    0.88    0.19
  -2  -9  14    0.48    0.26
  -2  -9  14    1.07    0.47
  -2   9 -14    0.74    0.52
  -2  -9  15    1.97    0.40
  -2  -9  15    1.57    0.37
   2  -9 -15    1.29    0.36
   2  -9  15    1.78    0.24
  -2   9 -15    3.11    0.74
  -2  -9  15    1.56    0.41
  -2  -9  15    1.86    0.51
   2  -9  15    2.19    0.51
   2  -9 -15    1.84    0.18
  -2  -9  16   26.97    1.51
  -2  -9  16   28.55    1.70
  -2   9 -16   29.30    1.89
   2  -9  16   27.31    1.00
   2  -9  16   29.28    1.71
  -2  -9  16   27.85    1.68
   2  -9 -16   28.46    0.83
   2  -9 -16   25.53    1.60
   2  -9 -17   23.68    0.78
  -2  -9  17   22.46    1.39
   2  -9  17   24.45    0.94
  -2  -9  17   24.52    1.59
   2  -9 -17   21.17    1.49
  -2  -9  17   22.79    1.57
   2  -9  17   25.71    1.63
  -2   9 -17   26.04    1.81
  -2  -9  18   41.47    2.17
   2  -9 -18   40.90    1.14
  -2  -9  18   40.74    1.94
  -2   9 -18   41.07    2.37
   2  -9  18   41.11    1.27
   2  -9 -18   36.75    2.02
   2  -9  18   40.48    2.18
  -2  -9  18   38.88    2.07
   2  -9 -19    3.80    0.67
  -2  -9 -19    4.76    0.59
  -2  -9  19    3.56    0.68
  -2   9 -19    4.45    0.87
   2  -9  19    4.70    0.39
   2  -9  19    4.68    0.79
  -2  -9  19    2.89    0.58
   2  -9 -20   11.84    1.16
  -2   9 -20   12.66    1.37
  -2  -9  20   11.14    1.16
   2  -9  20   13.97    1.32
  -2  -9  20   13.33    1.31
  -2  -9 -20   13.51    1.00
   2  -9 -21    0.73    0.40
  -2  -9 -21    0.25    0.25
  -2   9 -21    0.78    0.60
  -2  -9  21    0.24    0.37
  -2  -9 -21    0.94    0.35
  -2  -9 -22    0.94    0.35
  -2   9 -22    0.67    0.51
  -2  -9 -22    0.17    0.23
   2  -9 -22    0.60    0.38
  -2  -9  22    0.16    0.34
  -2  -9 -23    0.25    0.23
  -2  -9  23   -0.06    0.33
   2  -9 -23    0.09    0.29
  -2  -9 -23    0.05    0.20
  -2   9 -23    0.21    0.39
   2  -9 -24    0.58    0.37
  -2  -9 -24    0.45    0.30
  -2  -9  24    1.04    0.51
  -2   9 -24    1.24    0.62
  -2   9 -25    2.20    0.79
   2  -9 -25    1.48    0.50
   2  -9 -26   -0.38    0.36
   2  -9 -27    2.74    0.64
   2  -9 -28    0.15    0.31
   2 -10   0  127.24    3.36
   2 -10   0  124.19    3.02
  -2  10   1   65.46    1.70
   2 -10  -1   64.44    2.21
   2 -10   1   63.68    2.01
   2 -10   1   65.93    2.25
   2 -10  -1   65.91    1.93
  -2 -10   2    5.65    0.57
   2 -10   2    5.51    0.64
   2 -10  -2    5.67    0.50
  -2  10   2    5.61    0.40
  -2  10  -2    5.78    0.53
   2 -10   2    4.88    0.53
  -2  10  -2    5.31    0.57
   2 -10   3   38.59    1.71
  -2  10  -3   38.92    1.47
  -2  10   3   38.52    1.06
   2 -10  -3   38.38    1.32
   2 -10   3   39.26    1.58
  -2 -10   3   37.34    1.57
  -2  10  -4   17.65    0.99
  -2  10   4   16.71    0.56
   2 -10  -4   16.60    0.79
  -2 -10   4   17.04    1.05
   2 -10   4   17.16    1.05
   2 -10   4   18.21    1.15
  -2 -10   5   77.89    2.49
   2 -10   5   80.97    2.64
   2 -10   5   82.00    2.52
   2 -10  -5   76.05    1.90
  -2  10   5   73.98    1.41
  -2 -10   6  108.98    2.98
  -2 -10   6  112.91    3.19
   2 -10   6  111.25    3.15
   2 -10  -6  108.75    2.38
   2 -10   6  108.09    3.24
  -2 -10   7   34.79    1.51
  -2 -10   7   31.07    1.49
   2 -10   7   34.28    1.62
  -2 -10   7   33.17    1.60
   2 -10   7   33.37    1.66
  -2 -10   7   34.30    1.68
  -2  10  -7   35.43    1.62
   2 -10  -7   32.02    1.03
  -2 -10   8    4.62    0.66
   2 -10   8    5.07    0.67
  -2 -10   8    4.36    0.54
  -2 -10   8    3.25    0.53
  -2  10  -8    4.44    0.62
   2 -10  -8    3.93    0.32
   2 -10   8    5.43    0.66
  -2 -10   8    4.73    0.55
   2 -10   9    3.09    0.54
  -2 -10   9    3.12    0.47
  -2 -10   9    3.15    0.51
  -2  10  -9    3.26    0.58
  -2  10  -9    3.16    0.52
  -2 -10   9    3.13    0.53
   2 -10  -9    2.97    0.27
  -2 -10   9    2.71    0.51
   2 -10   9    2.45    0.50
  -2 -10   9    3.21    0.47
  -2  10 -10   32.40    1.79
  -2 -10  10   30.32    1.65
   2 -10  10   33.93    1.73
  -2 -10  10   29.91    1.48
   2 -10  10   32.03    1.57
  -2  10 -10   31.73    1.68
  -2 -10  10   33.28    1.72
   2 -10 -10   30.43    0.90
  -2  10 -10   31.82    1.77
  -2 -10  10   31.21    1.55
   2 -10  10   32.23    1.71
  -2 -10  10   31.98    1.53
  -2  10 -11  101.23    3.31
  -2  10 -11  101.32    3.44
   2 -10  11   93.99    2.34
   2 -10  11   96.35    3.20
  -2 -10  11   98.89    3.27
  -2 -10  11  101.87    3.01
   2 -10  11  101.67    3.09
  -2  10 -11  100.04    3.42
   2 -10  11   95.75    3.20
  -2 -10  11   98.72    3.09
  -2 -10  11   98.95    3.25
  -2 -10  11   97.42    2.96
  -2  10 -12   26.17    1.66
  -2  10 -12   25.25    1.59
   2 -10  12   27.45    1.61
  -2 -10  12   25.32    1.57
   2 -10  12   24.45    1.54
  -2 -10  12   24.38    1.35
  -2 -10  12   25.06    1.36
   2 -10  12   23.23    0.98
  -2 -10  12   26.58    1.51
   2 -10  12   23.73    1.42
  -2  10 -12   25.56    1.66
  -2 -10  12   27.16    1.61
   2 -10  13   18.05    1.25
   2 -10 -13   16.40    0.55
   2 -10  13   19.39    1.40
  -2  10 -13   19.52    1.43
   2 -10  13   17.60    0.83
  -2 -10  13   17.19    1.25
  -2 -10  13   18.06    1.17
  -2  10 -13   19.62    1.48
  -2 -10  13   19.51    1.22
  -2 -10  13   19.06    1.37
   2 -10  14   46.87    2.12
   2 -10  14   51.29    2.34
   2 -10 -14   45.47    1.07
  -2 -10  14   48.25    2.25
  -2 -10  14   47.85    2.01
  -2  10 -14   52.81    2.44
  -2 -10  14   47.61    2.00
   2 -10  14   46.91    1.46
  -2 -10  14   47.88    2.16
  -2  10 -15    0.42    0.44
   2 -10  15    0.11    0.36
   2 -10 -15    0.08    0.06
  -2 -10  15    0.69    0.46
   2 -10  15   -0.47    0.43
  -2 -10  15   -0.19    0.30
   2 -10 -15    0.23    0.27
   2 -10  15    0.00    0.10
  -2 -10  15    0.18    0.28
  -2 -10  15    0.25    0.21
  -2 -10  16    2.02    0.43
   2 -10  16    2.02    0.27
   2 -10 -16    1.01    0.40
   2 -10 -16    1.82    0.18
  -2 -10  16    1.35    0.55
  -2  10 -16    2.99    0.71
   2 -10  16    1.92    0.45
  -2 -10  16    1.15    0.37
  -2 -10  16    1.29    0.35
  -2 -10  17   55.60    2.33
   2 -10 -17   56.27    2.54
   2 -10 -17   57.04    1.31
  -2  10 -17   58.00    2.81
   2 -10  17   56.17    1.63
   2 -10  17   56.12    2.53
  -2 -10  17   62.19    2.65
  -2 -10  17   55.57    2.53
   2 -10 -18    1.77    0.51
   2 -10  18    1.48    0.25
  -2  10 -18    0.85    0.50
  -2 -10  18    0.84    0.46
   2 -10  18    0.72    0.37
  -2 -10  18    2.37    0.59
  -2 -10 -19    6.36    0.66
  -2  10 -19    6.39    1.01
  -2 -10  19    4.26    0.76
   2 -10 -19    4.82    0.74
   2 -10  19    6.51    0.91
  -2 -10  19    3.82    0.68
  -2 -10 -20   20.75    1.23
   2 -10 -20   19.18    1.50
  -2 -10  20   17.78    1.48
   2 -10  20   20.79    1.62
  -2 -10  20   23.71    1.75
  -2  10 -20   22.22    1.83
  -2  10 -21   -0.51    0.59
  -2 -10  21   -0.15    0.34
  -2 -10 -21    0.10    0.21
  -2 -10  21   -0.25    0.35
   2 -10  21    0.05    0.34
   2 -10 -21    0.16    0.32
  -2 -10  22    0.24    0.36
  -2 -10 -22    0.16    0.19
  -2 -10 -22    0.29    0.24
   2 -10 -22   -0.29    0.30
  -2  10 -22    0.02    0.41
  -2 -10 -23    1.44    0.41
  -2 -10  23    1.35    0.52
  -2  10 -23    1.32    0.54
   2 -10 -23    1.44    0.49
  -2  10 -24    7.79    1.23
   2 -10 -24    6.16    0.93
  -2 -10  24    7.09    1.02
  -2 -10 -24    6.88    0.83
   2 -10 -25   -0.41    0.33
  -2 -10  25    0.42    0.37
  -2  10 -25   -0.68    0.52
   2 -10 -26    5.61    0.91
   2 -10 -27    6.39    0.99
   2 -11   0  186.69    4.51
  -2  11   0  186.45    3.84
   2 -11   0  183.43    4.12
   2 -11   1    0.73    0.33
  -2  11   1    0.79    0.21
  -2  11  -1    1.39    0.32
  -2 -11   1    0.69    0.27
   2 -11   1    0.52    0.29
   2 -11  -1    0.74    0.28
  -2  11   2    4.66    0.39
   2 -11   2    4.88    0.55
   2 -11   2    4.64    0.61
  -2  11  -2    4.61    0.50
  -2 -11   2    4.56    0.54
   2 -11  -2    4.81    0.50
   2 -11   3   41.55    1.85
  -2  11  -3   45.27    1.66
  -2  11   3   45.26    1.21
  -2 -11   3   44.05    1.77
   2 -11  -3   44.14    1.51
   2 -11   3   43.29    1.74
  -2 -11   4  169.74    4.17
   2 -11   4  169.92    4.14
  -2  11   4  171.91    3.05
   2 -11  -4  163.55    3.59
   2 -11   4  172.97    4.36
   2 -11   5    4.61    0.63
  -2  11  -5    4.74    0.62
  -2  11   5    4.42    0.22
   2 -11   5    5.19    0.64
  -2 -11   5    4.84    0.61
   2 -11  -5    4.37    0.43
  -2 -11   6   37.22    1.59
   2 -11   6   33.28    1.62
  -2 -11   6   35.27    1.67
   2 -11  -6   32.23    1.17
  -2  11  -6   36.25    1.76
   2 -11   6   32.96    1.69
  -2 -11   6   35.12    1.75
  -2  11  -7  119.99    3.39
  -2 -11   7  119.32    3.26
  -2 -11   7  117.87    3.34
   2 -11   7  119.42    3.42
  -2 -11   7  119.16    3.45
   2 -11  -7  113.50    2.58
  -2  11  -7  121.93    3.62
  -2 -11   7  120.44    3.58
   2 -11   7  115.11    3.50
  -2 -11   8   13.69    0.97
  -2 -11   8   12.15    0.97
   2 -11   8   14.22    1.10
   2 -11  -8   13.62    0.68
  -2 -11   8   13.90    1.07
  -2  11  -8   14.36    1.15
  -2  11  -8   13.64    1.06
  -2 -11   8   12.62    1.07
   2 -11   8   13.18    1.10
  -2  11  -9    8.82    0.90
  -2 -11   9    9.06    0.90
  -2 -11   9    8.88    0.91
  -2 -11   9    9.56    0.82
  -2 -11   9    7.91    0.79
   2 -11   9    8.49    0.87
  -2  11  -9    8.06    0.88
   2 -11  -9    8.29    0.49
   2 -11   9   10.18    0.95
  -2 -11  10   49.41    2.04
  -2  11 -10   53.55    2.41
   2 -11  10   49.97    2.07
  -2  11 -10   49.65    2.20
  -2 -11  10   50.04    2.00
   2 -11  10   46.89    2.14
  -2  11 -10   50.96    2.34
  -2 -11  10   50.69    2.24
   2 -11 -10   49.01    1.32
  -2 -11  10   54.56    2.15
   2 -11  10   49.36    2.20
  -2 -11  10   54.72    2.30
   2 -11  11    0.05    0.27
  -2  11 -11    0.22    0.26
  -2  11 -11    0.52    0.40
  -2 -11  11    0.25    0.26
   2 -11  11    0.65    0.46
  -2 -11  11    0.33    0.20
  -2 -11  11   -0.30    0.33
  -2 -11  11    0.12    0.30
  -2 -11  11    1.07    0.47
  -2  11 -11    0.06    0.28
   2 -11  11    0.27    0.32
   2 -11 -11    0.26    0.11
   2 -11  11    0.30    0.15
   2 -11  12  119.15    2.86
  -2 -11  12  124.98    3.54
   2 -11  12  124.20    3.69
   2 -11  12  120.50    3.82
   2 -11  12  122.65    3.86
  -2  11 -12  125.40    3.92
  -2 -11  12  133.20    3.82
  -2 -11  12  131.73    3.96
  -2 -11  12  127.69    3.62
   2 -11  13    0.42    0.16
   2 -11  13    0.33    0.42
  -2 -11  13    0.41    0.34
   2 -11  13   -0.13    0.27
  -2 -11  13    0.36    0.29
  -2 -11  13    0.68    0.29
  -2 -11  13    1.03    0.36
  -2  11 -13    0.50    0.46
   2 -11 -14    0.09    0.07
   2 -11  14    0.02    0.29
  -2 -11  14   -0.15    0.33
  -2  11 -14    0.20    0.37
   2 -11  14    0.13    0.30
  -2 -11  14   -0.25    0.23
   2 -11  14    0.29    0.15
  -2 -11  14    0.01    0.27
   2 -11  15   16.49    0.85
   2 -11  15   18.45    1.43
   2 -11 -15   16.13    0.55
  -2  11 -15   18.91    1.53
  -2 -11  15   16.80    1.32
  -2 -11  15   15.38    1.14
  -2 -11  15   17.21    1.38
  -2 -11  15   15.78    1.18
   2 -11  15   17.25    1.31
  -2  11 -16   26.19    1.84
  -2 -11  16   25.54    1.66
  -2 -11  16   23.68    1.66
   2 -11  16   26.01    1.66
   2 -11  16   26.26    1.77
   2 -11 -16   25.20    0.72
   2 -11  16   26.03    1.08
  -2 -11  16   25.57    1.51
   2 -11 -16   23.17    1.60
  -2 -11  16   25.40    1.51
   2 -11 -17   12.21    1.18
  -2  11 -17   13.96    1.39
   2 -11 -17   13.61    0.49
   2 -11  17   12.77    1.20
   2 -11  17   12.70    0.73
  -2 -11  17   12.53    1.22
  -2 -11  17   13.00    1.22
   2 -11 -18    2.49    0.55
  -2 -11 -18    2.93    0.44
  -2 -11  18    1.99    0.57
  -2  11 -18    3.11    0.72
   2 -11  18    2.80    0.34
   2 -11  18    2.04    0.57
  -2 -11  18    2.91    0.61
   2 -11 -19   26.19    1.79
  -2 -11 -19   27.56    1.33
  -2 -11  19   25.65    1.80
  -2 -11  19   27.12    1.86
   2 -11  19   27.19    1.84
  -2  11 -19   25.85    1.97
   2 -11 -20   11.72    1.21
  -2 -11  20   11.72    1.22
  -2 -11  20   11.52    1.24
  -2  11 -20   11.55    1.34
  -2 -11 -20   11.14    0.86
   2 -11  20   11.81    1.24
   2 -11 -21   -0.23    0.34
  -2 -11  21    0.02    0.37
  -2 -11 -21    0.32    0.20
   2 -11  21    0.19    0.32
  -2 -11  21   -0.05    0.32
  -2  11 -21    0.42    0.45
  -2 -11 -22   10.51    1.05
  -2 -11  22    8.80    1.09
  -2  11 -22    9.40    1.28
   2 -11  22    9.86    1.19
   2 -11 -22    8.15    1.05
  -2  11 -23    0.60    0.47
   2 -11 -23   -0.11    0.28
  -2 -11  23   -0.55    0.48
  -2 -11 -23    0.31    0.27
  -2 -11 -24    0.42    0.27
  -2 -11  24    0.41    0.47
  -2  11 -24    0.45    0.42
   2 -11 -24   -0.19    0.40
   2 -11 -25    0.03    0.27
  -2 -11  25    0.25    0.33
   2 -11 -26   10.17    1.25
   2 -11 -27    0.83    0.43
   2 -12   0   81.85    2.71
  -2 -12   0   75.71    2.36
  -2  12   0   76.90    2.10
   2 -12   0   77.32    2.37
   2 -12  -1    2.80    0.44
   2 -12   1    3.02    0.56
  -2  12  -1    3.68    0.46
  -2 -12   1    2.75    0.44
  -2  12   1    2.36    0.32
   2 -12   1    2.66    0.46
   2 -12   2    7.87    0.83
  -2  12  -2    7.27    0.64
  -2 -12   2    6.15    0.64
  -2  12   2    6.65    0.47
   2 -12   2    6.43    0.68
   2 -12  -2    6.61    0.61
   2 -12   3   10.69    0.95
   2 -12   3   11.10    0.89
  -2  12   3   11.07    0.56
   2 -12  -3   11.61    0.77
  -2 -12   3   11.35    0.88
   2 -12   4   -0.12    0.28
  -2  12   4    0.32    0.12
   2 -12   4    0.22    0.27
  -2 -12   4    0.47    0.25
   2 -12  -4    0.74    0.29
   2 -12   5   25.41    1.42
   2 -12  -5   24.42    1.08
  -2 -12   5   26.44    1.41
  -2  12  -5   25.41    1.47
   2 -12   5   23.98    1.45
  -2 -12   6   69.43    2.35
  -2  12  -6   65.75    2.34
   2 -12   6   65.72    2.43
  -2 -12   6   67.53    2.59
   2 -12  -6   65.03    1.88
  -2 -12   6   64.12    2.39
  -2  12  -6   68.28    2.58
   2 -12   6   63.41    2.51
  -2 -12   7    2.80    0.46
  -2 -12   7    2.63    0.52
  -2 -12   7    2.43    0.52
  -2 -12   7    1.75    0.42
   2 -12  -7    2.15    0.31
   2 -12   7    1.22    0.43
  -2  12  -7    2.14    0.50
  -2  12  -7    1.53    0.46
   2 -12   7    1.68    0.49
  -2 -12   8   33.91    1.64
  -2 -12   8   32.06    1.66
  -2  12  -8   36.59    1.78
  -2  12  -8   36.79    1.91
   2 -12   8   35.94    1.85
   2 -12  -8   32.06    1.16
  -2 -12   8   36.39    1.79
  -2 -12   8   31.47    1.77
   2 -12   8   36.50    1.81
   2 -12   9    0.12    0.36
  -2 -12   9    0.49    0.32
  -2 -12   9    0.31    0.29
  -2 -12   9    0.19    0.20
  -2  12  -9   -0.06    0.35
   2 -12  -9    0.51    0.18
  -2 -12   9    0.16    0.33
  -2  12  -9    1.12    0.39
   2 -12   9    0.66    0.36
  -2 -12  10   17.55    1.22
  -2 -12  10   17.37    1.16
   2 -12  10   15.39    1.23
  -2  12 -10   16.06    1.26
   2 -12  10   15.90    1.27
  -2 -12  10   16.12    1.29
   2 -12 -10   15.71    0.73
  -2  12 -10   15.46    1.27
  -2 -12  10   18.04    1.32
  -2 -12  11   -0.19    0.38
  -2  12 -11   -0.19    0.36
   2 -12  11    0.45    0.46
  -2 -12  11    0.06    0.15
   2 -12  11    0.07    0.25
  -2 -12  11   -0.01    0.30
  -2 -12  11    0.13    0.27
   2 -12  11   -0.11    0.34
   2 -12 -11    0.24    0.14
  -2 -12  12    1.29    0.38
  -2 -12  12    1.15    0.32
   2 -12  12    1.57    0.49
   2 -12  12    0.47    0.17
  -2 -12  12    0.95    0.37
   2 -12  12    1.54    0.44
  -2 -12  12    2.25    0.60
   2 -12  12    0.73    0.39
   2 -12 -12    1.56    0.23
  -2  12 -12    2.10    0.53
  -2 -12  13    1.03    0.51
  -2  12 -13    1.15    0.55
   2 -12  13    0.19    0.12
   2 -12  13    1.48    0.57
   2 -12  13    0.73    0.33
  -2 -12  13    1.33    0.38
  -2 -12  13    0.96    0.41
  -2 -12  13    0.86    0.37
   2 -12  13    0.43    0.39
   2 -12  14   53.28    2.48
  -2 -12  14   48.60    2.15
  -2  12 -14   52.02    2.52
  -2 -12  14   49.87    2.41
  -2 -12  14   52.02    2.17
   2 -12  14   58.54    2.47
  -2 -12  14   55.55    2.43
   2 -12  15   19.77    1.55
   2 -12 -15   18.83    0.62
  -2  12 -15   18.10    1.52
  -2 -12  15   18.31    1.31
   2 -12  15   14.07    0.83
  -2 -12  15   20.58    1.47
   2 -12  15   18.14    1.40
  -2 -12  15   17.60    1.45
  -2 -12  16   28.93    1.81
   2 -12  16   25.64    1.77
   2 -12  16   19.19    0.99
  -2  12 -16   26.56    1.87
  -2 -12  16   24.83    1.74
   2 -12  16   25.77    1.69
  -2 -12  16   23.20    1.52
   2 -12 -16   26.05    0.73
  -2 -12  17   24.64    1.69
   2 -12  17   22.89    1.73
   2 -12  17   24.12    1.67
  -2 -12  17   21.46    1.61
   2 -12 -17   22.22    1.62
  -2 -12  17   20.78    1.43
   2 -12  17   18.94    0.96
  -2  12 -17   24.92    1.84
   2 -12  18   24.05    1.72
  -2 -12 -18   25.12    1.18
   2 -12 -18   21.92    1.62
  -2 -12  18   23.12    1.73
  -2  12 -18   25.12    1.93
  -2 -12  18   24.50    1.75
  -2 -12 -19    1.21    0.32
   2 -12 -19    0.86    0.45
  -2 -12  19    0.58    0.44
   2 -12  19    0.59    0.38
  -2 -12  19    0.34    0.30
  -2  12 -19    1.04    0.58
  -2  12 -20   13.17    1.47
   2 -12 -20   14.29    1.39
   2 -12  20   15.13    1.43
  -2 -12  20   17.05    1.50
  -2 -12  20   13.40    1.35
  -2 -12  21   21.05    1.72
   2 -12 -21   21.03    1.69
  -2  12 -21   23.99    1.99
   2 -12  21   23.80    1.83
  -2 -12  21   24.51    1.87
   2 -12 -22   -0.31    0.40
  -2 -12  22    0.03    0.36
  -2  12 -22   -0.35    0.47
   2 -12  22    0.82    0.53
  -2 -12  22    0.27    0.39
  -2 -12 -23    5.60    0.79
  -2 -12  23    6.02    0.98
   2 -12 -23    5.97    0.95
  -2  12 -23    6.75    1.13
  -2 -12  24    4.05    0.83
   2 -12 -24    3.07    0.69
  -2 -12 -24    2.40    0.58
  -2 -12  25   11.53    1.36
   2 -12 -25    8.92    1.15
   2 -12 -26    1.81    0.57
  -2 -12  26    1.91    0.66
   2 -13   0   94.33    3.10
  -2  13   0   97.59    2.49
  -2 -13   0   92.40    2.71
   2 -13   0   96.40    2.82
  -2  13  -1   13.08    0.82
   2 -13   1   14.84    1.15
  -2  13   1   14.11    0.76
   2 -13   1   12.91    0.94
   2 -13  -1   14.02    0.95
  -2 -13  -1   13.93    0.91
  -2 -13   1   13.61    0.95
   2 -13   2   24.18    1.48
  -2  13  -2   24.94    1.21
   2 -13   2   25.14    1.36
  -2  13   2   25.31    0.97
  -2 -13   2   24.60    1.30
   2 -13  -2   25.20    1.26
   2 -13   3  119.72    3.62
  -2 -13   3  118.09    3.30
  -2  13   3  114.77    2.46
   2 -13   3  118.86    3.35
   2 -13  -3  115.78    3.02
   2 -13   4   85.96    2.98
  -2 -13   4   86.06    2.76
   2 -13   4   81.46    2.75
   2 -13  -4   83.09    2.38
   2 -13   5    0.87    0.36
  -2  13  -5    0.98    0.37
  -2 -13   5    1.35    0.36
   2 -13  -5    1.28    0.31
   2 -13   5    0.80    0.35
  -2  13  -6   69.30    2.50
   2 -13   6   70.61    2.60
  -2 -13   6   73.57    2.63
   2 -13  -6   72.57    2.08
  -2 -13   6   69.48    2.73
  -2  13  -6   71.51    2.73
   2 -13   6   69.48    2.71
   2 -13   7    0.74    0.39
  -2  13  -7    0.36    0.32
  -2 -13   7    0.23    0.20
  -2 -13   7    0.09    0.29
   2 -13   7    0.65    0.44
   2 -13  -7    0.22    0.20
  -2 -13   7    0.73    0.51
  -2 -13   7    0.31    0.26
  -2  13  -7    0.61    0.35
  -2 -13   8    4.69    0.67
  -2 -13   8    4.42    0.58
  -2 -13   8    5.30    0.72
  -2  13  -8    5.41    0.73
   2 -13  -8    4.65    0.45
   2 -13   8    4.87    0.72
  -2 -13   8    4.06    0.67
  -2  13  -8    4.38    0.69
   2 -13   8    4.64    0.71
  -2 -13   9   -0.09    0.28
  -2 -13   9    0.03    0.21
  -2 -13   9    0.54    0.33
   2 -13   9   -0.13    0.38
  -2  13  -9    0.23    0.36
   2 -13  -9    0.09    0.15
  -2 -13   9    0.06    0.39
  -2  13  -9   -0.04    0.31
   2 -13   9   -0.01    0.33
  -2 -13  10   40.25    1.96
  -2 -13  10   42.56    1.91
   2 -13  10   40.30    2.06
  -2  13 -10   40.86    2.07
  -2 -13  10   40.33    2.12
   2 -13  10   44.46    2.19
   2 -13 -10   41.85    1.34
  -2 -13  11   15.83    1.14
   2 -13  11   15.26    1.28
  -2  13 -11   15.54    1.30
   2 -13  11   14.14    1.16
  -2 -13  11   14.40    1.17
  -2 -13  11   15.88    1.33
   2 -13 -11   15.35    0.75
   2 -13  11   16.00    1.32
  -2 -13  11   15.56    1.21
  -2 -13  12   66.83    2.67
   2 -13  12   63.24    2.73
  -2 -13  12   64.40    2.48
  -2  13 -12   67.60    2.83
   2 -13  12   65.86    2.66
  -2 -13  12   59.71    2.72
   2 -13 -12   66.38    1.69
   2 -13  12   64.84    2.77
  -2 -13  12   58.79    2.51
  -2  13 -13    6.66    0.92
   2 -13 -13    7.53    0.47
   2 -13  13    5.65    0.77
  -2 -13  13    6.83    0.85
  -2 -13  13    5.54    0.86
   2 -13  13    6.98    0.92
   2 -13  13    6.92    0.92
  -2 -13  13    6.93    0.83
   2 -13  14   42.06    2.26
  -2  13 -14   40.46    2.28
  -2 -13  14   41.05    2.26
   2 -13  14   40.65    2.12
  -2 -13  14   41.62    2.15
   2 -13  14   38.33    2.16
   2 -13 -14   43.49    1.20
  -2 -13  14   36.62    1.95
   2 -13  15   73.32    3.13
  -2 -13  15   72.83    3.13
  -2  13 -15   78.37    3.33
   2 -13  15   72.95    3.00
  -2 -13  15   73.76    3.03
  -2 -13  15   70.20    2.80
   2 -13 -15   77.51    1.72
   2 -13  16   14.45    1.38
   2 -13 -16   11.34    0.47
   2 -13  16   13.49    1.25
  -2 -13  16   12.73    1.26
  -2 -13  16   11.32    1.07
  -2 -13  16   12.77    1.29
   2 -13 -16   12.50    0.51
  -2  13 -16   11.56    1.29
   2 -13  17    4.25    0.81
  -2 -13  17    4.16    0.68
  -2  13 -17    3.95    0.85
  -2 -13  17    3.99    0.75
   2 -13 -17    3.69    0.70
   2 -13  17    3.26    0.64
  -2 -13  17    3.85    0.70
   2 -13  18    3.19    0.77
  -2 -13 -18    3.92    0.44
   2 -13  18    3.09    0.66
  -2 -13  18    3.37    0.71
  -2 -13  18    2.95    0.62
  -2  13 -18    3.92    0.77
   2 -13 -18    2.85    0.60
  -2 -13  19    0.36    0.35
   2 -13  19    0.44    0.35
  -2 -13  19    0.28    0.32
  -2  13 -19    0.34    0.49
   2 -13 -19    0.06    0.29
   2 -13 -20   -0.50    0.37
  -2  13 -20    0.53    0.43
  -2 -13  20    0.52    0.48
   2 -13  20    0.35    0.41
  -2 -13  20   -0.36    0.40
  -2  13 -21    4.02    0.87
  -2 -13  21    3.82    0.79
  -2 -13  21    2.53    0.69
   2 -13  21    2.73    0.65
   2 -13 -21    2.94    0.63
   2 -13 -22    0.96    0.46
  -2  13 -22    1.24    0.65
   2 -13  22    0.77    0.42
  -2 -13  22    1.39    0.54
  -2 -13  22    1.54    0.60
  -2 -13  23    1.65    0.57
   2 -13 -23    0.46    0.37
  -2 -13  23    2.28    0.65
   2 -13  23    0.67    0.36
  -2  13 -23    1.60    0.72
  -2 -13 -24    4.90    0.78
  -2 -13  24    3.92    0.80
   2 -13 -24    2.97    0.74
  -2 -13  25    5.21    0.95
   2 -13 -25    3.87    0.83
  -2  14   0  140.19    3.34
   2 -14   0  150.58    3.83
   2 -14   0  154.35    4.25
  -2 -14   0  141.66    3.65
  -2 -14  -1    4.54    0.54
   2 -14   1    4.08    0.65
   2 -14  -1    4.49    0.68
  -2  14   1    4.05    0.44
  -2 -14   1    4.36    0.55
   2 -14   1    5.14    0.62
   2 -14  -1    4.23    0.55
  -2  14  -1    5.10    0.54
   2 -14   2   15.82    1.23
  -2 -14   2   15.73    1.06
   2 -14   2   16.06    1.12
   2 -14  -2   15.54    1.03
  -2  14   2   15.98    0.78
  -2 -14  -2   16.12    0.99
  -2 -14   3  123.76    3.48
   2 -14   3  117.30    3.48
  -2 -14  -3  119.09    3.10
   2 -14  -3  120.58    3.21
  -2  14   3  125.42    2.62
   2 -14   3  119.71    3.78
   2 -14   4   -0.05    0.37
   2 -14   4   -0.03    0.33
  -2 -14   4    0.19    0.26
   2 -14  -4    0.32    0.28
  -2  14  -5   42.49    1.88
  -2 -14   5   42.54    1.94
   2 -14  -5   41.86    1.62
   2 -14   5   42.91    1.99
  -2 -14   5   43.24    2.14
   2 -14   5   44.41    2.16
  -2  14  -6   60.82    2.32
   2 -14  -6   55.84    1.88
  -2 -14   6   58.36    2.35
   2 -14   6   57.50    2.39
  -2 -14   6   58.26    2.51
   2 -14   6   53.16    2.43
  -2 -14   7   11.27    0.95
  -2 -14   7   13.28    1.10
  -2 -14   7   12.67    1.08
  -2  14  -7   10.94    1.00
  -2 -14   7   12.22    1.16
   2 -14  -7   10.71    0.75
   2 -14   7   10.12    1.00
   2 -14   7   11.98    1.14
  -2 -14   8   51.85    2.41
  -2 -14   8   49.88    2.11
   2 -14   8   50.28    2.27
  -2 -14   8   47.40    2.20
  -2  14  -8   50.23    2.24
  -2 -14   8   52.83    2.32
   2 -14  -8   51.19    1.69
   2 -14   8   48.97    2.36
  -2 -14   9   51.83    2.18
  -2 -14   9   52.24    2.30
   2 -14   9   50.42    2.33
  -2  14  -9   51.87    2.33
  -2 -14   9   50.13    2.42
   2 -14  -9   50.79    1.66
   2 -14   9   47.35    2.34
  -2 -14  10   85.93    3.13
  -2 -14  10   91.04    3.04
  -2 -14  10   89.37    3.37
   2 -14  10   90.20    3.29
  -2  14 -10   89.78    3.24
   2 -14  10   86.79    3.31
   2 -14 -10   90.28    2.31
   2 -14  11   80.84    3.14
  -2 -14  11   79.16    3.21
  -2 -14  11   85.65    3.10
  -2  14 -11   82.94    3.19
   2 -14  11   84.04    3.04
   2 -14  11   78.24    3.15
   2 -14 -11   86.34    2.16
  -2 -14  11   82.12    3.04
  -2 -14  12    2.36    0.55
   2 -14  12    1.56    0.51
   2 -14  12    2.33    0.50
  -2 -14  12    2.40    0.66
  -2  14 -12    3.08    0.69
   2 -14 -12    2.83    0.33
   2 -14  12    2.30    0.57
  -2 -14  12    3.17    0.58
  -2 -14  13   12.09    1.24
  -2 -14  13   13.32    1.20
   2 -14  13   13.82    1.30
   2 -14  13   12.90    1.17
   2 -14 -13   12.99    0.67
   2 -14  13   13.50    1.26
  -2 -14  13   12.01    1.13
  -2  14 -13   12.62    1.24
   2 -14  14    0.54    0.37
  -2 -14  14   -0.33    0.39
  -2  14 -14    0.79    0.56
   2 -14  14    0.79    0.46
  -2 -14  14   -0.02    0.39
   2 -14  14    0.16    0.34
   2 -14 -14    0.18    0.11
  -2 -14  14    0.30    0.36
   2 -14  15   10.10    1.16
  -2 -14  15   10.70    1.19
   2 -14  15    8.02    0.97
  -2 -14  15    7.50    0.96
   2 -14 -15    9.75    0.51
  -2  14 -15   10.34    1.22
  -2 -14  15   11.23    1.10
  -2 -14  16   56.88    2.72
   2 -14  16   55.86    2.79
  -2 -14  16   51.15    2.68
   2 -14  16   52.01    2.59
  -2 -14  16   53.92    2.47
  -2  14 -16   56.54    2.89
   2 -14  17   22.25    1.77
  -2  14 -17   22.78    1.82
   2 -14  17   21.49    1.63
  -2 -14  17   21.67    1.66
  -2 -14  17   19.88    1.50
  -2 -14  17   20.81    1.68
  -2 -14 -17   20.32    0.92
   2 -14  18    2.72    0.68
  -2  14 -18    1.63    0.52
  -2 -14  18    2.83    0.71
   2 -14  18    1.16    0.47
   2 -14 -18    1.61    0.53
  -2 -14  18    2.97    0.65
  -2 -14  18    1.88    0.50
  -2 -14  19   19.61    1.68
  -2 -14  19   19.43    1.64
  -2  14 -19   22.57    1.93
   2 -14  19   21.81    1.72
   2 -14 -19   18.95    1.61
   2 -14 -20    3.63    0.76
  -2 -14  20    3.26    0.73
  -2  14 -20    2.89    0.81
   2 -14  20    2.54    0.68
  -2 -14  20    3.03    0.68
   2 -14  21    1.68    0.59
  -2 -14  21    0.32    0.38
   2 -14 -21    1.83    0.59
  -2  14 -21    1.05    0.58
  -2 -14  21    1.08    0.52
   2 -14  22    5.70    0.97
  -2 -14  22    6.90    1.07
  -2  14 -22    8.41    1.26
  -2 -14  22    7.97    1.13
   2 -14 -22    8.69    1.16
  -2 -14  23    4.87    0.92
   2 -14 -23    6.25    1.01
  -2 -14  24    0.33    0.33
  -2 -14 -24    0.50    0.35
   2 -14 -24    0.06    0.35
   2 -15   0   47.73    2.24
  -2 -15   0   45.22    1.82
   2 -15   0   46.51    1.95
  -2  15   0   45.23    1.64
   2 -15   1   14.02    1.19
   2 -15  -1   13.84    1.19
  -2 -15  -1   13.77    0.94
   2 -15  -1   14.86    1.04
   2 -15   1   11.50    0.96
  -2  15   1   13.13    0.78
  -2 -15   1   12.88    0.96
   2 -15   2    0.17    0.36
   2 -15   2   -0.08    0.34
  -2 -15  -2    0.10    0.17
  -2  15   2    0.11    0.18
   2 -15  -2    0.07    0.28
  -2 -15   2    0.53    0.32
   2 -15   3    5.38    0.77
  -2 -15   3    6.29    0.70
   2 -15   3    4.19    0.62
  -2 -15  -3    4.75    0.54
   2 -15  -3    5.70    0.64
   2 -15   4    0.67    0.35
   2 -15  -4    1.62    0.38
  -2 -15  -4    1.62    0.34
  -2  15  -4    1.64    0.41
   2 -15   4    1.20    0.44
  -2 -15   4    1.96    0.44
  -2  15  -5   83.60    2.79
   2 -15   5   78.28    2.86
  -2 -15   5   82.65    2.87
  -2 -15   5   80.02    3.10
   2 -15  -5   79.91    2.47
   2 -15   5   77.83    3.06
  -2 -15  -5   79.02    2.30
   2 -15  -6   13.33    0.91
  -2 -15   6   13.98    1.15
   2 -15   6   13.46    1.16
  -2 -15   6   14.73    1.29
  -2  15  -6   13.91    1.11
   2 -15   6   13.58    1.23
  -2 -15   7   40.60    2.09
  -2 -15   7   40.62    2.03
   2 -15   7   41.35    2.09
  -2  15  -7   43.75    2.04
   2 -15  -7   44.05    1.65
  -2 -15   7   43.75    2.25
   2 -15   7   42.22    2.22
  -2 -15   8    9.33    1.00
   2 -15   8    7.82    0.99
  -2  15  -8    8.49    0.93
   2 -15  -8    9.05    0.72
   2 -15   8    8.17    0.96
  -2 -15   8    9.41    1.05
   2 -15   9  107.29    3.69
   2 -15  -9  114.27    2.87
  -2  15  -9  113.91    3.71
  -2 -15   9  114.65    3.94
  -2 -15   9  108.05    3.67
   2 -15   9  107.60    3.80
  -2 -15  10    1.61    0.50
   2 -15  10    3.14    0.68
  -2  15 -10    2.14    0.57
   2 -15  10    1.81    0.50
  -2 -15  10    2.67    0.67
   2 -15 -10    2.29    0.37
  -2 -15  11    5.63    0.80
  -2  15 -11    6.83    0.90
   2 -15 -11    7.08    0.56
  -2 -15  11    5.96    0.89
   2 -15  11    5.35    0.84
   2 -15  11    7.79    1.00
  -2 -15  12    3.85    0.68
  -2 -15  12    4.79    0.75
   2 -15 -12    5.45    0.48
  -2 -15  12    4.28    0.75
  -2  15 -12    4.65    0.79
   2 -15  12    6.90    0.94
   2 -15  12    4.90    0.83
   2 -15  12    5.52    0.77
   2 -15  12    4.85    0.56
   2 -15  13   13.17    0.91
   2 -15  13   12.21    1.24
  -2  15 -13   13.29    1.32
  -2 -15  13   12.78    1.22
   2 -15  13   12.17    1.16
  -2 -15  13   14.01    1.36
   2 -15 -13   14.00    0.74
   2 -15  13   14.65    1.37
  -2 -15  13   11.53    1.13
   2 -15  14    1.39    0.46
   2 -15  14    1.91    0.36
  -2  15 -14    2.55    0.61
  -2 -15  14    1.65    0.50
   2 -15  14    2.19    0.66
  -2 -15  14    0.82    0.32
  -2 -15  14    2.84    0.69
   2 -15 -14    1.23    0.23
   2 -15  14    2.77    0.70
   2 -15  15    4.72    0.55
   2 -15  15    4.61    0.84
  -2 -15  15    5.24    0.82
  -2  15 -15    4.83    0.88
   2 -15  15    4.62    0.77
   2 -15 -15    4.52    0.37
   2 -15  15    4.75    0.82
  -2 -15  15    5.06    0.88
  -2 -15  15    4.36    0.74
  -2 -15  16    0.61    0.39
   2 -15  16    1.09    0.54
   2 -15  16    0.27    0.32
  -2 -15  16    0.27    0.29
  -2 -15  16   -0.32    0.42
  -2  15 -16    0.55    0.47
  -2  15 -17    0.02    0.42
   2 -15  17   -0.07    0.43
  -2 -15  17    0.15    0.34
  -2 -15  17   -0.27    0.39
  -2 -15  17    0.06    0.28
   2 -15  17   -0.45    0.41
   2 -15  18   -0.06    0.33
  -2  15 -18   -0.15    0.48
  -2 -15  18   -0.25    0.43
   2 -15  18   -0.41    0.43
  -2 -15  18    0.31    0.45
  -2 -15  18    0.12    0.25
   2 -15  19    0.24    0.43
   2 -15 -19    0.31    0.42
  -2 -15  19    0.03    0.28
  -2  15 -19    0.92    0.57
  -2 -15  19    0.38    0.39
   2 -15  19   -0.35    0.35
   2 -15 -20    5.74    0.94
  -2  15 -20    5.04    0.96
  -2 -15  20    5.54    0.97
   2 -15  20    4.43    0.82
  -2 -15  20    4.93    0.90
  -2  15 -21   14.82    1.67
  -2 -15  21   14.92    1.55
   2 -15 -21   14.60    1.49
   2 -15  21   14.29    1.50
  -2 -15  21   16.14    1.59
   2 -15 -22    1.13    0.51
  -2 -15  22    1.75    0.65
  -2 -15  22    1.18    0.55
   2 -15  22    1.64    0.63
  -2 -15  23    2.08    0.67
   2 -15 -23    2.29    0.66
   2 -16   0    7.31    0.90
  -2 -16   0    7.67    0.76
  -2  16   0    7.99    0.67
   2 -16   0    7.94    0.83
   2 -16   1    5.41    0.81
   2 -16  -1    4.39    0.73
  -2 -16  -1    4.87    0.57
  -2  16   1    4.56    0.50
   2 -16  -1    4.84    0.66
   2 -16   1    4.95    0.70
  -2 -16   1    5.00    0.63
   2 -16   2    0.29    0.35
  -2 -16  -2    0.57    0.24
   2 -16   2    0.21    0.40
   2 -16  -2    0.59    0.28
  -2 -16   2    0.62    0.27
  -2  16  -3    8.93    0.81
   2 -16   3    7.31    0.95
  -2 -16  -3    8.18    0.71
  -2 -16   3    7.33    0.79
   2 -16  -3    8.28    0.79
   2 -16   3    9.70    0.97
   2 -16   4   38.14    2.12
  -2 -16   4   39.91    1.91
  -2  16  -4   41.00    1.85
  -2 -16   4   38.28    2.11
   2 -16  -4   40.53    1.76
   2 -16   4   42.16    2.05
  -2 -16  -4   39.01    1.57
   2 -16  -5   35.86    1.60
  -2 -16  -5   31.65    1.37
  -2  16  -5   33.42    1.73
   2 -16   5   33.14    1.84
  -2 -16   5   34.49    2.00
  -2 -16   5   36.39    1.84
   2 -16   5   32.12    1.97
   2 -16   6    8.17    0.98
   2 -16  -6    9.39    0.79
   2 -16   6    7.76    0.93
  -2 -16  -6    7.76    0.63
  -2  16  -6    7.64    0.87
  -2 -16   6    7.74    0.97
  -2 -16   6   10.22    0.98
   2 -16   7  105.87    3.63
  -2 -16   7  105.19    3.64
  -2 -16  -7  104.97    2.68
   2 -16  -7  105.04    2.95
  -2  16  -7  104.77    3.47
  -2 -16   7  110.08    3.84
   2 -16   7  104.21    3.77
   2 -16   8    5.59    0.87
  -2 -16   8    5.12    0.79
  -2  16  -8    5.94    0.81
   2 -16   8    5.36    0.81
   2 -16  -8    5.98    0.61
  -2 -16   8    5.73    0.86
  -2 -16   9   10.14    1.08
   2 -16  -9   10.16    0.76
  -2  16  -9   10.62    1.08
   2 -16   9   10.50    1.14
   2 -16   9    8.29    1.00
  -2 -16   9   10.19    1.15
  -2 -16  10    3.85    0.69
   2 -16  10    3.18    0.71
  -2  16 -10    3.20    0.64
   2 -16  10    3.73    0.70
  -2 -16  10    3.58    0.76
   2 -16 -10    3.20    0.43
   2 -16  11    0.02    0.38
  -2 -16  11    0.66    0.43
  -2  16 -11   -0.09    0.37
  -2 -16  11    0.65    0.47
   2 -16 -11    0.64    0.25
   2 -16  11    0.67    0.48
   2 -16 -12   18.54    0.93
   2 -16  12   17.84    1.50
  -2  16 -12   18.46    1.54
   2 -16  12   18.13    1.43
  -2 -16  12   20.26    1.52
  -2 -16  12   19.55    1.63
  -2 -16  12   17.03    1.43
   2 -16  12   20.38    1.62
   2 -16  13    0.57    0.25
  -2 -16  13    0.79    0.38
   2 -16  13    0.28    0.25
  -2 -16  13    0.12    0.29
   2 -16  13    0.74    0.45
  -2 -16  13    0.60    0.45
   2 -16 -13    0.23    0.16
  -2  16 -13    1.14    0.54
   2 -16  13    1.04    0.47
   2 -16  14    3.77    0.52
   2 -16  14    3.12    0.65
   2 -16 -14    4.14    0.40
   2 -16  14    3.03    0.63
  -2 -16  14    3.96    0.71
  -2 -16  14    3.27    0.70
  -2  16 -14    4.15    0.87
   2 -16  14    3.81    0.73
  -2 -16  14    3.17    0.65
  -2 -16  15    0.37    0.40
   2 -16  15    0.62    0.46
  -2  16 -15   -0.12    0.46
   2 -16  15   -0.13    0.33
  -2 -16  15   -0.01    0.31
   2 -16  15    0.42    0.44
  -2 -16  15    0.21    0.32
  -2  16 -16    0.68    0.46
  -2 -16  16   -0.31    0.42
   2 -16  16   -0.26    0.43
  -2 -16  16   -0.14    0.43
   2 -16  16    0.00    0.31
   2 -16  16   -0.23    0.43
  -2 -16  16    0.56    0.38
   2 -16  17    2.13    0.58
  -2 -16  17    2.01    0.57
   2 -16  17    2.88    0.76
  -2  16 -17    3.09    0.82
  -2 -16  17    1.79    0.51
  -2 -16  17    1.58    0.58
   2 -16  18    1.68    0.68
  -2  16 -18    2.49    0.74
  -2 -16  18    1.37    0.55
   2 -16  18    0.80    0.38
  -2 -16  18    1.14    0.50
  -2 -16  18    1.75    0.53
   2 -16 -19    0.11    0.33
   2 -16  19   -0.27    0.44
  -2 -16  19    0.82    0.49
   2 -16  19    0.26    0.42
  -2 -16  19   -0.23    0.44
  -2 -16  19    0.31    0.40
  -2  16 -19    0.90    0.50
  -2  16 -20   17.25    1.76
  -2 -16  20   15.65    1.59
   2 -16  20   13.11    1.40
  -2 -16  20   16.88    1.63
   2 -16 -20   16.54    1.60
  -2  16 -21   -0.06    0.44
  -2 -16  21   -0.08    0.40
  -2 -16  21    0.29    0.37
   2 -16  21   -0.34    0.42
   2 -16 -21    0.82    0.48
   2 -16 -22    4.54    0.88
  -2 -16  22    5.69    0.98
   2 -17   0    0.17    0.31
  -2 -17   0   -0.14    0.23
   2 -17   1   27.54    1.83
   2 -17  -1   25.65    1.73
  -2 -17  -1   24.44    1.33
   2 -17   1   25.38    1.55
   2 -17  -1   25.55    1.50
  -2 -17   1   25.18    1.42
   2 -17   2    4.81    0.81
  -2 -17   2    4.08    0.61
  -2 -17  -2    3.76    0.53
   2 -17   2    2.89    0.58
   2 -17  -2    4.04    0.63
   2 -17   3    0.18    0.38
   2 -17  -3    0.20    0.28
  -2  17  -3    0.00    0.26
  -2 -17   3    0.50    0.30
  -2 -17  -3    0.14    0.17
   2 -17   3   -0.31    0.34
   2 -17   4   18.96    1.52
   2 -17   4   17.52    1.34
  -2 -17   4   21.01    1.40
  -2 -17  -4   19.76    1.09
   2 -17  -4   18.96    1.22
  -2  17  -4   18.96    1.26
  -2 -17   4   20.31    1.55
  -2 -17  -5   49.67    1.78
   2 -17   5   50.92    2.37
  -2 -17   5   52.15    2.57
  -2  17  -5   53.92    2.26
   2 -17  -5   53.99    2.10
  -2 -17   5   53.30    2.34
   2 -17   5   50.86    2.55
   2 -17  -6   33.12    1.57
   2 -17   6   31.83    2.02
  -2  17  -6   33.30    1.79
  -2 -17  -6   31.59    1.32
   2 -17   6   30.54    1.84
  -2 -17   6   31.53    2.01
   2 -17   7    4.28    0.78
  -2 -17   7    5.47    0.83
  -2 -17  -7    5.17    0.51
  -2  17  -7    5.67    0.79
   2 -17   7    6.10    0.87
   2 -17  -7    5.43    0.64
  -2 -17   7    4.57    0.84
   2 -17   8    5.88    0.88
  -2 -17   8    5.31    0.80
  -2 -17  -8    6.54    0.55
   2 -17   8    5.48    0.83
  -2  17  -8    5.43    0.81
   2 -17  -8    5.91    0.63
  -2 -17   8    6.33    0.94
  -2 -17   9    2.07    0.57
   2 -17   9    2.46    0.64
  -2  17  -9    2.13    0.52
  -2 -17  -9    1.65    0.29
   2 -17  -9    1.78    0.37
  -2 -17   9    2.01    0.58
   2 -17   9    0.96    0.46
  -2 -17  10    0.48    0.32
   2 -17  10   -0.09    0.33
  -2 -17 -10    0.11    0.14
  -2  17 -10    0.11    0.37
  -2 -17  10   -0.05    0.38
   2 -17 -10    0.36    0.23
   2 -17  10   -0.12    0.41
  -2 -17  11   15.52    1.37
  -2 -17  11   15.17    1.44
  -2 -17 -11   17.63    0.77
  -2  17 -11   16.08    1.44
   2 -17  11   15.42    1.41
   2 -17 -11   16.91    0.97
   2 -17  11   16.79    1.51
   2 -17  12    0.33    0.45
  -2  17 -12    0.80    0.40
   2 -17  12   -0.12    0.35
  -2 -17  12    0.85    0.44
   2 -17 -12    0.44    0.20
  -2 -17  12   -0.23    0.34
   2 -17  12    0.26    0.35
  -2 -17  12    0.04    0.31
   2 -17  13   13.52    1.01
   2 -17  13   15.00    1.43
   2 -17  13   16.26    1.50
  -2 -17  13   14.23    1.34
   2 -17  13   15.87    1.40
  -2 -17  13   15.70    1.53
   2 -17 -13   15.08    0.84
  -2  17 -13   14.34    1.41
  -2 -17  13   14.57    1.34
  -2  17 -14    2.31    0.68
  -2 -17  14    1.43    0.47
  -2 -17  14    1.12    0.44
   2 -17  14    1.75    0.49
  -2 -17  14    1.40    0.52
   2 -17  14    0.45    0.42
   2 -17  14    2.32    0.68
   2 -17  15   28.86    2.05
  -2 -17  15   27.32    1.94
   2 -17  15   28.52    1.96
  -2 -17  15   23.37    1.91
   2 -17  15   24.82    1.91
  -2 -17  15   25.16    1.79
  -2  17 -15   25.23    1.98
   2 -17  16    0.20    0.34
  -2  17 -16    0.58    0.47
  -2 -17  16   -0.15    0.33
   2 -17  16    0.03    0.34
  -2 -17  16    0.10    0.44
   2 -17  16   -0.11    0.36
  -2 -17  16    0.14    0.36
  -2 -17  17    5.93    0.96
  -2  17 -17    6.10    1.04
   2 -17  17    6.90    1.09
  -2 -17  17    4.93    0.91
   2 -17  17    5.03    0.86
  -2 -17  17    4.56    0.78
   2 -17  18    0.33    0.41
   2 -17  18    0.63    0.53
  -2  17 -18    1.07    0.57
  -2 -17  18    0.92    0.45
  -2 -17  18    1.69    0.61
  -2 -17  18    0.59    0.41
  -2  17 -19    4.69    1.03
   2 -17  19    3.97    0.89
  -2 -17  19    4.45    0.87
   2 -17  19    3.09    0.74
  -2 -17  19    3.39    0.76
  -2 -17  19    4.50    0.83
  -2 -17  20    4.72    0.91
   2 -17  20    4.53    0.97
   2 -17 -20    4.73    0.91
  -2  17 -20    6.03    1.09
   2 -17  20    6.06    1.00
  -2 -17  20    6.42    1.07
   2 -17 -21   24.40    2.00
   2 -18   0   22.07    1.70
   2 -18   0   21.53    1.48
  -2 -18   0   20.71    1.28
   2 -18  -1    1.50    0.44
   2 -18   1    1.52    0.60
   2 -18  -1    1.33    0.52
  -2 -18   1    1.11    0.36
  -2 -18  -1    1.04    0.35
   2 -18   1    1.54    0.54
  -2 -18   2    8.29    0.86
   2 -18   2    7.87    1.05
  -2  18  -2    8.69    0.85
   2 -18  -2    7.96    0.87
   2 -18   2    8.44    0.95
  -2 -18  -2    8.16    0.76
   2 -18   3   11.66    1.13
  -2  18  -3   12.07    0.99
  -2 -18   3   11.30    1.03
   2 -18  -3   12.10    1.02
   2 -18   3   12.78    1.28
  -2 -18   3   11.99    1.21
  -2 -18  -3   10.76    0.84
   2 -18   4    0.06    0.31
  -2 -18  -4    0.77    0.28
  -2  18  -4    0.17    0.31
   2 -18   4    0.47    0.42
   2 -18  -4    0.54    0.30
  -2 -18   4    0.81    0.35
  -2 -18   4    1.14    0.51
  -2 -18  -5   34.17    1.45
  -2  18  -5   34.40    1.84
   2 -18  -5   33.50    1.67
   2 -18   5   36.12    2.03
  -2 -18   5   35.71    2.15
   2 -18   5   34.14    2.13
  -2 -18   6   17.27    1.53
  -2 -18  -6   16.19    0.94
  -2  18  -6   15.83    1.25
   2 -18  -6   16.35    1.13
   2 -18   6   14.64    1.30
   2 -18   6   15.68    1.45
   2 -18   7    0.16    0.42
  -2 -18   7    0.51    0.42
   2 -18   7    0.47    0.41
   2 -18  -7    0.50    0.26
  -2  18  -7    0.57    0.38
  -2 -18  -7    0.60    0.20
  -2 -18   7    0.91    0.58
  -2  18  -8   28.38    1.78
  -2 -18   8   25.04    1.80
   2 -18   8   26.27    1.81
   2 -18   8   28.05    1.95
   2 -18  -8   28.30    1.43
  -2 -18  -8   28.11    1.15
  -2 -18   8   26.81    1.92
  -2 -18   9    7.15    0.97
  -2  18  -9    5.52    0.84
   2 -18   9    5.81    0.91
   2 -18  -9    7.13    0.70
  -2 -18  -9    7.39    0.54
  -2 -18   9    6.39    0.98
   2 -18   9    7.31    1.01
  -2 -18  10   20.71    1.64
   2 -18  10   24.24    1.78
   2 -18 -10   25.52    1.28
  -2 -18  10   22.96    1.81
  -2  18 -10   20.42    1.62
   2 -18  10   22.33    1.78
  -2 -18  11   -0.22    0.39
   2 -18  11    0.17    0.36
   2 -18 -11    0.29    0.23
  -2 -18  11    0.05    0.45
   2 -18  11    0.95    0.54
  -2  18 -11   -0.16    0.32
  -2 -18  12    6.18    0.94
  -2  18 -12    5.35    0.89
  -2 -18  12    5.83    0.96
   2 -18 -12    4.90    0.54
   2 -18  12    5.33    0.92
   2 -18  12    4.11    0.77
  -2 -18  13    2.81    0.64
   2 -18  13    3.69    0.74
  -2  18 -13    3.67    0.79
   2 -18  13    3.38    0.67
  -2 -18  13    4.24    0.79
  -2 -18  13    4.64    0.91
   2 -18  13    4.39    0.85
   2 -18  14    9.86    1.21
  -2  18 -14    8.16    1.14
   2 -18  14    9.49    1.14
  -2 -18  14    8.46    1.10
  -2 -18  14    9.52    1.28
   2 -18  14    8.04    1.12
  -2 -18  14    8.46    1.07
   2 -18  15    2.60    0.71
  -2  18 -15    3.57    0.83
  -2 -18  15    2.91    0.70
  -2 -18  15    3.54    0.74
   2 -18  15    3.29    0.71
   2 -18  15    1.87    0.58
  -2 -18  15    2.33    0.60
   2 -18  16    0.33    0.39
  -2  18 -16    0.58    0.55
  -2 -18  16    0.37    0.35
   2 -18  16    0.81    0.41
  -2 -18  16    0.51    0.35
   2 -18  16    0.44    0.40
  -2 -18  16    0.73    0.39
  -2 -18  17    0.55    0.43
   2 -18  17   -0.14    0.38
  -2  18 -17   -0.40    0.47
   2 -18  17   -0.23    0.39
  -2 -18  17   -0.19    0.34
  -2 -18  17   -0.10    0.38
   2 -18  18    3.35    0.83
  -2  18 -18    3.84    0.87
  -2 -18  18    4.47    0.93
   2 -18  18    2.25    0.63
  -2 -18  18    3.03    0.70
  -2 -18  18    2.91    0.66
  -2 -18  19    8.59    1.21
  -2  18 -19   10.10    1.39
   2 -18  19    8.47    1.18
  -2 -18  19    9.90    1.28
  -2 -18  19    8.68    1.13
  -2 -18  20   18.28    1.65
   2 -19   0  107.35    4.00
   2 -19   0  102.42    3.51
  -2 -19   0   96.69    3.17
  -2 -19  -1   55.41    2.21
   2 -19   1   61.82    2.95
   2 -19  -1   62.42    2.97
  -2 -19   1   56.53    2.34
   2 -19  -1   60.59    2.55
   2 -19   1   57.79    2.59
   2 -19   2   18.12    1.42
   2 -19   2   20.31    1.67
   2 -19  -2   23.11    1.76
  -2 -19   2   20.33    1.37
   2 -19  -2   17.80    1.33
  -2 -19  -2   18.88    1.18
  -2 -19   2   20.46    1.66
   2 -19   3    6.13    0.87
   2 -19   3    7.03    1.00
   2 -19  -3    4.77    0.69
  -2 -19  -3    4.88    0.59
  -2  19  -3    6.43    0.74
  -2 -19   3    5.52    0.76
  -2 -19   3    4.62    0.82
   2 -19   4   18.90    1.63
  -2 -19   4   19.82    1.64
  -2 -19  -4   18.82    1.10
   2 -19   4   18.54    1.47
   2 -19  -4   18.30    1.28
  -2  19  -4   18.42    1.31
   2 -19   5    2.90    0.67
  -2 -19  -5    3.35    0.46
   2 -19   5    2.99    0.67
   2 -19  -5    2.55    0.52
  -2  19  -5    3.10    0.59
  -2 -19   5    2.58    0.66
   2 -19   6   -0.10    0.40
  -2 -19   6    0.10    0.35
  -2 -19  -6    0.30    0.18
  -2  19  -6    0.40    0.38
   2 -19   6   -0.31    0.40
   2 -19  -6    0.50    0.30
  -2 -19   6   -0.08    0.48
   2 -19   7    0.47    0.46
  -2 -19   7    0.30    0.43
  -2 -19   7    0.71    0.44
  -2 -19  -7   -0.11    0.15
   2 -19   7    0.08    0.30
  -2  19  -7   -0.36    0.35
   2 -19  -7    0.19    0.30
  -2 -19   8    3.92    0.79
  -2  19  -8    3.57    0.69
   2 -19  -8    4.23    0.59
   2 -19   8    3.88    0.74
  -2 -19   8    4.10    0.80
   2 -19   8    3.65    0.78
  -2 -19   9   21.28    1.79
  -2 -19   9   20.69    1.70
   2 -19   9   24.07    1.80
   2 -19  -9   25.38    1.36
  -2  19  -9   22.89    1.68
   2 -19   9   22.35    1.82
  -2 -19  10    1.17    0.50
   2 -19  10    1.08    0.48
  -2  19 -10    1.20    0.54
   2 -19 -10    1.72    0.40
  -2 -19  10    0.97    0.50
   2 -19  10    1.87    0.70
  -2 -19  11    0.38    0.41
  -2  19 -11    1.38    0.55
   2 -19 -11    0.94    0.28
   2 -19  11    0.83    0.52
  -2 -19  11    1.25    0.51
   2 -19  11    0.63    0.41
   2 -19  12    1.22    0.47
  -2 -19  12    1.46    0.50
   2 -19  12    1.50    0.55
  -2  19 -12    1.35    0.54
  -2 -19  12    2.04    0.67
  -2 -19  13    4.38    0.88
  -2  19 -13    4.34    0.91
   2 -19  13    4.55    0.89
   2 -19  13    4.20    0.78
  -2 -19  13    4.88    0.93
  -2 -19  13    5.23    0.87
   2 -19  13    5.66    0.95
   2 -19  14   21.76    1.86
  -2 -19  14   22.31    1.93
  -2  19 -14   22.44    1.88
   2 -19  14   23.28    1.89
  -2 -19  14   25.79    1.94
   2 -19  14   23.80    1.82
  -2 -19  14   17.79    1.62
   2 -19  15    0.26    0.45
  -2 -19  15   -0.24    0.54
  -2  19 -15   -0.72    0.49
   2 -19  15   -0.42    0.39
  -2 -19  15   -0.51    0.40
   2 -19  15    0.02    0.36
  -2 -19  15    0.59    0.43
  -2 -19  16    6.48    1.01
   2 -19  16    5.32    0.97
   2 -19  16    5.55    1.00
  -2  19 -16    6.37    1.06
  -2 -19  16    7.19    1.13
   2 -19  16    5.97    0.98
  -2 -19  16    5.65    0.96
   2 -19  17    5.37    1.04
  -2  19 -17    5.86    1.08
   2 -19  17    5.14    0.98
   2 -19  17    5.32    0.94
  -2 -19  17    7.00    1.15
  -2 -19  17    5.14    0.93
  -2 -19  17    5.17    0.90
  -2 -19  18    0.89    0.59
  -2 -19  18    0.14    0.33
  -2  19 -18    1.04    0.55
  -2 -19  18   -0.04    0.36
   2 -19  18   -0.19    0.32
  -2 -19  19   19.38    1.71
  -2 -19  20    8.73    1.16
   2 -20   0    6.22    0.98
   2 -20   0    6.60    0.88
  -2 -20   0    5.22    0.69
   2 -20   1   87.75    3.67
   2 -20  -1   84.58    3.61
  -2 -20  -1   76.58    2.72
  -2 -20   1   81.60    2.92
   2 -20   1   83.88    3.24
   2 -20  -1   85.22    3.18
   2 -20  -2   -0.13    0.39
  -2 -20   2    0.11    0.23
   2 -20   2    0.32    0.51
  -2 -20  -2    0.07    0.23
   2 -20  -2   -0.35    0.36
  -2 -20   2    0.15    0.43
   2 -20   3    1.57    0.62
   2 -20   3    1.43    0.53
  -2 -20  -3    1.13    0.32
  -2 -20   3    0.76    0.42
   2 -20  -3    0.82    0.36
   2 -20   4    2.69    0.64
   2 -20   4    2.57    0.58
   2 -20  -4    3.13    0.58
  -2 -20  -4    2.73    0.44
  -2  20  -4    3.53    0.65
  -2 -20   4    3.63    0.82
  -2  20  -5    9.76    1.02
   2 -20   5    9.66    1.21
   2 -20  -5    9.73    0.95
   2 -20   5    9.82    1.13
  -2 -20   5    8.05    1.12
   2 -20   6    3.29    0.75
  -2 -20   6    3.78    0.79
   2 -20   6    3.10    0.67
  -2  20  -6    3.80    0.67
  -2 -20   6    4.86    0.89
   2 -20  -6    4.17    0.63
   2 -20   7    5.37    0.92
  -2 -20   7    5.98    0.95
   2 -20   7    4.35    0.79
  -2  20  -7    5.04    0.78
   2 -20  -7    6.04    0.73
  -2 -20   7    5.24    0.95
   2 -20   8    0.14    0.42
  -2 -20   8    0.15    0.32
   2 -20   8    0.10    0.43
  -2  20  -8    0.55    0.37
   2 -20  -8    0.54    0.29
  -2 -20   8    0.89    0.47
  -2 -20   9    0.42    0.48
   2 -20  -9    0.30    0.24
   2 -20   9    0.44    0.48
  -2  20  -9    0.36    0.39
  -2 -20   9    0.46    0.37
   2 -20   9    0.54    0.45
  -2 -20  10    4.03    0.78
   2 -20  10    5.33    0.92
  -2  20 -10    5.13    0.83
   2 -20 -10    4.94    0.62
  -2 -20  10    4.71    0.88
   2 -20  10    6.87    1.09
  -2 -20  11   11.60    1.30
   2 -20  11   13.38    1.40
  -2  20 -11   10.67    1.25
   2 -20  11   12.86    1.45
  -2 -20  11   12.30    1.41
   2 -20  12    1.50    0.53
  -2  20 -12    1.60    0.63
  -2 -20  12    1.21    0.55
  -2 -20  12    1.67    0.62
   2 -20  12    1.56    0.57
  -2 -20  13    0.62    0.33
  -2 -20  13    1.26    0.60
   2 -20  13    0.56    0.39
  -2  20 -13    0.91    0.49
  -2 -20  13    0.42    0.43
   2 -20  13    0.73    0.55
   2 -20  13    1.41    0.65
  -2  20 -14   35.40    2.41
   2 -20  14   30.85    2.23
   2 -20  14   30.81    2.26
   2 -20  14   31.94    2.19
  -2 -20  14   33.64    2.40
  -2 -20  14   36.06    2.35
  -2 -20  14   29.71    2.14
   2 -20  15   14.85    1.57
  -2  20 -15   13.60    1.55
  -2 -20  15   13.34    1.53
   2 -20  15   13.84    1.43
   2 -20  15   15.32    1.60
  -2 -20  15   11.90    1.38
  -2 -20  15   14.65    1.54
   2 -20  16    6.42    1.10
  -2  20 -16    7.73    1.21
   2 -20  16    7.32    1.07
  -2 -20  16    6.98    1.05
  -2 -20  16    7.05    1.13
   2 -20  16    5.14    0.94
  -2 -20  16    4.07    0.82
   2 -20  17    4.75    0.91
  -2  20 -17    3.72    0.85
  -2 -20  17    4.23    0.85
   2 -20  17    3.78    0.87
  -2 -20  17    3.62    0.80
  -2 -20  18   -0.02    0.33
  -2 -20  19    1.06    0.53
  -2 -20  20   12.84    1.45
  -2 -21   0   17.07    1.24
   2 -21   0   17.23    1.63
   2 -21   0   17.19    1.44
   2 -21   1   18.86    1.71
   2 -21  -1   18.85    1.69
  -2 -21  -1   16.89    1.21
   2 -21   1   17.61    1.47
   2 -21  -1   19.50    1.51
  -2 -21   1   18.59    1.67
   2 -21   2   26.42    2.03
   2 -21   2   23.15    1.72
   2 -21  -2   24.55    1.97
   2 -21  -2   25.17    1.66
  -2 -21   2   25.62    1.97
   2 -21   3    4.69    0.89
   2 -21  -3    5.90    1.01
   2 -21   3    4.39    0.80
   2 -21  -3    4.69    0.73
  -2 -21   3    5.13    0.92
   2 -21   4    6.83    1.06
   2 -21   4    7.71    1.03
   2 -21  -4    6.74    0.84
  -2 -21   4    5.30    0.95
   2 -21   5   22.01    1.86
   2 -21   5   21.05    1.67
   2 -21  -5   21.00    1.45
  -2 -21   5   20.56    1.79
   2 -21   6    2.54    0.70
  -2 -21   6    3.59    0.82
   2 -21   6    4.01    0.78
   2 -21  -6    3.07    0.58
  -2 -21   6    3.76    0.88
   2 -21   7    5.02    0.95
  -2 -21   7    3.42    0.77
  -2  21  -7    3.48    0.73
   2 -21  -7    3.71    0.61
   2 -21   7    4.22    0.83
  -2 -21   7    4.51    0.91
   2 -21   8    1.24    0.61
  -2 -21   8    0.93    0.56
   2 -21   8   -0.02    0.37
   2 -21  -8    0.42    0.29
  -2  21  -8    0.87    0.45
  -2 -21   8    1.50    0.59
  -2 -21   9   16.33    1.58
  -2 -21   9   16.10    1.63
   2 -21   9   14.90    1.48
   2 -21  -9   15.35    1.15
  -2  21  -9   14.33    1.38
   2 -21   9   14.44    1.57
  -2 -21  10    5.15    0.93
  -2  21 -10    6.84    1.01
   2 -21  10    5.48    0.96
  -2 -21  10    7.06    1.15
   2 -21  10    6.06    1.06
   2 -21  11   10.67    1.31
  -2  21 -11   10.29    1.26
  -2 -21  11   12.71    1.47
   2 -21  11   10.85    1.36
  -2 -21  11   10.22    1.28
  -2 -21  12    0.58    0.46
   2 -21  12   -0.35    0.51
  -2 -21  12    0.60    0.49
   2 -21  12   -0.04    0.40
  -2  21 -12   -0.27    0.36
  -2 -21  13    1.98    0.66
   2 -21  13    1.32    0.60
   2 -21  13    1.36    0.61
  -2  21 -13    0.08    0.46
   2 -21  13    0.71    0.44
  -2 -21  13    0.55    0.46
  -2 -21  13    2.25    0.78
  -2 -21  14   10.20    1.28
  -2 -21  14   10.87    1.42
  -2  21 -14   11.78    1.42
   2 -21  14   11.12    1.32
   2 -21  14   10.93    1.38
   2 -21  14   11.33    1.40
  -2 -21  14   10.99    1.30
  -2  21 -15    0.83    0.55
  -2 -21  15   -0.29    0.47
   2 -21  15    0.15    0.34
  -2 -21  15    0.51    0.36
   2 -21  15   -0.36    0.46
   2 -21  15    0.29    0.38
  -2 -21  15    0.18    0.37
  -2  21 -16    5.77    1.07
  -2 -21  16    5.48    0.99
  -2 -21  17    2.03    0.67
  -2 -21  18   -0.20    0.36
  -2 -21  19   21.52    1.91
   2 -22   0   42.21    2.63
   2 -22   0   39.32    2.23
  -2 -22   0   43.04    2.58
   2 -22   1   43.66    2.70
   2 -22  -1   47.39    2.79
   2 -22   1   48.40    2.49
   2 -22  -1   46.28    2.40
  -2 -22   1   46.06    2.69
  -2 -22  -1   43.15    2.58
   2 -22   2    9.72    1.15
   2 -22   2    8.83    1.21
   2 -22  -2    9.19    1.23
  -2 -22   2    8.26    1.18
   2 -22  -2    7.41    0.95
   2 -22  -3    4.25    0.73
   2 -22   3    3.29    0.78
   2 -22  -3    6.50    1.05
  -2 -22   3    5.71    0.98
   2 -22   3    4.15    0.79
   2 -22   4   13.46    1.49
   2 -22  -4   13.06    1.49
   2 -22  -4   11.78    1.13
  -2 -22   4   14.54    1.52
   2 -22   4   13.20    1.35
   2 -22   5    0.67    0.42
  -2 -22   5    0.21    0.37
   2 -22   5    1.04    0.53
   2 -22  -5    0.88    0.39
  -2 -22   5    0.64    0.51
  -2 -22   6    5.51    0.94
   2 -22   6    7.47    1.03
   2 -22  -6    6.31    0.81
  -2 -22   6    6.77    1.05
   2 -22   6    5.58    1.00
   2 -22   7    0.99    0.50
  -2 -22   7    1.11    0.61
  -2 -22   7    1.14    0.47
   2 -22   7    0.63    0.44
   2 -22  -7    0.84    0.35
   2 -22   8    8.98    1.27
   2 -22  -8    9.02    0.92
  -2 -22   8    9.03    1.21
   2 -22   8    7.67    1.10
  -2 -22   8    9.10    1.23
  -2 -22   9    0.79    0.44
   2 -22   9    0.68    0.38
  -2 -22   9    0.27    0.42
   2 -22   9    1.07    0.51
  -2 -22  10    0.30    0.41
  -2  22 -10   -0.03    0.37
   2 -22  10    0.04    0.33
  -2 -22  10   -0.99    0.59
   2 -22  10    0.05    0.51
  -2 -22  11    1.31    0.57
  -2 -22  11    2.23    0.73
   2 -22  11    1.94    0.66
  -2  22 -11    1.62    0.56
   2 -22  11    1.32    0.63
   2 -22  12    1.76    0.60
  -2 -22  12    0.67    0.40
  -2  22 -12    1.58    0.64
  -2 -22  12    2.77    0.76
   2 -22  12    1.34    0.51
  -2 -22  13    0.63    0.44
   2 -22  13    0.71    0.49
  -2 -22  13    0.31    0.28
  -2 -22  13    0.32    0.58
   2 -22  13   -0.53    0.50
   2 -22  13   -0.29    0.42
  -2  22 -13    0.14    0.42
  -2 -22  14    0.32    0.39
  -2  22 -14    0.37    0.38
  -2  22 -15    3.01    0.86
  -2 -22  15    2.14    0.67
  -2 -22  16    0.82    0.46
  -2 -22  17   11.09    1.39
   2 -23   0   21.44    1.91
   2 -23   0   23.03    1.73
  -2 -23   0   18.72    1.74
   2 -23  -1   13.92    1.55
   2 -23   1   13.32    1.54
   2 -23   1   11.86    1.26
   2 -23  -1   11.95    1.24
  -2 -23   1   12.25    1.42
  -2 -23  -1   11.40    1.34
   2 -23   2   18.23    1.78
   2 -23  -2   20.33    1.89
   2 -23   2   15.89    1.46
   2 -23  -2   17.44    1.47
  -2 -23   2   16.64    1.65
  -2 -23  -2   17.41    1.65
   2 -23   3    0.49    0.48
   2 -23  -3    0.41    0.46
   2 -23   3    0.05    0.38
   2 -23  -3   -0.59    0.42
  -2 -23   3    0.01    0.44
   2 -23   4   -0.63    0.55
   2 -23  -4    0.17    0.40
   2 -23   4    0.84    0.43
   2 -23  -4   -0.18    0.37
  -2 -23   4    0.25    0.38
   2 -23   5    6.25    1.06
  -2 -23   5    8.65    1.24
   2 -23  -5    6.95    0.90
   2 -23   5    5.94    0.95
  -2 -23   5    7.28    1.14
   2 -23   6    0.44    0.40
   2 -23  -6    0.20    0.32
   2 -23   6    0.28    0.38
  -2 -23   6    0.48    0.53
  -2 -23   6    0.28    0.37
   2 -23   7    0.17    0.38
  -2 -23   7   -0.16    0.34
   2 -23  -7    0.11    0.28
  -2 -23   7    0.42    0.50
   2 -23   7    0.00    0.44
   2 -23   8    1.22    0.64
  -2 -23   8    1.56    0.52
  -2 -23   8    2.59    0.73
   2 -23   8    1.22    0.58
  -2 -23   9   -0.03    0.37
  -2 -23   9   -0.54    0.57
   2 -23   9    0.10    0.38
   2 -23   9    0.19    0.44
  -2 -23  10    2.84    0.77
   2 -23  10    2.09    0.64
  -2 -23  10    3.57    0.94
   2 -23  10    3.08    0.82
  -2 -23  11    1.40    0.62
   2 -23  11    0.74    0.57
   2 -23  11    0.45    0.54
  -2 -23  11    0.84    0.59
  -2 -23  12    0.03    0.40
   2 -23  12   -0.35    0.55
  -2 -23  13    6.36    1.10
  -2 -23  14    0.01    0.36
  -2 -23  15    0.01    0.40
   2 -24   0    1.44    0.64
   2 -24   0    2.47    0.66
  -2 -24   0    0.91    0.50
   2 -24   1    3.02    0.85
   2 -24  -1    2.45    0.69
   2 -24  -1    2.33    0.64
   2 -24   1    2.98    0.70
  -2 -24   1    3.00    0.77
  -2 -24  -1    2.51    0.74
   2 -24   2    0.37    0.45
   2 -24  -2    0.05    0.40
   2 -24   2   -0.06    0.33
  -2 -24   2   -0.45    0.52
  -2 -24  -2    0.15    0.38
   2 -24  -2   -0.17    0.34
   2 -24   3    4.32    0.98
   2 -24  -3    4.66    0.97
   2 -24   3    3.40    0.77
   2 -24  -3    2.44    0.61
  -2 -24   3    4.54    0.88
  -2 -24  -3    2.19    0.68
   2 -24  -4   12.97    1.56
  -2 -24   4   14.38    1.62
   2 -24   4   12.39    1.36
   2 -24  -4   13.50    1.29
  -2 -24   4   13.02    1.49
   2 -24   4   14.27    1.62
   2 -24   5    0.68    0.56
  -2 -24   5   -0.14    0.48
   2 -24  -5    1.09    0.55
   2 -24   5    0.49    0.55
   2 -24  -5    0.80    0.42
  -2 -24   5    0.71    0.52
  -2 -24   6    0.59    0.47
   2 -24   6    0.15    0.43
   2 -24   6    1.50    0.61
   2 -24  -6    0.56    0.39
  -2 -24   6    1.32    0.53
   2 -24   7    0.19    0.38
  -2 -24   7    0.35    0.47
   2 -24   7    0.57    0.49
  -2 -24   7    0.25    0.55
  -2 -24   8    9.14    1.29
  -2 -24   8    9.23    1.31
   2 -24   8   11.83    1.40
   2 -24   8   12.79    1.54
  -2 -24   9    1.06    0.55
   2 -24   9    0.37    0.46
  -2 -24  10   17.21    1.77
   2 -24  10   17.55    1.76
  -2 -24  11   21.18    1.99
  -2 -24  12   14.24    1.64
   2 -25   0    1.77    0.74
   2 -25   0    0.92    0.51
  -2 -25   0    1.34    0.57
   2 -25   1   25.07    2.20
   2 -25  -1   24.00    2.16
   2 -25   1   24.03    1.90
   2 -25  -1   22.16    1.76
  -2 -25   1   25.07    2.11
  -2 -25  -1   23.83    2.04
   2 -25   2    2.74    0.72
   2 -25   2    4.41    1.01
   2 -25  -2    1.46    0.59
   2 -25  -2    2.54    0.65
  -2 -25   2    2.73    0.76
  -2 -25  -2    4.17    0.88
   2 -25   3    0.60    0.46
   2 -25  -3    1.39    0.67
   2 -25   3   -0.06    0.37
   2 -25  -3    0.21    0.36
  -2 -25   3    0.60    0.42
  -2 -25  -3    0.83    0.49
   2 -25  -4    4.67    0.78
   2 -25  -4    5.54    1.05
  -2 -25   4    5.41    1.01
   2 -25   4    5.59    0.98
  -2 -25   4    4.88    1.01
  -2 -25  -4    4.66    0.94
  -2 -25   5    9.38    1.35
   2 -25  -5   10.92    1.16
   2 -25  -5   11.64    1.50
   2 -25   5   13.13    1.45
  -2 -25   5   11.37    1.46
  -2 -25  -5    8.93    1.23
  -2 -25   6    5.24    1.02
   2 -25  -6    6.64    1.17
   2 -25   6    6.10    1.03
  -2 -25   6    5.47    1.09
  -2 -25   7    4.68    1.00
   2 -25   7    7.83    1.18
   2 -25   8    0.56    0.50
  -2 -26   0    1.10    0.51
   2 -26   0    0.98    0.48
  -2 -26   1   17.26    1.81
   2 -26   1   15.93    1.56
   2 -26  -1   14.53    1.44
  -2 -26  -1   14.89    1.65
  -2 -26   2    0.99    0.64
   2 -26   2    0.56    0.46
   2 -26  -2    1.05    0.44
  -2 -26  -2    1.01    0.57
   2 -26  -3   -0.15    0.37
   2 -26   3   -0.27    0.41
  -2 -26  -3    0.77    0.49
   2 -26   4    0.39    0.43
  -2 -26  -4   -0.21    0.47
   2 -26   5   -0.55    0.38
  -2 -26  -5   -0.84    0.53
   2 -26   6    4.36    0.90
  -2 -26  -6    4.26    0.85
  -2 -26  -7   -0.51    0.41
   2 -27   0    9.07    1.22
   2 -27  -1    6.34    0.97
   2 -27   1    6.41    1.06
   2 -27   2   -0.13    0.45
   2 -27  -2   -0.57    0.42
   2 -27   3    4.53    0.90
  -2 -27  -5   -0.22    0.46
  -2 -27  -6   -1.32    0.63
  -2 -27  -7    2.25    0.70
  -3   0   0    0.06    0.10
   3   0   0    0.33    0.17
  -3   0  -1   -0.09    0.12
   3   0   1   -0.07    0.14
  -3   0   1    0.07    0.12
   3   0  -1    0.09    0.16
   3   0  -2   53.62    1.03
   3   0  -2   55.43    1.55
   3   0   2   54.19    1.31
  -3   0  -2   51.90    1.04
  -3   0  -2   50.28    1.31
   3   0  -3   -0.02    0.14
  -3   0  -3    0.01    0.08
   3   0   3   -0.01    0.08
  -3   0  -3    0.04    0.07
   3   0  -3    0.03    0.07
  -3   0  -4   30.98    0.87
  -3   0  -4   33.61    0.91
   3   0  -4   36.78    1.27
  -3   0   4   32.70    0.72
   3   0  -4   35.21    0.92
  -3   0  -5   -0.09    0.11
   3   0  -5   -0.13    0.20
   3   0  -5   -0.04    0.09
  -3   0  -5   -0.01    0.08
  -3   0  -6   50.45    1.09
  -3   0  -6   49.90    1.39
   3   0  -6   48.68    1.36
   3   0  -6   61.49    1.84
   3   0  -7    0.24    0.24
  -3   0  -7    0.00    0.05
  -3   0  -7   -0.02    0.11
   3   0  -7    0.28    0.14
  -3   0  -8  259.88    4.24
   3   0  -8  262.64    4.99
  -3   0  -8  265.46    5.04
  -3   0   8  271.49    4.80
   3   0  -8  275.24    5.41
   3   0  -9    0.32    0.26
  -3   0  -9    0.07    0.16
   3   0  -9    0.09    0.12
  -3   0   9   -0.03    0.14
   3   0 -10    0.24    0.23
  -3   0  10    0.58    0.25
  -3   0  10    0.34    0.18
  -3   0 -10    0.33    0.14
   3   0 -10    0.19    0.16
   3   0 -11    0.22    0.24
  -3   0  11   -0.05    0.20
  -3   0  11   -0.18    0.17
  -3   0 -11    0.01    0.16
   3   0 -11   -0.04    0.13
  -3   0  11   -0.05    0.16
   3   0 -12    7.25    0.35
  -3   0  12    7.25    0.69
  -3   0 -12    6.36    0.26
  -3   0  12    8.48    0.56
  -3   0 -12    7.25    0.65
   3   0 -12    7.45    0.65
  -3   0  12    8.38    0.76
   3   0 -12    7.67    0.72
   3   0 -13   -0.08    0.09
   3   0 -13    0.03    0.23
  -3   0 -13    0.02    0.04
  -3   0  13   -0.40    0.26
  -3   0  13    0.21    0.17
  -3   0  13    0.21    0.16
  -3   0 -13    0.00    0.16
   3   0 -13   -0.18    0.20
  -3   0 -14   15.73    1.13
  -3   0  14   15.68    0.82
  -3   0 -14   13.28    0.43
  -3   0  14   15.81    1.08
  -3   0 -14   14.14    1.00
   3   0 -14   16.42    1.06
   3   0 -14   14.24    1.02
  -3   0  14   13.57    0.98
   3   0 -14   14.20    0.62
  -3   0  15   -0.14    0.25
   3   0 -15   -0.28    0.27
   3   0 -15    0.02    0.10
  -3   0  15    0.05    0.20
  -3   0 -15   -0.27    0.33
  -3   0  15    0.29    0.22
  -3   0 -15   -0.19    0.17
   3   0 -15   -0.10    0.19
  -3   0 -15    0.04    0.05
  -3   0  16   10.84    0.75
  -3   0  16   11.49    0.97
  -3   0 -16   12.56    1.06
  -3   0 -16    9.26    0.39
  -3   0  16   10.33    0.90
  -3   0 -16    8.59    0.84
   3   0 -16   11.34    0.95
   3   0 -16   11.37    0.95
   3   0 -16   10.39    0.60
  -3   0  17   -0.36    0.30
   3   0 -17   -0.16    0.15
  -3   0 -17    0.04    0.05
   3   0 -17   -0.43    0.30
   3   0 -18    3.29    0.37
  -3   0  18    3.92    0.59
  -3   0 -18    3.11    0.23
   3   0 -18    2.42    0.50
   3   0 -19   -0.11    0.16
  -3   0 -19    0.08    0.06
   3   0 -19    0.32    0.32
  -3   0 -20   97.27    1.92
   3   0 -20   88.39    3.12
   3   0 -20   86.81    2.44
  -3   0 -21    0.06    0.06
  -3   0 -21    0.91    0.48
   3   0 -21    0.38    0.32
   3   0 -22  103.10    3.52
  -3   0 -22  106.75    3.88
  -3   0 -23    0.30    0.46
   3   0 -23    0.44    0.36
  -3   0 -24   43.15    2.46
   3   0 -24   38.01    2.08
   3   0 -25    0.80    0.40
  -3   0 -25    1.02    0.55
  -3   0 -26   10.63    1.31
   3   0 -26   10.14    1.09
  -3   0 -27   -0.27    0.47
   3   0 -27    0.73    0.38
  -3   0 -28   18.08    1.71
   3   0 -28   14.81    1.36
  -3   0 -29    0.31    0.44
  -3  -1   0    0.15    0.12
   3  -1   0    0.07    0.13
  -3   1   0    0.14    0.12
   3   1   0    0.23    0.15
  -3   1  -1   44.56    1.22
   3   1   1   45.98    1.24
   3   1  -1   45.27    1.32
  -3   1   1   41.14    1.29
  -3  -1   1   40.67    1.29
  -3  -1  -1   43.98    1.24
   3  -1   1   47.29    1.23
   3  -1  -1   45.26    1.32
  -3  -1  -2    0.47    0.15
   3   1   2    0.58    0.13
  -3   1  -2    0.45    0.12
   3   1  -2    0.07    0.16
   3  -1   2    0.52    0.09
   3  -1   2    0.27    0.10
  -3   1   2    0.34    0.10
   3  -1  -2    0.40    0.19
   3  -1   3    4.14    0.28
  -3  -1  -3    3.02    0.27
   3   1  -3    4.03    0.40
  -3   1  -3    3.72    0.27
   3  -1  -3    4.48    0.43
  -3   1   3    4.68    0.27
  -3   1   4    1.64    0.14
   3  -1   4    1.25    0.15
  -3   1  -4    1.20    0.17
  -3  -1  -4    1.24    0.17
  -3   1  -4    1.64    0.19
   3   1  -4    1.90    0.19
   3   1  -4    2.22    0.32
   3  -1  -4    1.96    0.41
  -3   1  -5  528.50    8.79
   3  -1  -5  604.51    9.80
  -3  -1  -5  566.69    8.98
  -3   1  -5  576.59    9.18
   3   1  -5  560.43    9.15
   3   1  -5  593.94    9.72
  -3  -1  -6   11.37    0.46
   3  -1  -6   14.63    0.85
   3   1  -6   13.04    0.78
   3   1  -6   11.83    0.59
  -3   1  -6   12.48    0.61
  -3   1  -6   10.92    0.35
  -3  -1  -6   12.76    0.63
  -3  -1  -7   33.26    0.86
   3  -1  -7   34.21    1.38
   3   1  -7   34.93    1.37
  -3   1  -7   35.00    1.17
   3   1  -7   31.95    1.12
  -3  -1  -7   35.94    1.18
   3  -1  -7   31.35    1.12
  -3  -1  -8   48.48    1.51
   3  -1  -8   49.17    1.74
  -3   1   8   48.31    1.24
  -3   1  -8   49.09    1.52
   3   1  -8   45.34    1.48
   3  -1  -8   45.30    1.47
  -3  -1   8   48.48    1.44
   3   1  -8   49.91    1.72
   3  -1  -9    6.01    0.64
   3  -1  -9    7.31    0.56
  -3  -1   9    7.24    0.65
  -3   1   9    7.04    0.42
  -3   1  -9    6.12    0.56
   3   1  -9    7.54    0.65
   3   1  -9    6.77    0.54
  -3  -1   9    6.57    0.50
  -3  -1  -9    6.13    0.53
   3  -1 -10   12.64    0.88
  -3  -1  10   13.19    0.89
  -3   1  10   12.88    0.60
  -3  -1 -10   12.10    0.78
  -3   1  10   11.96    0.82
  -3  -1  10   11.89    0.70
  -3   1 -10   12.05    0.77
   3   1 -10   13.39    0.80
   3   1 -10   14.93    0.93
   3  -1 -10   12.02    0.79
  -3  -1  11   66.32    2.24
   3  -1 -11   71.19    2.29
  -3   1  11   70.23    1.68
  -3  -1  11   66.79    2.22
  -3   1  11   66.15    2.11
  -3  -1  11   68.78    1.91
   3   1 -11   67.33    2.08
   3   1 -11   70.76    2.26
  -3   1 -11   71.29    2.15
   3  -1 -11   66.79    2.08
   3  -1 -11   61.44    1.31
  -3  -1 -11   70.59    2.15
   3  -1 -12   10.65    0.84
  -3  -1  12   11.24    0.87
  -3   1 -12   11.59    0.92
  -3  -1  12    9.87    0.82
   3   1 -12   11.39    0.82
  -3   1  12   11.28    0.60
  -3   1  12   10.11    0.77
  -3  -1  12   11.31    0.71
  -3  -1 -12   11.43    0.47
  -3   1  12   11.50    0.89
  -3   1 -12   11.83    0.84
   3   1 -12   11.13    0.85
   3  -1 -12   10.30    0.77
  -3  -1 -12   12.53    0.86
   3  -1 -12    9.59    0.43
  -3   1  13   17.78    1.13
   3   1 -13   16.64    1.08
   3   1 -13   15.77    0.64
  -3   1 -13   17.11    1.16
  -3   1  13   17.00    0.77
  -3  -1 -13   14.92    0.57
  -3  -1  13   16.96    0.89
  -3   1  13   15.23    0.98
  -3  -1  13   17.09    1.10
  -3  -1  13   17.65    1.11
   3   1 -13   16.88    1.05
  -3  -1 -13   15.83    1.02
   3  -1 -13   18.70    1.08
  -3   1 -13   14.73    1.04
   3  -1 -13   15.62    0.60
   3  -1 -13   17.64    1.12
  -3  -1  14    1.35    0.35
  -3   1  14    1.08    0.32
   3   1 -14    1.35    0.20
  -3   1  14    1.43    0.26
   3  -1 -14    1.55    0.37
  -3   1 -14    1.91    0.43
  -3  -1  14    1.14    0.28
  -3  -1 -14    1.57    0.18
  -3   1 -14    1.67    0.35
   3   1 -14    1.19    0.34
   3  -1 -14    1.41    0.34
   3   1 -14    1.48    0.38
  -3  -1  14    0.97    0.33
  -3  -1 -14    1.57    0.34
   3  -1 -14    1.13    0.17
   3   1 -15    8.46    0.52
  -3   1  15   10.05    0.83
  -3  -1 -15    9.81    0.90
  -3   1 -15    8.99    0.90
  -3  -1  15    9.57    0.72
  -3  -1  15    9.02    0.85
  -3  -1 -15    8.50    0.43
   3   1 -15    9.03    0.82
   3   1 -15    9.83    0.86
  -3  -1 -15    8.14    0.80
   3  -1 -15    9.23    0.83
  -3   1 -15    9.25    0.84
   3  -1 -15    8.80    0.51
   3  -1 -15    8.81    0.83
  -3  -1  15    8.63    0.82
   3   1 -16   -0.02    0.11
   3  -1 -16    0.48    0.32
  -3  -1 -16    0.27    0.31
  -3  -1  16    0.04    0.23
  -3   1 -16   -0.04    0.26
   3  -1 -16   -0.04    0.19
  -3  -1 -16    0.20    0.10
  -3   1 -16   -0.07    0.20
  -3  -1 -16    0.31    0.23
  -3  -1  16    0.11    0.26
   3   1 -16    0.33    0.26
  -3   1  16    0.00    0.21
  -3  -1  16   -0.03    0.20
   3  -1 -16    0.23    0.12
   3   1 -16   -0.34    0.27
   3   1 -17   61.79    1.75
  -3  -1  17   62.74    2.09
  -3  -1 -17   61.03    2.51
  -3   1  17   57.78    2.27
  -3  -1  17   63.07    2.45
   3   1 -17   64.36    2.41
   3  -1 -17   59.56    2.38
   3  -1 -17   58.58    1.69
  -3  -1 -17   61.40    1.48
  -3  -1  17   58.43    2.38
   3   1 -18   19.63    0.93
  -3  -1  18   20.74    1.15
  -3  -1  18   22.33    1.43
  -3  -1  18   20.60    1.37
   3   1 -18   19.68    1.31
  -3  -1 -18   20.99    0.77
   3  -1 -18   19.82    1.34
  -3   1  18   21.21    1.33
   3  -1 -18   19.94    0.94
   3   1 -19   35.39    1.34
   3   1 -19   34.34    1.78
  -3  -1 -19   38.03    1.11
   3  -1 -19   33.96    1.31
   3  -1 -19   35.20    1.85
   3  -1 -20    2.16    0.32
   3   1 -20    3.61    0.63
   3   1 -20    1.86    0.31
  -3   1 -20    2.01    0.58
  -3  -1 -20    2.44    0.26
   3  -1 -20    2.35    0.51
  -3   1 -21   18.42    1.53
  -3  -1 -21   18.23    1.48
   3   1 -21   18.17    1.33
   3  -1 -21   17.55    1.35
  -3  -1 -21   20.32    0.78
  -3  -1 -22   40.94    2.27
  -3   1 -22   41.54    2.38
   3  -1 -22   43.62    2.16
   3   1 -22   42.33    2.10
  -3   1 -23    0.60    0.50
  -3  -1 -23    0.99    0.51
   3   1 -23    0.20    0.31
   3  -1 -23    0.62    0.34
   3   1 -24   14.82    1.27
  -3   1 -24   15.65    1.53
  -3  -1 -24   15.14    1.45
   3  -1 -24   16.78    1.38
  -3  -1 -25   61.78    3.03
   3   1 -25   62.89    2.75
  -3   1 -25   59.82    3.10
   3  -1 -25   59.66    2.71
   3   1 -26    9.88    1.07
  -3  -1 -26   10.43    1.25
  -3   1 -26    9.18    1.24
   3  -1 -26    8.33    1.00
  -3   1 -27   -0.42    0.38
  -3  -1 -27    0.10    0.40
   3   1 -27   -0.26    0.32
   3  -1 -27    0.29    0.33
   3  -1 -28    0.28    0.30
  -3   1 -28    0.41    0.46
  -3  -1 -28    1.40    0.58
   3   1 -28    0.44    0.26
  -3  -1 -29   13.69    1.53
  -3   2   0    0.04    0.10
   3   2   0    0.26    0.15
  -3  -2   0    0.02    0.11
   3  -2   0    0.01    0.14
  -3   2   0    0.05    0.13
   3   2   1   57.70    1.46
   3   2  -1   56.87    1.54
   3  -2   1   56.48    1.42
  -3  -2  -1   51.20    1.44
   3  -2  -1   55.48    1.52
  -3   2   1   50.53    1.48
  -3   2  -1   52.63    1.51
  -3   2  -1   51.51    1.38
  -3   2   1   53.88    1.40
  -3   2   2    2.06    0.23
   3  -2   2    2.07    0.22
  -3   2   2    2.28    0.30
  -3  -2   2    1.83    0.16
   3   2  -2    2.05    0.29
  -3   2  -2    1.82    0.22
   3  -2   2    1.79    0.16
   3  -2  -2    1.91    0.28
  -3  -2  -2    1.97    0.25
  -3   2  -3    0.81    0.15
  -3   2   3    0.89    0.15
   3  -2   3    0.91    0.15
  -3  -2  -3    0.70    0.15
   3   2  -3    0.86    0.26
   3  -2   3    1.01    0.15
  -3  -2   3    0.83    0.13
   3  -2  -3    0.82    0.24
   3  -2  -4   84.38    2.19
  -3  -2  -4   78.06    1.79
   3   2  -4   83.21    2.15
   3  -2   4   82.29    1.62
  -3  -2   4   78.34    1.74
   3  -2   4   82.45    1.76
  -3  -2  -5    1.52    0.19
   3  -2   5    1.47    0.14
   3   2  -5    1.45    0.30
   3  -2   5    1.56    0.22
  -3  -2   5    1.73    0.22
   3  -2  -5    2.27    0.37
  -3  -2   6   54.63    1.14
   3   2  -6   54.88    1.74
  -3   2  -6   53.85    1.50
   3   2  -6   53.85    1.48
   3  -2   6   57.01    1.52
  -3  -2   6   54.09    1.50
   3  -2  -6   60.38    1.85
   3   2  -7  262.41    5.22
  -3   2  -7  266.44    4.93
   3  -2   7  267.74    4.93
   3   2  -7  254.35    4.86
  -3  -2   7  257.97    4.25
   3  -2  -7  273.57    5.35
   3   2  -8   12.56    0.71
   3  -2  -8   12.49    0.85
   3   2  -8   13.27    0.84
  -3   2  -8   12.08    0.71
  -3   2   8   12.32    0.48
  -3  -2   9    0.67    0.29
  -3   2   9    0.52    0.13
  -3   2  -9    0.44    0.18
   3   2  -9    0.55    0.21
   3   2  -9    0.80    0.28
   3  -2  -9    0.24    0.25
  -3  -2   9   -0.02    0.18
  -3   2  10  108.93    2.13
   3  -2 -10  107.85    2.98
  -3  -2  10  103.53    2.95
  -3   2  10  102.58    2.69
   3   2 -10  108.54    2.90
   3   2 -10  105.09    2.73
  -3   2 -10  112.05    2.81
  -3  -2  10  104.95    2.64
  -3   2  11    5.01    0.34
  -3   2  11    4.77    0.50
  -3  -2  11    4.69    0.57
  -3   2 -11    5.09    0.53
   3   2 -11    4.98    0.52
  -3  -2  11    4.97    0.56
   3  -2 -11    4.50    0.55
  -3  -2  11    4.40    0.47
   3   2 -11    3.92    0.55
  -3  -2 -11    6.92    0.61
   3  -2 -11    5.25    0.54
  -3  -2  12   43.17    1.55
  -3   2  12   43.27    1.17
  -3   2 -12   45.32    1.91
   3  -2 -12   42.28    1.78
  -3   2  12   38.90    1.55
  -3  -2  12   42.97    1.79
   3   2 -12   41.87    1.72
  -3   2 -12   43.24    1.70
  -3  -2  12   42.29    1.76
  -3  -2 -12   42.62    1.69
   3  -2 -12   42.69    1.66
   3   2 -12   42.32    1.68
  -3   2  13    0.83    0.28
  -3   2 -13    0.75    0.36
  -3  -2  13    0.96    0.30
   3  -2 -13    0.78    0.31
   3   2 -13    1.12    0.29
  -3   2 -13    1.03    0.28
   3   2 -13    0.78    0.26
  -3  -2 -13    0.64    0.23
   3  -2 -13    0.80    0.27
   3  -2 -13    0.79    0.14
  -3  -2  13    0.79    0.26
  -3  -2  13    0.73    0.26
  -3   2  14   -0.03    0.19
  -3  -2  14    0.00    0.17
  -3  -2  14   -0.11    0.27
  -3   2 -14   -0.11    0.24
   3  -2 -14    0.09    0.09
   3  -2 -14    0.31    0.25
  -3  -2  14    0.12    0.21
  -3   2 -14    0.45    0.25
   3   2 -14    0.27    0.15
   3   2 -14    0.08    0.24
  -3  -2 -14    0.11    0.16
   3  -2 -14    0.05    0.18
  -3  -2 -14    0.49    0.16
   3  -2 -15   19.43    1.26
   3   2 -15   20.71    1.26
  -3  -2  15   21.24    1.12
  -3   2 -15   19.87    1.35
  -3  -2 -15   21.23    0.81
  -3  -2  15   17.97    1.20
  -3   2  15   20.63    1.17
   3   2 -15   20.00    1.23
  -3  -2 -15   21.58    1.29
   3  -2 -15   19.76    1.23
  -3   2 -15   20.59    1.27
   3  -2 -15   19.44    0.79
  -3  -2  15   21.55    1.34
  -3  -2  16    2.98    0.49
  -3   2  16    4.31    0.57
   3   2 -16    4.21    0.41
  -3   2 -16    4.51    0.59
  -3  -2  16    4.47    0.66
  -3   2 -16    4.56    0.69
   3   2 -16    4.32    0.59
  -3   2 -16    4.57    0.67
   3   2 -16    5.06    0.65
   3  -2 -16    4.57    0.64
  -3  -2 -16    4.35    0.64
   3  -2 -16    4.54    0.61
  -3  -2 -16    3.66    0.34
  -3  -2  16    4.48    0.54
   3  -2 -16    4.22    0.37
   3   2 -17   12.18    0.72
  -3  -2 -17   12.49    1.08
  -3  -2  17   13.37    0.93
  -3   2  17   11.48    0.92
   3  -2 -17   12.71    1.04
  -3  -2  17   13.63    1.10
   3   2 -17   13.24    1.04
  -3  -2 -17   12.57    0.64
   3  -2 -17   12.83    0.69
  -3  -2  17   13.93    1.09
   3   2 -18   16.42    0.88
  -3  -2  18   16.02    1.07
  -3  -2 -18   17.06    0.76
  -3  -2  18   15.37    1.19
   3   2 -18   16.03    1.17
   3  -2 -18   16.53    0.83
   3  -2 -18   15.16    1.18
  -3  -2 -19   61.34    1.63
   3   2 -19   56.85    1.83
  -3  -2  19   59.25    2.17
   3   2 -19   54.63    2.32
   3  -2 -19   57.19    1.76
   3  -2 -19   54.78    2.37
   3   2 -20    5.93    0.55
   3  -2 -20    5.00    0.74
  -3   2 -20    5.64    0.86
   3   2 -20    4.27    0.65
   3  -2 -20    4.57    0.47
  -3  -2 -20    4.65    0.40
  -3  -2 -21    2.45    0.30
   3  -2 -21    2.05    0.49
  -3   2 -21    2.47    0.67
  -3  -2 -21    2.05    0.57
   3   2 -21    1.70    0.44
  -3  -2 -22   11.55    1.17
   3   2 -22   11.00    1.04
   3  -2 -22   10.87    1.10
  -3   2 -22   11.74    1.29
   3   2 -23   24.60    1.61
  -3   2 -23   27.25    1.97
   3  -2 -23   23.59    1.63
  -3  -2 -23   22.92    1.73
  -3  -2 -24    0.99    0.47
   3   2 -24    0.78    0.37
  -3   2 -24    1.96    0.62
   3  -2 -24    0.75    0.35
   3   2 -25   16.29    1.34
  -3  -2 -25   16.05    1.53
  -3   2 -25   15.25    1.55
   3  -2 -25   15.14    1.33
  -3  -2 -26    4.02    0.84
  -3   2 -26    3.84    0.83
   3   2 -26    4.05    0.69
   3  -2 -26    3.43    0.66
   3   2 -27    3.78    0.69
  -3  -2 -27    4.34    0.86
   3  -2 -27    3.26    0.66
  -3   2 -27    4.78    0.94
  -3  -2 -28   -0.67    0.40
   3  -2 -28    0.00    0.25
  -3   2 -28    0.75    0.55
   3   2 -28    0.28    0.25
  -3  -2 -29    8.19    1.16
   3  -2 -29    7.32    0.98
  -3  -3   0    0.01    0.10
   3  -3   0   -0.09    0.15
  -3   3   0    0.10    0.15
   3   3  -1   53.10    1.52
  -3  -3  -1   51.79    1.48
   3  -3   1   54.58    1.42
  -3   3  -1   54.74    1.58
   3  -3  -1   54.01    1.54
  -3   3   1   51.90    1.46
  -3   3   2    1.00    0.19
   3   3  -2    1.15    0.26
  -3  -3  -2    1.05    0.21
   3  -3   2    1.16    0.21
   3  -3  -2    1.27    0.28
   3  -3  -2    1.09    0.20
   3   3  -3   44.58    1.44
   3  -3  -3   46.20    1.16
   3  -3  -3   46.63    1.50
   3  -3   3   41.92    1.12
   3  -3   3   43.72    1.13
  -3  -3  -3   41.49    1.26
  -3  -3   3   46.70    1.15
   3   3  -4  135.93    3.05
   3  -3   4  131.46    2.48
   3  -3   4  134.91    2.68
  -3  -3   4  139.22    2.70
   3  -3  -4  134.74    2.54
   3  -3  -4  135.18    3.13
   3   3  -5  228.04    4.51
   3  -3   5  225.62    4.11
  -3  -3   5  220.50    4.10
   3  -3   5  223.07    3.70
   3  -3  -5  223.94    4.58
   3  -3  -5  212.07    3.79
   3   3  -6  149.34    3.27
   3  -3  -6  148.75    3.36
   3  -3   6  136.53    2.89
  -3  -3   6  143.52    2.91
   3  -3   6  128.48    2.29
   3  -3  -6  142.82    2.49
   3  -3  -7    5.31    0.28
  -3  -3   7    5.64    0.32
   3  -3  -7    4.93    0.53
  -3  -3   7    4.83    0.43
   3   3  -7    4.65    0.50
   3  -3   7    5.34    0.44
   3  -3   8   93.78    2.40
   3  -3  -8   97.92    2.72
   3   3  -8   97.12    2.62
  -3  -3   8   98.15    2.44
  -3  -3   8   98.46    1.96
  -3   3  -9   13.23    0.83
  -3   3   9   14.94    0.44
   3   3  -9   17.76    1.03
  -3  -3   9   15.82    1.03
   3   3  -9   15.39    0.86
   3  -3   9   15.88    0.89
  -3  -3   9   15.94    0.89
  -3  -3   9   17.41    0.61
  -3  -3   9   18.75    0.98
   3  -3  -9   16.92    1.06
   3  -3 -10    2.47    0.45
  -3  -3  10    1.73    0.37
  -3   3  10    2.24    0.33
   3   3 -10    1.94    0.37
   3   3 -10    1.92    0.32
  -3   3 -10    2.16    0.33
  -3  -3  10    1.95    0.34
  -3   3  11    0.21    0.16
  -3  -3  11    0.25    0.22
  -3   3 -11    0.49    0.22
   3   3 -11    0.63    0.22
   3   3 -11   -0.02    0.22
  -3  -3  11    0.10    0.20
  -3  -3  11    0.32    0.20
   3  -3 -11    0.51    0.24
  -3   3 -12   25.95    1.44
  -3  -3  12   27.02    1.26
   3  -3 -12   25.93    1.38
  -3  -3  12   25.27    1.34
  -3   3  12   25.63    1.16
  -3   3 -12   25.39    1.28
   3   3 -12   26.09    1.29
  -3  -3  12   24.49    1.36
  -3   3 -12   24.60    1.41
   3   3 -12   25.90    1.31
   3   3 -13   11.66    0.87
  -3   3 -13   11.38    0.98
   3   3 -13   11.01    0.85
  -3   3  13   10.00    0.74
  -3   3 -13    9.53    0.81
  -3  -3  13   10.77    0.81
   3  -3 -13   10.89    0.91
  -3  -3  13   12.22    0.93
  -3  -3  13   10.40    0.91
  -3   3 -13    8.87    0.89
  -3   3  14    4.53    0.52
  -3  -3  14    4.61    0.61
  -3   3 -14    4.91    0.69
  -3  -3 -14    5.80    0.65
  -3  -3  14    3.96    0.54
   3   3 -14    4.61    0.62
  -3   3 -14    4.84    0.59
   3   3 -14    5.04    0.60
   3  -3 -14    5.09    0.68
  -3   3 -14    4.58    0.65
   3  -3 -14    4.08    0.56
  -3  -3  14    4.38    0.54
  -3  -3  15   35.48    1.70
  -3  -3  15   33.78    1.75
  -3   3  15   33.58    1.50
   3  -3 -15   37.94    1.80
  -3   3 -15   33.11    1.81
   3   3 -15   37.37    1.72
  -3  -3  15   39.34    1.62
  -3   3 -15   30.54    1.59
   3   3 -15   32.92    1.62
  -3  -3 -15   30.86    1.60
   3  -3 -15   30.02    1.57
  -3   3 -15   33.96    1.84
  -3  -3  16   15.47    1.14
   3  -3 -16   16.71    1.21
  -3  -3  16   17.48    1.24
  -3   3  16   16.97    1.05
   3   3 -16   18.50    1.22
  -3  -3 -16   16.35    1.19
   3  -3 -16   17.25    1.20
  -3  -3 -16   14.61    0.75
   3   3 -16   16.84    1.15
  -3   3 -16   16.16    1.17
  -3  -3  16   15.94    1.05
  -3   3  17    7.02    0.71
  -3  -3  17    7.48    0.79
   3  -3 -17    7.65    0.84
  -3  -3 -17    7.21    0.52
  -3  -3  17    7.11    0.71
   3   3 -17    7.97    0.81
   3  -3 -18   17.38    1.28
  -3  -3 -18   18.55    0.85
  -3  -3  18   16.79    1.12
   3   3 -18   16.43    1.18
  -3  -3  18   15.71    1.19
   3  -3 -18   15.36    0.82
  -3  -3 -19    2.04    0.31
  -3  -3  19    3.04    0.54
   3   3 -19    2.23    0.47
   3  -3 -19    2.46    0.51
   3  -3 -19    2.16    0.32
  -3   3 -19    3.47    0.71
  -3   3 -20    0.50    0.44
  -3  -3  20    1.16    0.38
   3  -3 -20    0.50    0.32
   3   3 -20    1.29    0.42
  -3  -3 -20    1.22    0.28
   3  -3 -20    1.38    0.27
  -3  -3 -21   32.94    1.23
   3   3 -21   27.45    1.66
  -3   3 -21   31.32    2.02
   3  -3 -21   31.31    1.83
   3  -3 -22   19.89    1.50
  -3  -3 -22   18.72    1.48
   3   3 -22   21.41    1.46
  -3   3 -22   21.23    1.71
  -3  -3 -22   22.26    0.99
   3  -3 -23    2.06    0.53
  -3  -3 -23    2.01    0.58
   3   3 -23    2.47    0.52
  -3   3 -23    3.23    0.78
   3  -3 -24    1.52    0.48
  -3  -3 -24    3.03    0.68
   3   3 -24    2.07    0.50
  -3   3 -24    1.79    0.63
  -3   3 -25    0.89    0.52
   3   3 -25    0.38    0.31
  -3  -3 -25    0.87    0.54
   3  -3 -25    0.37    0.35
   3   3 -26    7.09    0.90
   3  -3 -26    9.40    1.09
  -3  -3 -26    9.09    1.16
  -3   3 -26    7.47    1.11
   3   3 -27    3.05    0.59
  -3  -3 -27    2.27    0.63
   3  -3 -27    2.24    0.57
  -3   3 -27    4.10    0.90
   3   3 -28    6.69    0.88
  -3  -3 -28    8.75    1.17
  -3   3 -28    7.80    1.20
   3  -3 -28    7.00    0.93
  -3  -3 -29    0.15    0.32
   3  -3 -29    0.53    0.36
  -3   4   0    0.17    0.15
   3  -4   0    0.27    0.18
  -3   4   0    0.11    0.14
  -3  -4   0    0.13    0.13
   3  -4   0    0.09    0.16
  -3  -4  -1   75.70    1.97
  -3   4   1   76.97    1.97
  -3   4   1   79.45    1.82
  -3   4  -1   76.81    1.95
   3  -4  -1   79.10    2.02
   3  -4   1   80.69    1.91
   3  -4   1   80.99    2.07
   3  -4  -1   80.40    1.95
  -3   4  -1   76.34    2.09
  -3  -4  -2   28.66    1.04
  -3   4   2   28.49    1.01
  -3   4  -2   26.27    1.08
   3  -4   2   28.14    0.95
   3  -4  -2   28.63    1.01
   3  -4  -2   30.85    1.16
   3   4  -2   29.89    1.12
   3   4  -3    0.68    0.23
  -3   4   3    0.23    0.11
   3  -4  -3    0.25    0.22
   3  -4  -3    0.61    0.19
   3  -4   3    0.15    0.11
   3   4  -4   55.72    1.72
  -3   4   4   56.29    1.20
   3  -4   4   55.30    1.31
   3  -4   4   57.78    1.48
   3  -4  -4   56.66    1.42
  -3  -4   4   56.93    1.48
   3  -4  -4   54.48    1.76
   3  -4  -5  156.35    2.94
   3  -4   5  150.67    2.75
   3   4  -5  161.35    3.47
  -3   4   5  147.93    2.58
   3  -4  -5  158.20    3.57
   3  -4   5  160.53    3.15
  -3  -4   5  157.60    3.16
   3  -4  -6  236.66    4.14
   3   4  -6  241.30    4.83
   3  -4  -6  239.89    4.94
   3  -4   6  242.62    4.52
  -3  -4   6  232.41    4.49
   3  -4   6  229.92    3.89
  -3  -4   7   32.98    1.01
   3  -4  -7   32.68    1.41
   3   4  -7   31.80    1.32
   3  -4   7   32.09    1.20
  -3  -4   7   32.16    1.19
   3  -4  -8  338.64    6.61
   3   4  -8  335.47    6.43
   3  -4   8  320.67    6.14
  -3  -4   8  330.75    6.17
  -3  -4   8  332.98    5.74
   3   4  -9   29.39    1.31
  -3  -4   9   28.23    1.41
   3  -4   9   27.70    1.21
  -3  -4   9   30.64    1.25
  -3  -4   9   28.27    1.29
  -3  -4   9   29.09    0.95
   3  -4  -9   30.23    1.40
   3   4 -10   19.55    1.09
  -3  -4  10   18.99    1.16
  -3   4  10   18.43    0.89
  -3  -4  10   19.84    1.04
  -3  -4  10   18.98    1.06
  -3  -4  10   20.60    0.77
   3  -4 -10   19.65    1.15
   3   4 -11    0.33    0.23
  -3   4  11    0.57    0.22
  -3  -4  11    0.53    0.24
  -3  -4  11    0.31    0.19
  -3  -4  11    0.36    0.21
  -3  -4  11    0.11    0.22
   3  -4 -11    0.43    0.33
   3  -4 -12    2.15    0.42
  -3   4 -12    3.08    0.55
   3   4 -12    2.09    0.41
  -3   4  12    2.42    0.36
  -3  -4  12    2.74    0.48
  -3  -4  12    2.71    0.42
  -3  -4  12    2.03    0.38
  -3  -4  12    1.90    0.38
  -3   4 -12    2.48    0.48
   3  -4  12    2.36    0.40
   3  -4 -13    1.82    0.43
   3   4 -13    1.80    0.38
  -3   4 -13    2.72    0.52
  -3  -4  13    2.55    0.48
  -3   4 -13    2.64    0.44
  -3  -4  13    1.55    0.37
  -3   4  13    1.61    0.31
  -3   4 -13    3.12    0.54
  -3  -4  13    2.18    0.42
   3   4 -13    2.76    0.44
   3   4 -14   38.39    1.72
   3   4 -14   34.23    1.62
  -3  -4  14   38.87    1.77
  -3   4  14   34.49    1.43
  -3  -4  14   38.27    1.85
   3  -4 -14   36.06    1.77
  -3   4 -14   39.62    1.77
  -3  -4  14   35.77    1.61
  -3   4 -14   40.32    1.95
  -3   4 -14   38.06    1.92
  -3  -4  15   19.83    1.17
   3   4 -15   21.32    1.28
  -3   4  15   18.83    1.06
  -3  -4  15   19.75    1.35
   3  -4 -15   18.74    1.28
  -3   4 -15   20.95    1.30
   3   4 -15   21.26    1.30
  -3  -4  15   21.96    1.32
  -3   4 -15   20.36    1.42
  -3   4 -15   20.69    1.43
   3  -4 -16  139.93    4.02
  -3  -4  16  141.84    4.13
   3   4 -16  142.95    3.86
  -3  -4  16  142.52    3.74
  -3   4  16  128.21    3.43
   3   4 -16  145.78    4.03
  -3  -4 -16  145.86    4.06
   3  -4 -16  137.11    3.93
  -3   4 -16  150.31    4.09
  -3  -4  16  138.84    3.93
  -3  -4  17   35.03    1.77
   3   4 -17   36.72    1.75
  -3  -4 -17   36.62    1.34
   3  -4 -17   35.45    1.86
  -3  -4  17   33.98    1.64
  -3  -4 -18   33.63    1.30
   3   4 -18   34.27    1.73
   3  -4 -18   35.22    1.87
  -3  -4  18   34.93    1.69
  -3  -4  19    2.14    0.46
  -3   4 -19    1.58    0.55
   3   4 -19    2.64    0.51
   3  -4 -19    1.92    0.48
  -3  -4 -19    1.42    0.30
  -3  -4  20    3.11    0.56
  -3  -4 -20    2.10    0.34
   3   4 -20    2.61    0.49
  -3   4 -20    2.84    0.67
   3  -4 -20    2.81    0.59
  -3  -4  21    6.47    0.77
  -3  -4 -21    7.60    0.62
   3   4 -21    6.52    0.79
   3  -4 -21    6.26    0.83
  -3   4 -21    6.19    0.95
   3  -4 -22    2.61    0.56
   3   4 -22    2.06    0.51
  -3  -4 -22    1.92    0.58
  -3  -4 -22    2.26    0.34
  -3   4 -22    1.79    0.65
   3   4 -23   16.04    1.28
  -3   4 -23   18.06    1.65
  -3  -4 -23   17.44    1.44
   3  -4 -23   17.32    1.42
  -3  -4 -24    1.19    0.48
   3  -4 -24    1.48    0.50
   3   4 -24    1.13    0.41
  -3   4 -24    1.07    0.47
   3  -4 -25    2.16    0.56
  -3   4 -25    1.01    0.49
   3   4 -25    0.97    0.37
  -3  -4 -25    1.92    0.61
   3  -4 -26    5.28    0.82
  -3  -4 -26    6.64    1.01
   3   4 -26    6.33    0.85
  -3   4 -26    5.65    1.04
   3   4 -27    1.51    0.48
  -3  -4 -27    1.50    0.51
   3  -4 -27    1.04    0.46
  -3  -4 -28    0.63    0.35
   3  -4 -28    0.99    0.43
  -3   5   0    0.05    0.15
  -3   5   0    0.03    0.13
   3  -5   0    0.30    0.21
  -3   5  -1   16.79    0.90
   3  -5  -1   17.76    0.85
  -3   5   1   18.45    0.88
  -3   5  -1   16.60    0.81
  -3   5   1   17.20    0.73
   3  -5   1   16.88    0.87
   3  -5  -1   18.63    0.85
  -3  -5  -1   17.00    0.83
  -3   5  -2   28.18    1.12
  -3   5   2   27.75    0.90
   3  -5  -2   28.48    1.15
   3  -5   2   29.64    1.21
   3  -5  -2   28.29    1.05
  -3   5  -3   31.56    1.27
  -3   5   3   34.28    0.93
   3  -5  -3   32.99    1.30
   3  -5   3   36.29    1.38
   3  -5  -3   34.25    1.16
   3  -5  -4    0.38    0.16
  -3   5   4    0.26    0.09
   3  -5  -4    0.13    0.17
   3   5  -4    0.48    0.23
   3   5  -5  177.96    3.81
   3  -5  -5  175.63    3.39
   3  -5   5  173.54    3.51
  -3  -5   5  179.02    3.55
  -3   5   5  166.54    2.86
   3  -5  -5  179.77    3.93
  -3  -5   6   33.67    1.21
   3   5  -6   33.65    1.35
   3  -5  -6   33.00    1.07
   3  -5  -6   34.93    1.44
   3  -5   6   34.17    1.22
   3   5  -7  116.39    2.92
  -3  -5   7  117.92    2.75
   3  -5   7  105.35    2.04
   3  -5  -7  120.69    3.07
   3  -5   7  116.47    2.74
  -3  -5   8   49.28    1.43
   3   5  -8   48.55    1.73
   3  -5  -8   51.28    1.89
   3  -5   8   45.84    0.95
   3  -5   8   49.83    1.64
  -3  -5   8   50.40    1.64
  -3  -5   8   48.04    1.89
   3   5  -9  301.40    6.08
   3  -5  -9  312.41    6.32
  -3  -5   9  302.30    6.12
  -3  -5   9  308.80    5.95
  -3  -5   9  299.19    6.38
  -3  -5   9  298.70    5.49
   3   5 -10   64.58    2.15
   3  -5 -10   63.90    2.29
  -3  -5  10   65.33    2.33
  -3   5  10   59.82    1.74
  -3  -5  10   69.69    2.12
  -3  -5  10   65.77    2.18
  -3  -5  10   64.97    1.73
  -3  -5  10   67.77    2.23
  -3  -5  11   10.60    0.85
   3  -5 -11   11.15    0.90
   3   5 -11   10.45    0.82
  -3   5  11    8.57    0.60
  -3  -5  11   10.30    0.88
  -3  -5  11   11.13    0.86
  -3  -5  11   10.62    0.81
  -3  -5  11   10.72    0.62
  -3   5 -11   12.18    1.00
  -3  -5  12   24.28    1.33
   3   5 -12   23.00    1.25
  -3  -5  12   22.78    1.38
  -3  -5  12   24.42    1.29
   3  -5  12   23.60    1.26
  -3  -5  12   24.44    1.30
  -3   5  12   20.88    0.98
  -3   5 -12   23.91    1.45
  -3   5 -12   23.74    1.45
   3  -5 -12   23.33    1.33
  -3   5 -13   12.90    1.10
   3   5 -13   11.71    0.89
  -3  -5  13   11.68    0.92
  -3   5  13   10.02    0.70
  -3  -5  13   12.84    1.05
  -3  -5  13   11.05    0.88
   3  -5  13   14.20    0.99
  -3  -5  13   10.97    0.89
  -3   5 -13   10.83    1.00
   3  -5 -13   11.71    0.95
   3   5 -14   48.18    1.96
  -3   5 -14   54.64    2.35
  -3  -5  14   50.26    2.19
  -3   5  14   46.30    1.65
   3  -5 -14   46.14    2.06
  -3  -5  14   50.09    1.99
  -3  -5  14   52.24    2.10
   3  -5  14   51.62    2.08
  -3   5 -14   50.28    2.29
  -3   5  15   27.10    1.24
   3   5 -15   30.03    1.53
  -3  -5  15   31.37    1.73
  -3  -5  15   28.08    1.49
  -3  -5  15   27.33    1.50
  -3   5 -15   28.75    1.73
   3  -5 -15   25.49    1.54
   3   5 -16   21.17    1.30
   3  -5 -16   19.63    1.36
  -3  -5  16   19.87    1.31
  -3  -5  16   22.04    1.31
   3   5 -17    4.85    0.61
  -3  -5  17    5.40    0.69
  -3  -5  17    3.54    0.57
   3  -5 -17    5.39    0.75
  -3  -5  18    5.67    0.72
   3   5 -18    4.66    0.63
  -3   5 -18    5.54    0.83
  -3  -5 -18    5.58    0.55
   3  -5 -18    4.89    0.71
  -3  -5 -19    2.67    0.40
   3   5 -19    2.98    0.57
   3  -5 -19    2.70    0.53
  -3   5 -19    2.93    0.68
  -3  -5  19    2.21    0.48
   3   5 -20    6.80    0.81
  -3  -5 -20    6.82    0.62
  -3  -5  20    8.02    0.88
  -3   5 -20    7.09    0.99
   3  -5 -20    7.04    0.88
   3   5 -21    3.46    0.60
  -3  -5  21    2.76    0.53
  -3  -5 -21    3.29    0.44
   3  -5 -21    3.05    0.61
  -3   5 -21    4.37    0.84
   3  -5 -22   18.71    1.48
   3   5 -22   17.35    1.32
  -3  -5  22   17.70    1.35
  -3  -5 -22   17.58    1.37
  -3   5 -22   17.54    1.61
  -3  -5 -22   18.42    1.03
   3   5 -23    2.32    0.53
   3  -5 -23    1.50    0.47
  -3  -5 -23    2.26    0.57
  -3   5 -23    1.44    0.60
   3   5 -24   14.77    1.24
  -3  -5 -24   15.36    1.37
  -3   5 -24   16.75    1.63
   3  -5 -24   15.80    1.40
   3   5 -25   12.17    1.15
  -3  -5 -25   11.66    1.23
  -3   5 -25    9.20    1.28
   3  -5 -25   11.33    1.19
  -3  -5 -26    1.47    0.52
   3  -5 -26    1.49    0.49
   3   5 -26    1.41    0.44
  -3   5 -26    2.24    0.74
   3  -5 -27    0.32    0.27
   3   5 -27    0.24    0.27
  -3  -5 -27   -0.32    0.45
  -3   5 -27   -0.75    0.48
   3  -5 -28    0.98    0.39
  -3   6   0    0.12    0.16
  -3   6   0    0.22    0.15
   3  -6   0    0.50    0.26
  -3   6  -1   35.96    1.43
  -3   6  -1   37.68    1.30
  -3   6   1   38.97    1.20
   3  -6   1   37.20    1.43
   3  -6  -1   37.81    1.35
  -3   6  -2   92.83    2.40
   3  -6   2   94.64    2.55
  -3   6   2   94.75    2.10
   3  -6  -2   96.04    2.38
   3  -6  -3   16.20    0.81
  -3   6  -3   15.68    0.88
  -3   6   3   14.30    0.60
   3  -6   3   15.99    0.95
   3  -6  -4  100.52    2.36
  -3   6   4   96.13    1.93
   3  -6   4   96.13    2.68
   3  -6  -5   64.49    1.75
   3  -6  -5   66.38    2.10
   3  -6   5   63.49    2.11
  -3  -6   6   99.88    2.49
   3  -6  -6   98.82    2.75
   3  -6   6   97.21    2.46
   3   6  -7    3.54    0.44
   3  -6   7    3.80    0.42
  -3  -6   7    2.97    0.38
   3  -6  -7    4.09    0.53
   3   6  -8    1.63    0.33
  -3  -6   8    2.03    0.30
   3  -6  -8    1.97    0.40
  -3  -6   8    1.41    0.37
  -3  -6   8    1.56    0.31
   3   6  -9   62.89    2.07
  -3  -6   9   57.69    2.07
  -3  -6   9   56.55    2.18
  -3  -6   9   62.86    2.01
   3  -6  -9   62.19    2.20
  -3  -6   9   66.37    2.22
   3  -6   9   57.47    1.20
  -3  -6   9   64.81    1.80
  -3  -6  10   16.54    1.06
   3  -6  10   14.62    0.41
  -3  -6  10   16.96    1.14
  -3   6  10   14.94    0.72
   3  -6 -10   17.04    1.11
   3   6 -10   15.48    0.98
  -3  -6  10   16.52    1.00
  -3  -6  10   15.79    1.03
  -3  -6  10   15.74    0.81
   3   6 -11   19.65    1.12
   3  -6 -11   17.70    1.17
  -3   6  11   17.78    0.82
  -3  -6  11   17.78    1.21
   3  -6  11   17.10    1.05
  -3  -6  11   18.46    1.09
  -3  -6  11   17.96    1.12
  -3  -6  11   18.69    0.90
  -3  -6  11   17.53    1.11
  -3   6 -11   20.02    1.32
   3   6 -12   21.52    1.23
   3  -6 -12   21.95    1.34
  -3  -6  12   19.86    1.32
  -3  -6  12   23.12    1.33
   3  -6  12   21.84    1.24
  -3  -6  12   21.12    1.22
  -3   6 -12   19.50    1.35
  -3   6 -12   19.62    1.37
  -3   6  12   18.21    0.88
  -3  -6  12   22.54    1.02
  -3  -6  12   16.74    1.15
   3  -6 -13    8.34    0.86
   3   6 -13    8.69    0.80
  -3  -6  13    9.73    0.86
  -3   6  13    8.32    0.60
  -3  -6  13    8.83    0.88
  -3   6 -13    8.23    0.89
   3  -6  13    8.69    0.80
  -3  -6  13    8.61    0.79
  -3  -6  13    8.33    0.81
  -3   6 -13    9.30    0.94
   3   6 -14   31.82    1.55
  -3  -6  14   31.69    1.62
  -3   6  14   28.68    1.20
  -3  -6  14   31.52    1.75
  -3   6 -14   33.11    1.85
  -3  -6  14   30.18    1.56
   3  -6  14   33.52    1.65
  -3  -6  14   31.44    1.62
  -3   6 -14   36.66    1.95
   3  -6 -14   28.78    1.62
   3   6 -15   52.51    2.10
  -3  -6  15   57.65    2.25
   3  -6  15   59.47    2.33
  -3  -6  15   55.86    2.27
   3  -6 -15   54.37    2.32
  -3  -6  15   58.00    2.29
   3   6 -16   29.13    1.52
  -3  -6  16   29.34    1.60
  -3  -6  16   30.14    1.63
   3  -6 -16   29.66    1.71
   3   6 -17   38.81    1.81
  -3   6 -17   36.62    2.08
  -3  -6  17   36.64    1.84
  -3  -6  17   39.02    1.91
   3  -6 -17   35.49    1.93
   3   6 -18    8.36    0.85
  -3   6 -18   10.51    1.16
  -3  -6  18    8.85    0.91
   3  -6 -18    9.50    1.00
   3   6 -19   37.34    1.87
  -3  -6  19   36.24    1.88
  -3   6 -19   42.84    2.36
   3  -6 -19   41.02    2.11
  -3  -6 -19   37.35    1.57
   3   6 -20   35.69    1.85
  -3  -6  20   36.57    1.91
  -3   6 -20   40.50    2.34
   3  -6 -20   38.09    2.09
  -3  -6 -20   36.93    1.56
   3   6 -21    7.24    0.83
  -3  -6 -21    9.09    0.75
   3  -6 -21    8.64    1.00
  -3  -6  21    8.37    0.93
  -3   6 -21   11.33    1.28
   3   6 -22    6.57    0.83
  -3  -6  22    6.12    0.82
  -3  -6 -22    6.51    0.87
  -3   6 -22    6.72    1.06
   3  -6 -22    5.86    0.85
  -3  -6 -22    6.42    0.66
  -3  -6 -23    0.25    0.32
   3   6 -23    0.43    0.29
  -3  -6  23    0.57    0.31
  -3   6 -23    0.54    0.43
   3  -6 -23    0.08    0.28
   3  -6 -24   10.70    1.18
   3   6 -24   10.33    1.05
  -3   6 -24   11.86    1.41
  -3  -6 -24   11.80    1.18
   3   6 -25    6.44    0.83
   3  -6 -25    7.47    1.01
  -3   6 -25    5.55    0.98
  -3  -6 -25    5.07    0.80
  -3   6 -26   -0.20    0.50
   3   6 -26    0.07    0.22
   3  -6 -26    0.19    0.27
  -3  -6 -26    0.32    0.33
   3  -6 -27    0.41    0.25
   3   6 -27    0.48    0.35
   3  -6 -28    0.39    0.34
   3  -7   0    0.09    0.19
  -3   7   0    0.06    0.16
  -3   7  -1   91.66    2.60
  -3   7  -1   94.38    2.41
   3  -7   1   95.19    2.57
  -3   7   1   90.20    2.23
   3  -7  -1   96.06    2.51
   3  -7  -2  147.88    3.33
  -3   7  -2  142.55    3.34
  -3   7   2  143.65    2.99
   3  -7   2  148.04    3.52
   3  -7  -3   30.88    1.23
  -3   7  -3   28.16    1.27
   3  -7   3   30.79    1.37
  -3   7   3   29.93    0.97
   3  -7  -4  107.86    2.64
  -3   7  -4  112.93    2.94
  -3   7   4  104.79    2.16
   3  -7   4  114.25    3.04
   3  -7  -5   31.21    1.21
   3  -7   5   31.95    1.46
   3  -7   6   26.06    1.35
  -3  -7   7    0.05    0.18
  -3  -7   7    0.04    0.19
   3  -7  -7    0.24    0.25
   3  -7  -8    2.43    0.43
  -3  -7   8    2.75    0.37
  -3  -7   8    2.73    0.48
  -3  -7   8    2.97    0.41
  -3  -7   9   23.73    1.09
   3  -7  -9   24.65    1.34
  -3  -7   9   24.91    1.42
  -3   7   9   22.73    0.86
  -3  -7   9   24.56    1.29
  -3  -7   9   25.11    1.23
  -3  -7   9   23.45    1.31
   3  -7  10    1.56    0.16
  -3  -7  10    1.45    0.29
   3  -7 -10    1.09    0.32
  -3   7  10    1.19    0.21
  -3  -7  10    1.00    0.33
  -3  -7  10    1.32    0.30
   3  -7  10    1.98    0.39
  -3  -7  10    1.09    0.31
  -3  -7  10    0.95    0.36
   3   7 -10    1.72    0.37
  -3   7 -11    9.21    0.92
   3   7 -11   10.36    0.83
  -3   7  11    9.39    0.56
   3  -7  11    9.24    0.36
  -3  -7  11   10.87    0.95
  -3   7 -11    9.55    0.93
   3  -7  11   10.90    0.85
  -3  -7  11    8.97    0.77
  -3  -7  11   10.03    0.84
  -3  -7  11   10.38    0.89
   3  -7 -11    9.47    0.89
  -3  -7  11   10.17    0.70
   3   7 -12   64.72    2.27
   3  -7  12   63.91    1.25
  -3   7 -12   69.65    2.68
  -3  -7  12   69.18    2.35
  -3  -7  12   69.89    2.63
  -3   7  12   62.91    1.73
   3  -7 -12   68.25    2.51
  -3  -7  12   67.82    2.43
   3  -7  12   65.99    2.30
  -3  -7  12   64.69    2.00
  -3  -7  12   67.61    2.39
  -3   7 -12   69.98    2.73
   3   7 -13   67.34    2.37
   3  -7 -13   66.59    2.53
  -3   7  13   62.27    1.78
  -3  -7  13   71.04    2.69
  -3   7 -13   70.60    2.77
  -3  -7  13   67.48    2.48
   3  -7  13   66.31    2.39
  -3  -7  13   68.87    2.43
  -3  -7  13   67.97    2.06
  -3   7 -13   71.05    2.81
  -3  -7  13   66.28    2.44
  -3  -7  14    0.59    0.31
   3   7 -14    1.21    0.34
   3  -7 -14    0.63    0.30
  -3  -7  14    0.41    0.24
  -3  -7  14    0.47    0.27
   3  -7  14    0.66    0.28
   3   7 -15   45.65    1.96
   3  -7 -15   47.73    2.18
  -3  -7  15   50.71    2.16
  -3  -7  15   49.44    2.11
  -3  -7  15   46.64    2.08
   3  -7  15   44.09    2.02
   3   7 -16   -0.01    0.22
   3  -7  16    0.10    0.30
  -3  -7  16    0.17    0.32
  -3   7 -16   -0.11    0.32
   3  -7 -16    0.19    0.34
  -3  -7  16    0.38    0.22
  -3  -7  16   -0.23    0.35
  -3   7 -17   47.64    2.42
   3   7 -17   44.79    2.00
   3  -7 -17   45.87    2.22
   3  -7  17   46.00    2.20
  -3  -7  17   45.80    2.13
   3   7 -18   18.56    1.29
  -3   7 -18   20.75    1.62
  -3  -7  18   19.39    1.36
   3  -7 -18   19.58    1.46
   3   7 -19    1.67    0.41
   3  -7 -19    1.57    0.50
  -3   7 -19    2.83    0.69
  -3  -7  19    2.53    0.55
   3   7 -20   -0.25    0.31
  -3   7 -20    0.71    0.41
  -3  -7 -20    0.34    0.21
  -3  -7  20    0.13    0.30
   3  -7 -20    0.12    0.29
   3   7 -21    4.27    0.66
  -3  -7  21    4.55    0.74
  -3  -7 -21    3.83    0.56
  -3   7 -21    5.58    0.92
   3  -7 -21    5.29    0.81
   3   7 -22    2.23    0.54
  -3  -7  22    1.49    0.46
  -3  -7 -22    1.66    0.47
  -3  -7 -22    2.06    0.41
  -3   7 -22    2.42    0.68
   3  -7 -22    2.01    0.54
  -3  -7  23    2.28    0.54
   3  -7 -23    3.22    0.67
  -3   7 -23    5.26    0.98
  -3  -7 -23    2.99    0.59
   3   7 -23    3.52    0.63
  -3  -7  24    1.47    0.48
  -3  -7 -24    1.55    0.49
  -3   7 -24    2.23    0.65
   3  -7 -24    2.69    0.65
   3  -7 -25    3.59    0.73
  -3  -7 -25    5.12    0.80
  -3   7 -25    3.35    0.82
  -3   7 -26   -0.02    0.48
   3  -7 -26    0.70    0.39
   3  -7 -27    2.18    0.59
   3  -7 -28    1.44    0.53
   3  -8   0   -0.27    0.25
   3  -8   0   -0.03    0.18
  -3   8   0    0.00    0.15
   3  -8   1    4.38    0.52
   3  -8  -1    4.27    0.50
  -3   8   1    4.15    0.42
   3  -8  -1    4.40    0.42
   3  -8   1    4.89    0.49
  -3   8  -1    4.07    0.45
   3  -8  -2  162.52    3.69
   3  -8  -2  159.57    3.22
   3  -8   2  160.99    3.59
  -3   8  -2  158.03    3.68
  -3   8   2  155.15    3.28
   3  -8   2  161.61    3.85
   3  -8  -3    1.43    0.31
   3  -8   3    2.59    0.42
  -3   8  -3    2.35    0.39
  -3   8   3    1.86    0.26
   3  -8   3    2.30    0.44
   3  -8  -4   10.59    0.71
   3  -8   4   10.44    0.77
   3  -8   4   10.11    0.81
   3  -8   5    4.72    0.57
   3  -8   5    4.29    0.57
   3  -8   6    0.91    0.36
   3  -8   6   -0.01    0.30
  -3  -8   7    8.01    0.77
   3  -8   7    6.18    0.70
  -3  -8   8   91.65    2.55
  -3  -8   8   92.15    2.78
  -3  -8   8   93.75    2.98
  -3  -8   8   95.24    2.68
   3  -8   8   94.53    2.96
   3  -8  -9    5.57    0.68
  -3  -8   9    6.91    0.60
   3  -8   9    6.35    0.62
  -3  -8   9    6.88    0.76
  -3   8   9    6.09    0.38
  -3  -8   9    6.91    0.66
  -3  -8   9    6.05    0.65
  -3  -8   9    6.11    0.71
  -3   8  10   23.26    0.82
  -3  -8  10   24.05    1.45
  -3   8 -10   24.81    1.52
  -3  -8  10   24.45    1.30
  -3  -8  10   25.34    1.35
   3  -8 -10   27.50    1.48
   3  -8  10   25.28    1.31
  -3  -8  10   24.39    1.41
  -3   8 -10   25.60    1.56
  -3  -8  10   23.76    1.17
   3  -8  11   11.79    0.50
   3  -8 -11   12.42    1.02
  -3   8  11   10.90    0.54
  -3  -8  11   13.05    1.07
  -3   8 -11   13.01    1.12
  -3  -8  11   11.52    0.92
   3  -8  11   12.36    0.93
  -3  -8  11   10.18    0.85
  -3  -8  11   11.18    0.96
  -3  -8  11   11.49    0.80
  -3   8 -11   12.13    1.10
  -3   8  12   13.47    0.63
  -3  -8  12   13.76    1.12
   3  -8  12   13.10    0.50
   3  -8  12   13.33    0.99
  -3  -8  12   13.66    1.02
  -3  -8  12   15.33    1.13
  -3   8 -12   15.34    1.24
  -3  -8  12   13.73    1.02
  -3  -8  12   12.75    0.86
   3  -8 -12   13.07    1.06
  -3   8 -12   12.63    1.13
  -3   8 -13    5.27    0.75
   3  -8 -13    4.55    0.66
  -3  -8  13    4.36    0.59
   3  -8  13    3.36    0.55
  -3  -8  13    4.63    0.61
  -3  -8  13    3.94    0.64
   3  -8  13    4.00    0.26
  -3  -8  13    4.83    0.54
  -3  -8  14    9.13    0.92
   3  -8 -14    9.89    0.97
   3  -8  14    9.09    0.35
   3  -8  14    9.25    0.88
  -3  -8  14   10.11    0.93
  -3  -8  14   10.40    0.78
  -3  -8  14    9.45    0.90
  -3  -8  15    0.72    0.24
   3  -8 -15    1.16    0.43
  -3   8 -15    1.30    0.47
  -3  -8  15    1.30    0.44
   3  -8  15   -0.31    0.37
  -3  -8  15    0.62    0.31
   3  -8 -16    0.14    0.25
   3  -8  16   -0.37    0.36
  -3  -8  16   -0.25    0.40
  -3   8 -16    0.54    0.45
  -3  -8  16    0.92    0.42
  -3   8 -17    4.71    0.83
   3  -8  17    5.22    0.74
  -3  -8  17    6.34    0.81
   3  -8 -17    5.52    0.79
  -3  -8  17    5.59    0.78
  -3   8 -18    4.38    0.82
  -3  -8  18    3.96    0.70
   3  -8 -18    3.09    0.60
   3  -8  18    4.36    0.69
  -3  -8  18    5.15    0.75
  -3   8 -19   11.94    1.27
   3  -8 -19   12.67    1.19
  -3  -8  19   10.60    1.05
   3  -8 -20    1.13    0.45
  -3   8 -20    1.10    0.52
  -3  -8  20    1.97    0.54
   3  -8 -21    6.26    0.90
  -3  -8  21    6.72    0.89
  -3   8 -21    8.11    1.16
  -3  -8 -21    7.68    0.75
  -3  -8 -22    1.82    0.39
  -3  -8  22    1.24    0.47
  -3   8 -22    1.84    0.60
  -3  -8 -22    2.26    0.53
   3  -8 -22    1.79    0.54
  -3  -8  23    0.21    0.35
  -3  -8 -23   -0.34    0.38
  -3  -8 -23    0.09    0.19
   3  -8 -23   -0.71    0.45
  -3   8 -23    0.48    0.43
   3  -8 -24    0.59    0.31
  -3  -8  24    0.42    0.38
  -3  -8 -24    1.37    0.45
  -3   8 -24    0.94    0.52
  -3  -8  25   -0.15    0.34
  -3   8 -25    0.03    0.33
   3  -8 -25    0.94    0.45
   3  -8 -26    0.79    0.36
   3  -8 -27    2.21    0.62
   3  -9   0   -0.01    0.25
   3  -9   0   -0.01    0.21
  -3   9   0    0.10    0.17
   3  -9   1    3.19    0.48
   3  -9  -1    3.80    0.51
   3  -9  -1    4.25    0.45
   3  -9   1    3.69    0.44
  -3   9  -1    3.49    0.44
  -3   9   1    3.15    0.38
   3  -9  -2  140.06    3.45
   3  -9   2  140.15    3.30
   3  -9  -2  134.31    2.94
  -3   9   2  133.67    3.02
   3  -9   2  138.76    3.56
  -3   9  -2  133.83    3.38
   3  -9  -3    4.46    0.52
   3  -9  -3    5.18    0.41
   3  -9   3    5.48    0.59
  -3   9  -3   -0.03    0.14
   3  -9   3    3.72    0.54
   3  -9  -4   35.67    1.48
   3  -9  -4   35.39    1.08
   3  -9   4   36.20    1.53
   3  -9   4   37.40    1.67
   3  -9  -5   30.83    0.92
   3  -9   5   31.84    1.48
   3  -9   5   31.13    1.55
   3  -9   6   11.57    0.89
  -3  -9   6   10.45    0.90
  -3   9  -6   12.58    0.98
   3  -9   6   11.53    0.94
   3  -9   7    0.20    0.34
  -3   9  -7    0.32    0.27
  -3  -9   7    0.21    0.24
   3  -9   7    0.35    0.25
  -3  -9   8    0.00    0.19
   3  -9   8    0.45    0.37
  -3  -9   8    0.27    0.23
  -3  -9   8    0.03    0.20
   3  -9   8   -0.15    0.25
  -3  -9   8    0.16    0.21
  -3   9  -8    0.09    0.23
   3  -9   8   -0.36    0.33
  -3   9  -9   30.35    1.74
  -3  -9   9   33.08    1.46
  -3  -9   9   29.48    1.49
  -3   9  -9   30.04    1.69
   3  -9   9   33.71    1.52
   3  -9   9   32.35    1.69
  -3  -9   9   34.38    1.74
  -3   9   9   28.13    0.83
  -3  -9   9   31.22    1.66
  -3  -9   9   30.12    1.47
  -3  -9  10   25.59    1.29
  -3   9 -10   27.78    1.67
  -3   9  10   25.92    0.78
  -3  -9  10   28.13    1.59
  -3   9 -10   28.51    1.66
  -3  -9  10   28.62    1.48
  -3  -9  10   25.93    1.37
  -3  -9  10   25.96    1.51
   3  -9  10   25.28    1.33
  -3  -9  11    0.20    0.23
  -3   9 -11    0.25    0.32
   3  -9  11    0.08    0.09
  -3   9  11    0.18    0.11
  -3  -9  11   -0.12    0.26
   3  -9  11    0.19    0.23
  -3  -9  11    0.14    0.24
  -3   9 -11    0.44    0.33
   3  -9 -11    0.33    0.28
  -3  -9  11    0.17    0.19
  -3  -9  11   -0.10    0.33
  -3   9 -12   27.39    1.75
   3  -9  12   26.84    0.88
  -3   9 -12   26.93    1.74
   3  -9  12   29.44    1.55
  -3  -9  12   28.01    1.52
  -3  -9  12   32.76    1.75
  -3  -9  12   29.45    1.55
   3  -9 -12   30.32    1.69
  -3  -9  12   30.73    1.44
   3  -9 -13   20.25    1.38
  -3   9 -13   19.04    1.43
   3  -9  13   19.14    0.69
  -3  -9  13   21.20    1.40
   3  -9  13   17.87    1.22
  -3  -9  13   20.83    1.33
  -3  -9  13   20.79    1.32
  -3  -9  13   20.24    1.16
   3  -9  14   10.51    0.97
  -3  -9  14   12.79    1.12
  -3  -9  14   11.59    1.02
   3  -9 -14   11.64    1.07
  -3  -9  14   11.54    1.00
  -3  -9  14   11.25    0.86
   3  -9  14   10.46    0.47
  -3   9 -14   12.21    1.17
  -3   9 -15   22.52    1.64
   3  -9  15   19.11    0.62
  -3  -9  15   19.92    1.42
   3  -9 -15   19.61    1.43
   3  -9  15   19.52    1.35
  -3  -9  15   19.62    1.36
  -3  -9  15   22.01    1.23
  -3  -9  15   19.23    1.34
   3  -9  16    9.68    0.96
   3  -9 -16   11.66    1.11
  -3   9 -16   11.05    1.20
  -3  -9  16    9.72    1.00
  -3  -9  16   10.39    1.01
   3  -9  16    9.58    0.37
   3  -9 -17   70.31    2.90
  -3  -9  17   68.98    2.85
  -3   9 -17   74.23    3.18
   3  -9  17   70.42    2.84
  -3  -9  17   69.23    2.84
   3  -9 -18   18.38    1.47
  -3   9 -18   19.82    1.65
  -3  -9  18   21.00    1.50
   3  -9  18   17.90    1.42
  -3  -9  18   20.80    1.53
  -3   9 -19    6.30    1.00
   3  -9 -19    4.17    0.74
  -3  -9  19    4.61    0.76
   3  -9  19    4.80    0.78
  -3  -9  19    5.72    0.86
  -3  -9  20   24.65    1.70
   3  -9 -20   25.05    1.77
  -3   9 -20   28.77    2.05
   3  -9 -21    7.12    0.96
  -3  -9  21    7.03    0.94
  -3   9 -21    8.54    1.18
   3  -9 -22    1.79    0.53
  -3  -9 -22    2.38    0.47
  -3  -9 -22    2.76    0.55
  -3  -9  22    2.75    0.64
  -3   9 -22    2.84    0.72
  -3  -9 -23    0.88    0.32
  -3  -9  23    0.92    0.47
  -3  -9 -23    0.77    0.40
  -3   9 -23    0.49    0.44
   3  -9 -23    0.74    0.42
  -3  -9  24    1.09    0.44
  -3   9 -24    1.41    0.72
   3  -9 -24   -0.14    0.33
  -3  -9  25    0.48    0.40
   3  -9 -25    0.27    0.28
  -3   9 -25    0.30    0.45
   3  -9 -26   -0.10    0.35
   3  -9 -27    0.83    0.41
   3 -10   0   -0.33    0.27
   3 -10   0    0.62    0.28
  -3  10   0    0.18    0.18
   3 -10  -1  238.89    5.16
   3 -10   1  223.84    4.77
   3 -10  -1  228.95    4.59
  -3  10  -1  228.50    4.91
  -3  10   1  224.81    4.70
   3 -10   1  230.25    5.18
   3 -10   2    4.66    0.61
   3 -10  -2    5.15    0.61
   3 -10  -2    5.41    0.48
   3 -10   2    4.71    0.54
  -3  10  -2   -0.01    0.15
   3 -10   3   -0.02    0.27
   3 -10  -3    0.21    0.25
   3 -10   3    0.25    0.26
   3 -10  -3    0.31    0.20
   3 -10  -4    2.70    0.44
   3 -10   4    2.20    0.43
   3 -10  -4    2.87    0.32
   3 -10   4    2.18    0.46
   3 -10   5    1.13    0.38
   3 -10  -5    1.18    0.20
  -3 -10   5    0.67    0.28
  -3  10  -5    1.22    0.34
   3 -10   5    1.28    0.42
   3 -10  -6    4.38    0.32
   3 -10   6    4.69    0.63
  -3 -10   6    4.81    0.64
  -3  10  -6    4.53    0.62
   3 -10   6    4.19    0.62
  -3 -10   7   16.31    1.07
   3 -10  -7   12.68    0.50
   3 -10   7   14.52    1.06
  -3 -10   7   15.11    1.11
  -3  10  -7   15.28    1.14
   3 -10   7   13.83    1.09
  -3  10  -8    5.38    0.74
  -3 -10   8    5.58    0.60
   3 -10   8    4.57    0.67
  -3 -10   8    5.70    0.72
  -3  10  -8    5.81    0.73
   3 -10   8    4.49    0.65
  -3 -10   8    4.01    0.55
  -3  10  -9   68.38    2.75
  -3 -10   9   67.61    2.29
   3 -10   9   66.52    2.52
  -3 -10   9   70.04    2.46
  -3  10   9   64.07    1.28
  -3 -10   9   65.86    2.56
  -3 -10   9   70.86    2.40
  -3  10  -9   68.88    2.69
   3 -10   9   70.31    2.37
   3 -10   9   65.64    2.55
  -3 -10   9   65.87    2.55
  -3 -10  10    2.01    0.41
  -3  10 -10    2.57    0.54
   3 -10  10    2.16    0.53
  -3 -10  10    1.95    0.47
  -3 -10  10    2.22    0.44
   3 -10  10    1.92    0.40
  -3  10 -10    2.60    0.54
  -3 -10  10    2.18    0.45
   3 -10  10    2.55    0.57
  -3 -10  10    2.15    0.50
  -3 -10  11    0.34    0.24
  -3  10 -11    0.28    0.29
  -3 -10  11    0.37    0.32
  -3  10 -11    0.35    0.28
   3 -10  11    0.13    0.22
  -3 -10  11   -0.01    0.28
  -3 -10  11    0.63    0.27
  -3 -10  11   -0.50    0.42
  -3 -10  12    0.62    0.33
   3 -10 -12    0.27    0.26
   3 -10  12    0.44    0.13
  -3  10 -12    0.67    0.44
   3 -10  12    0.63    0.28
  -3 -10  12    0.67    0.31
  -3 -10  12    0.03    0.23
  -3 -10  12    0.64    0.38
   3 -10  13   66.67    1.65
  -3  10 -13   64.15    2.73
   3 -10 -13   63.36    2.63
  -3 -10  13   65.26    2.68
  -3 -10  13   67.25    2.56
  -3 -10  13   64.17    2.52
   3 -10  13   64.88    2.51
  -3 -10  13   64.30    2.31
   3 -10  14    4.91    0.69
  -3  10 -14    4.36    0.78
   3 -10  14    5.16    0.36
  -3 -10  14    4.00    0.64
  -3 -10  14    4.36    0.74
   3 -10 -14    5.26    0.76
  -3 -10  14    4.77    0.62
  -3 -10  15   77.77    2.91
   3 -10  15   74.33    2.82
  -3 -10  15   80.05    3.04
  -3 -10  15   76.98    2.57
  -3  10 -15   83.17    3.28
   3 -10  15   70.94    1.70
   3 -10 -15   76.54    3.01
   3 -10  16   24.35    0.78
  -3 -10  16   22.05    1.57
   3 -10 -16   24.80    1.68
   3 -10  16   24.58    1.58
  -3 -10  16   25.29    1.62
  -3  10 -16   23.87    1.77
  -3 -10  16   23.24    1.35
   3 -10  17   40.44    1.00
   3 -10 -17   40.67    2.20
  -3  10 -17   41.19    2.38
   3 -10  17   43.28    2.19
  -3 -10  17   41.70    2.16
  -3 -10  17   39.21    2.15
   3 -10 -18    0.36    0.27
  -3  10 -18    0.14    0.46
  -3 -10  18   -0.37    0.41
   3 -10  18   -0.07    0.31
  -3 -10  18    0.06    0.26
  -3  10 -19    9.11    1.20
  -3 -10  19    8.76    1.03
   3 -10  19    7.96    0.99
  -3 -10  19    9.43    1.09
   3 -10 -19    8.49    1.02
  -3 -10  20    7.62    1.00
   3 -10 -20    7.50    0.97
   3 -10  20    7.17    0.96
  -3 -10  20    7.36    1.02
  -3  10 -20    8.46    1.14
  -3  10 -21   -0.27    0.41
  -3 -10  21   -0.20    0.39
   3 -10 -21   -0.23    0.28
   3 -10 -22    0.56    0.32
  -3 -10  22    0.15    0.34
  -3  10 -22    0.62    0.53
  -3 -10 -22    0.07    0.27
   3 -10 -23    3.57    0.75
  -3 -10  23    3.65    0.72
  -3  10 -23    4.41    0.96
  -3 -10 -23    4.62    0.67
  -3 -10  24    1.42    0.50
  -3  10 -24    1.77    0.69
   3 -10 -24    2.20    0.56
  -3 -10  25    3.40    0.73
   3 -10 -25    3.80    0.77
  -3 -10  26    1.08    0.46
   3 -10 -26    1.44    0.48
   3 -11   0    0.30    0.25
  -3  11   0    0.18    0.20
   3 -11   0   -0.09    0.21
   3 -11  -1   50.42    1.87
   3 -11   1   49.84    1.62
   3 -11  -1   48.60    1.49
   3 -11   1   49.87    1.90
   3 -11  -2   16.53    1.09
   3 -11   2   17.27    1.04
   3 -11  -2   17.61    0.91
   3 -11   2   17.78    1.19
   3 -11  -3   51.84    2.00
   3 -11   3   50.88    1.90
   3 -11  -3   50.02    1.58
   3 -11   3   53.83    2.15
   3 -11  -4   57.11    2.11
   3 -11   4   59.33    2.11
   3 -11  -4   53.34    1.60
  -3 -11   4   59.01    2.22
  -3  11  -4   56.19    2.17
   3 -11   4   57.31    2.29
   3 -11   5   55.20    2.11
   3 -11  -5   53.13    1.50
  -3 -11   5   55.26    2.20
  -3  11  -5   57.80    2.26
   3 -11   5   54.70    2.24
   3 -11   6    0.51    0.36
  -3 -11   6    0.47    0.22
  -3 -11   6    0.13    0.25
  -3  11  -6    0.26    0.27
   3 -11  -6    0.13    0.12
   3 -11   6    0.76    0.37
  -3 -11   7    8.94    0.81
  -3  11  -7    8.76    0.95
   3 -11  -7    8.38    0.45
   3 -11   7    8.02    0.84
  -3 -11   7    9.08    0.87
  -3  11  -7    6.91    0.80
   3 -11   7    8.30    0.87
  -3 -11   8    0.83    0.30
  -3  11  -8    0.31    0.27
   3 -11  -8    1.01    0.14
   3 -11   8    0.75    0.42
  -3 -11   8    1.02    0.41
  -3  11  -8    0.99    0.37
   3 -11   8    1.19    0.44
  -3 -11   8    0.97    0.45
  -3 -11   9   25.16    1.38
  -3  11  -9   24.59    1.62
   3 -11   9   24.88    1.54
  -3 -11   9   24.41    1.41
  -3 -11   9   26.39    1.57
  -3  11  -9   26.11    1.63
   3 -11   9   25.79    1.58
  -3 -11   9   24.83    1.56
  -3 -11  10    8.28    0.78
  -3  11 -10    8.63    0.99
   3 -11  10    9.10    0.96
  -3 -11  10    8.93    0.85
  -3 -11  10    9.37    0.88
  -3 -11  10    8.56    0.92
   3 -11  10    8.27    0.81
  -3  11 -10    9.00    0.97
  -3  11 -10    9.66    0.97
   3 -11  10    8.43    0.94
  -3 -11  10    8.36    0.92
   3 -11  11   29.05    1.70
  -3  11 -11   28.52    1.70
  -3 -11  11   28.69    1.57
   3 -11  11   26.56    1.50
  -3 -11  11   29.11    1.58
  -3 -11  11   27.64    1.69
   3 -11  11   25.71    1.62
  -3 -11  11   26.30    1.44
  -3 -11  12    1.40    0.40
   3 -11  12    1.68    0.25
   3 -11  12    0.74    0.42
  -3  11 -12    1.48    0.51
   3 -11  12    0.63    0.31
  -3 -11  12    2.12    0.47
  -3 -11  12    1.80    0.41
  -3 -11  12    1.52    0.48
   3 -11  13   86.16    2.10
  -3  11 -13   86.73    3.30
   3 -11 -13   88.28    3.20
   3 -11  13   90.90    3.08
  -3 -11  13   89.99    3.11
  -3 -11  13   89.31    3.26
  -3 -11  13   85.72    2.85
  -3  11 -14  101.17    3.70
   3 -11  14   99.31    2.28
   3 -11 -14  100.03    3.53
  -3 -11  14  104.17    3.44
  -3 -11  14   94.50    3.48
   3 -11  14   98.21    3.33
  -3 -11  14   99.71    3.13
   3 -11 -15    9.93    1.06
   3 -11  15   10.19    0.56
   3 -11  15    9.56    0.99
  -3 -11  15   10.77    1.07
  -3  11 -15   11.30    1.22
  -3 -11  15   10.23    1.08
  -3 -11  15    9.13    0.86
  -3 -11  16   57.03    2.67
  -3  11 -16   60.79    2.89
   3 -11  16   57.93    2.57
  -3 -11  16   62.39    2.67
  -3 -11  16   59.39    2.34
   3 -11 -16   59.82    2.72
   3 -11  16   59.78    1.53
   3 -11 -17    0.25    0.33
  -3  11 -17    0.41    0.45
   3 -11  17   -0.28    0.34
  -3 -11  17   -0.02    0.28
  -3 -11  17    0.17    0.37
  -3 -11  17    0.10    0.24
  -3  11 -18    6.61    1.01
  -3 -11  18    4.34    0.79
   3 -11 -18    4.97    0.81
   3 -11  18    4.75    0.77
  -3 -11  18    5.47    0.84
   3 -11 -19    4.53    0.76
  -3  11 -19    5.49    0.97
  -3 -11  19    4.71    0.80
   3 -11  19    4.37    0.75
  -3 -11  19    4.78    0.81
  -3  11 -20    6.23    1.02
  -3 -11  20    5.36    0.84
   3 -11  20    5.36    0.85
  -3 -11  20    6.61    0.95
   3 -11 -20    5.07    0.86
  -3 -11  21    1.97    0.58
  -3 -11 -21    2.26    0.50
  -3 -11  21    1.53    0.57
   3 -11 -21    2.33    0.61
   3 -11  21    1.58    0.52
  -3  11 -21    1.77    0.65
  -3  11 -22    5.07    0.98
  -3 -11  22    3.33    0.67
   3 -11 -22    3.48    0.72
   3 -11 -23    2.80    0.67
  -3 -11 -23    3.36    0.59
  -3 -11  23    3.96    0.80
  -3  11 -23    3.44    0.90
   3 -11 -24   -0.31    0.42
  -3 -11  24   -0.04    0.36
  -3 -11  25    2.18    0.65
   3 -11 -25    2.18    0.65
  -3 -11  26    1.48    0.59
   3 -12   0    0.51    0.27
   3 -12   0    0.32    0.26
   3 -12   1  101.23    3.18
   3 -12  -1  102.19    3.13
   3 -12  -1  101.07    2.68
   3 -12   1   99.18    2.82
   3 -12   2    6.58    0.77
   3 -12  -2    7.23    0.76
   3 -12   2    6.49    0.67
   3 -12  -2    7.60    0.62
   3 -12  -3   53.54    2.12
   3 -12   3   51.35    1.97
   3 -12   3   52.45    2.22
  -3 -12   3   51.37    2.08
  -3  12  -3   51.61    2.07
   3 -12  -3   51.02    1.66
   3 -12  -4    8.47    0.82
   3 -12   4    7.94    0.78
   3 -12  -4    7.90    0.58
  -3  12  -4    7.21    0.76
   3 -12   4    8.74    0.89
  -3 -12   4    8.54    0.83
  -3 -12   4    9.15    0.81
  -3 -12   5    0.22    0.20
   3 -12   5    0.59    0.31
   3 -12  -5    0.59    0.21
  -3 -12   5    0.87    0.34
  -3  12  -5    0.91    0.33
   3 -12   5   -0.09    0.39
  -3 -12   6    4.33    0.60
  -3  12   6    5.54    0.31
   3 -12   6    6.89    0.79
   3 -12  -6    4.62    0.43
  -3 -12   6    5.29    0.69
  -3  12  -6    3.70    0.62
   3 -12   6    6.76    0.85
  -3 -12   7   10.61    0.91
   3 -12   7    9.73    0.94
   3 -12  -7    9.53    0.54
  -3  12  -7   12.01    1.02
  -3 -12   7   11.69    1.03
  -3  12  -7   11.01    1.05
   3 -12   7   10.78    1.03
  -3 -12   8   19.32    1.25
  -3  12  -8   21.27    1.35
   3 -12   8   16.80    1.25
   3 -12  -8   16.57    0.67
  -3 -12   8   21.36    1.40
   3 -12   8   18.62    1.36
  -3  12  -8   19.86    1.41
  -3 -12   8   18.52    1.38
   3 -12  -9    1.15    0.15
  -3 -12   9    1.61    0.38
   3 -12   9    1.27    0.43
  -3  12  -9    1.46    0.46
  -3 -12   9    1.74    0.38
  -3 -12   9    1.52    0.41
  -3  12  -9    1.46    0.48
   3 -12   9    0.99    0.38
  -3 -12   9    1.74    0.56
  -3 -12  10    0.52    0.31
   3 -12  10    0.69    0.45
  -3  12 -10    0.90    0.48
  -3 -12  10    0.23    0.18
   3 -12  10    0.21    0.25
  -3 -12  10   -0.23    0.33
   3 -12  10    0.72    0.39
  -3 -12  10    0.52    0.40
  -3 -12  11   38.09    1.83
   3 -12  11   39.93    1.91
   3 -12  11   41.55    2.09
  -3  12 -11   38.59    2.06
  -3 -12  11   42.24    1.99
  -3 -12  11   39.30    2.09
   3 -12  11   37.59    2.05
  -3  12 -12   10.53    1.12
   3 -12  12   10.08    1.10
  -3 -12  12   10.93    1.01
   3 -12  12   12.94    1.08
  -3 -12  12   12.48    1.19
   3 -12  12   11.89    1.18
  -3 -12  12   11.08    1.00
   3 -12  12    9.84    0.64
   3 -12  13   73.61    1.99
   3 -12  13   78.81    3.12
  -3 -12  13   76.29    3.07
   3 -12  13   77.62    2.90
  -3  12 -13   75.69    3.12
  -3 -12  13   79.56    2.96
  -3 -12  13   75.27    2.73
  -3  12 -14   50.63    2.56
   3 -12  14   47.42    1.50
  -3 -12  14   49.07    2.44
   3 -12  14   49.91    2.32
  -3 -12  14   52.82    2.41
   3 -12 -14   54.96    2.52
  -3 -12  14   50.05    2.17
   3 -12 -15    6.52    0.91
  -3  12 -15    5.93    0.94
   3 -12  15    5.15    0.44
  -3 -12  15    7.20    0.97
   3 -12  15    4.99    0.74
  -3 -12  15    6.90    0.89
  -3 -12  15    6.78    0.80
   3 -12 -16  122.50    4.16
  -3  12 -16  124.72    4.44
  -3 -12  16  122.52    4.20
   3 -12  16  124.33    4.04
  -3 -12  16  125.17    4.08
   3 -12  16  122.30    2.70
  -3 -12  16  123.33    3.70
   3 -12  17   16.97    1.39
  -3  12 -17   17.27    1.60
  -3 -12  17   16.53    1.45
  -3 -12  17   15.52    1.36
  -3 -12  17   17.42    1.25
   3 -12 -17   15.09    1.38
  -3  12 -18   18.94    1.72
   3 -12 -18   18.86    1.58
   3 -12  18   20.03    1.56
  -3 -12  18   21.17    1.62
  -3 -12  18   18.39    1.56
  -3  12 -19   17.86    1.66
  -3 -12  19   15.44    1.43
  -3 -12  19   18.69    1.55
   3 -12 -19   15.30    1.42
   3 -12  19   14.66    1.37
   3 -12 -20    4.12    0.78
  -3  12 -20    4.53    0.95
  -3 -12  20    3.96    0.78
   3 -12  20    4.71    0.81
  -3 -12  20    5.08    0.90
   3 -12 -21   12.31    1.30
  -3 -12  21   11.89    1.28
  -3  12 -21   12.66    1.50
   3 -12  21   12.18    1.31
  -3 -12  21   12.17    1.34
   3 -12 -22    8.65    1.14
  -3  12 -22   11.94    1.50
  -3 -12  22    7.78    1.09
   3 -12  22    9.00    1.16
  -3 -12  22    9.50    1.22
  -3  12 -23   -0.46    0.54
   3 -12 -23   -0.20    0.38
  -3 -12  23    0.91    0.51
  -3 -12  24    5.52    0.96
   3 -12 -24    4.19    0.85
   3 -12 -25    1.87    0.62
  -3 -12  25    4.35    0.84
  -3 -12  26   -0.09    0.36
   3 -13   0   -0.05    0.31
  -3  13   0    0.12    0.19
   3 -13   0    0.12    0.26
   3 -13   1    0.23    0.32
   3 -13  -1    0.03    0.27
  -3  13  -1    0.22    0.21
  -3  13   1   -0.02    0.20
   3 -13   1   -0.09    0.25
   3 -13  -1   -0.04    0.23
   3 -13   2    1.14    0.40
   3 -13  -2    1.63    0.45
  -3  13   2    1.27    0.27
   3 -13   2    0.92    0.34
   3 -13  -2    1.14    0.29
  -3 -13   2    1.37    0.35
   3 -13   3    0.05    0.32
   3 -13  -3    0.17    0.29
   3 -13   3    0.06    0.26
   3 -13  -3   -0.14    0.22
  -3 -13   3   -0.02    0.26
  -3  13   3    0.20    0.17
  -3  13  -3    0.44    0.25
   3 -13   4    2.40    0.51
   3 -13  -4    2.44    0.38
   3 -13  -4    2.89    0.55
  -3  13   4    2.40    0.28
   3 -13   4    2.23    0.46
  -3 -13   4    2.30    0.47
  -3  13  -4    3.18    0.51
  -3  13  -4    3.95    0.63
  -3 -13   5    3.98    0.57
  -3  13   5    3.58    0.29
  -3  13  -5    3.39    0.52
   3 -13   5    3.73    0.59
   3 -13  -5    2.95    0.39
  -3 -13   5    3.65    0.58
  -3  13  -5    4.58    0.67
   3 -13   5    3.04    0.57
  -3 -13   6    7.04    0.75
   3 -13  -6    6.08    0.51
  -3  13  -6    7.10    0.77
  -3  13   6    6.07    0.30
  -3 -13   6    6.41    0.77
   3 -13   6    6.43    0.75
  -3  13  -6    5.67    0.74
   3 -13   6    7.07    0.85
  -3 -13   7    0.13    0.23
  -3  13  -7    0.01    0.33
   3 -13   7    0.04    0.29
   3 -13  -7   -0.09    0.16
  -3 -13   7   -0.31    0.27
  -3  13  -7    0.18    0.25
   3 -13   7   -0.17    0.32
  -3 -13   8    0.30    0.23
   3 -13   8    0.27    0.35
   3 -13  -8    0.35    0.16
  -3 -13   8    0.45    0.27
  -3  13  -8    0.64    0.38
  -3  13  -8    0.26    0.24
   3 -13   8    0.18    0.37
  -3 -13   8   -0.07    0.42
  -3 -13   9   50.49    2.21
   3 -13   9   54.12    2.38
   3 -13  -9   49.61    1.30
  -3  13  -9   55.95    2.39
  -3 -13   9   52.84    2.46
   3 -13   9   53.74    2.46
  -3 -13  10    1.90    0.46
   3 -13 -10    1.99    0.19
  -3 -13  10    1.44    0.39
   3 -13  10    2.02    0.57
  -3  13 -10    1.91    0.56
   3 -13  10    1.44    0.47
  -3 -13  10    1.55    0.49
  -3 -13  11   14.55    1.14
   3 -13  11   16.67    1.36
  -3  13 -11   14.42    1.28
  -3 -13  11   14.96    1.19
  -3 -13  11   14.98    1.30
   3 -13  11   14.65    1.29
   3 -13  11   14.77    1.17
   3 -13  12   90.07    3.36
  -3  13 -12   89.28    3.40
   3 -13  12   90.07    3.16
  -3 -13  12   91.57    3.22
  -3 -13  12   89.98    3.43
   3 -13  12   88.17    3.39
  -3 -13  12   87.77    3.07
  -3 -13  13   48.38    2.30
   3 -13  13   48.22    1.59
   3 -13  13   47.48    2.44
  -3  13 -13   46.72    2.44
   3 -13  13   49.31    2.29
  -3 -13  13   45.80    2.39
  -3 -13  13   48.37    2.19
   3 -13  14    1.54    0.26
  -3  13 -14    2.05    0.59
   3 -13  14    2.83    0.70
   3 -13  14    1.85    0.51
  -3 -13  14    2.24    0.51
  -3 -13  14    2.54    0.68
  -3 -13  14    2.13    0.49
   3 -13  15    2.04    0.29
  -3  13 -15    1.51    0.58
   3 -13  15    1.79    0.47
  -3 -13  15    0.94    0.40
  -3 -13  15    0.79    0.39
   3 -13 -15    1.26    0.42
  -3 -13  15    2.30    0.53
   3 -13 -16   25.28    1.78
  -3 -13  16   19.43    1.60
   3 -13  16   21.70    1.58
  -3 -13  16   23.70    1.68
  -3 -13  16   23.82    1.52
  -3  13 -16   23.36    1.84
  -3  13 -17   10.38    1.26
  -3 -13  17    7.85    1.05
   3 -13  17    9.65    1.09
   3 -13 -17    8.06    1.02
  -3 -13  17    9.31    1.06
  -3 -13  17    9.66    0.96
  -3  13 -18   17.38    1.64
  -3 -13  18   14.74    1.42
   3 -13  18   15.64    1.39
  -3 -13  18   17.38    1.47
  -3 -13  18   15.73    1.25
   3 -13 -18   17.06    1.52
  -3  13 -19   13.40    1.49
  -3 -13  19   15.56    1.46
   3 -13 -19   16.22    1.51
   3 -13  19   13.13    1.31
  -3 -13  19   16.00    1.47
   3 -13 -20    0.10    0.32
  -3  13 -20   -0.28    0.40
  -3 -13  20    0.58    0.53
   3 -13  20   -0.39    0.35
  -3 -13  20   -0.03    0.31
   3 -13 -21   -0.03    0.36
  -3  13 -21    0.04    0.40
  -3 -13  21   -0.44    0.42
   3 -13  21   -0.06    0.32
  -3 -13  21   -0.48    0.41
  -3 -13  22    8.46    1.14
  -3  13 -22    8.34    1.26
   3 -13  22    8.63    1.16
  -3 -13  22    9.65    1.23
   3 -13 -22    8.97    1.19
  -3 -13  23    3.81    0.85
   3 -13 -23    3.39    0.73
   3 -13  23    4.75    0.88
  -3 -13  24   -0.01    0.40
   3 -13 -24    0.09    0.36
  -3 -13  25   11.93    1.39
   3 -14   0   -0.03    0.38
  -3  14   0    0.06    0.21
   3 -14   0    0.11    0.25
   3 -14   1    9.63    0.99
   3 -14  -1    8.59    0.93
   3 -14   1   10.05    0.85
  -3 -14   1   10.46    0.91
  -3  14   1   11.23    0.73
   3 -14  -1   10.78    0.82
   3 -14   2    0.57    0.37
   3 -14  -2   -0.01    0.31
  -3  14   2    0.30    0.19
   3 -14   2    0.28    0.30
   3 -14  -2    0.14    0.24
  -3 -14   2    0.40    0.27
   3 -14   3    0.41    0.32
   3 -14  -3    0.43    0.28
   3 -14  -3    0.26    0.22
  -3 -14   3    0.31    0.25
  -3  14   3   -0.03    0.19
   3 -14   3    0.17    0.26
   3 -14   4    5.22    0.75
   3 -14  -4    4.71    0.68
  -3  14   4    4.57    0.37
  -3  14  -4    5.19    0.63
   3 -14   4    4.68    0.65
   3 -14  -4    4.51    0.50
  -3 -14   4    4.46    0.64
  -3  14  -4    4.94    0.68
   3 -14   5    0.89    0.40
  -3  14  -5    0.54    0.34
   3 -14   5    0.25    0.33
  -3  14   5    0.47    0.13
   3 -14  -5    0.62    0.24
  -3 -14   5    0.21    0.28
  -3  14  -5    0.29    0.24
   3 -14  -6    6.44    0.54
   3 -14   6    6.25    0.78
  -3 -14   6    6.45    0.80
  -3  14  -6    7.61    0.84
  -3  14  -6    6.16    0.79
   3 -14   6    5.85    0.83
   3 -14   7   56.66    2.42
  -3  14  -7   62.47    2.48
  -3  14  -7   57.76    2.59
   3 -14   7   58.32    2.59
   3 -14  -7   58.25    1.72
  -3 -14   7   60.50    2.68
  -3 -14   8   29.69    1.71
   3 -14   8   30.07    1.77
  -3  14  -8   33.80    1.83
   3 -14  -8   32.94    1.14
  -3 -14   8   31.51    1.91
   3 -14   8   31.50    1.90
  -3 -14   9    0.14    0.27
   3 -14   9   -0.07    0.37
   3 -14  -9    0.15    0.14
  -3  14  -9    0.02    0.37
   3 -14   9   -0.15    0.45
  -3 -14   9    0.05    0.34
  -3 -14  10   21.19    1.44
   3 -14  10   20.73    1.52
   3 -14 -10   19.22    0.72
  -3  14 -10   20.48    1.50
  -3 -14  10   20.84    1.58
   3 -14  10   20.03    1.53
  -3  14 -11    4.90    0.79
  -3 -14  11    4.87    0.70
   3 -14 -11    4.90    0.29
   3 -14  11    5.27    0.82
   3 -14  11    5.79    0.73
  -3 -14  11    4.11    0.65
  -3 -14  11    4.95    0.83
   3 -14  11    4.64    0.79
   3 -14  12   19.74    1.42
   3 -14  12   19.74    1.53
  -3  14 -12   22.62    1.65
  -3 -14  12   19.90    1.45
  -3 -14  12   20.16    1.60
   3 -14  12   20.01    1.56
  -3 -14  12   19.67    1.42
  -3 -14  13    3.57    0.66
   3 -14  13    4.59    0.85
  -3  14 -13    3.50    0.70
   3 -14  13    3.08    0.60
  -3 -14  13    2.64    0.49
  -3 -14  13    3.00    0.67
   3 -14  13    4.37    0.79
   3 -14  14   31.34    1.95
  -3  14 -14   33.78    2.08
   3 -14  14   30.68    1.82
  -3 -14  14   31.47    1.85
  -3 -14  14   30.31    1.94
  -3 -14  14   28.63    1.68
   3 -14  15    5.30    0.80
   3 -14  15    4.57    0.80
  -3  14 -15    5.05    0.88
  -3 -14  15    5.17    0.80
  -3 -14  15    4.52    0.83
  -3 -14  15    4.01    0.66
  -3 -14  16    0.60    0.42
   3 -14 -16    0.33    0.37
  -3  14 -16   -0.64    0.55
   3 -14  16    0.02    0.37
  -3 -14  16   -0.26    0.40
  -3 -14  16    0.03    0.30
   3 -14 -17   25.25    1.85
  -3  14 -17   27.81    2.07
  -3 -14  17   25.83    1.91
   3 -14  17   23.45    1.73
  -3 -14  17   25.66    1.83
  -3 -14  17   23.59    1.60
  -3  14 -18    3.65    0.83
  -3 -14  18    4.65    0.87
   3 -14 -18    4.19    0.81
   3 -14  18    3.95    0.74
  -3 -14  18    3.80    0.72
  -3 -14  18    3.96    0.68
   3 -14 -19    2.53    0.67
  -3 -14  19    2.31    0.64
  -3  14 -19    2.80    0.75
  -3 -14  19    2.51    0.66
   3 -14  19    2.86    0.63
  -3  14 -20    6.59    1.14
  -3 -14  20    6.70    1.03
   3 -14  20    5.49    0.91
  -3 -14  20    9.22    1.18
   3 -14 -20    8.40    1.14
  -3  14 -21    0.77    0.51
  -3 -14  21    0.60    0.48
   3 -14 -21    0.01    0.28
   3 -14  21    0.23    0.39
  -3 -14  21   -0.21    0.35
   3 -14 -22   28.77    2.16
  -3 -14  22   28.44    2.12
  -3  14 -22   31.66    2.47
   3 -14  22   30.05    2.19
[truncated: 395,043 more chars]
