# Supplementary material for: 12-(3,4,5-Tri­meth­oxy­phen­yl)-2,3,4,12-tetra­hydro-1H-5-oxa­tetra­phen-1-one: crystal structure and Hirshfeld surface analysis
Source: Acta Crystallogr E Crystallogr Commun. 2016 May 13;72(Pt 6):809–14. doi: 10.1107/S2056989016007775 (PMC4908558; doi:10.1107/S2056989016007775)
Supplement: Supplementary file 2 [file e-72-00809-Isup2.hkl]

data_I                                                                          
_shelx_title ' G15'                                                             
_shelx_refln_list_code          4                                               
_shelx_F_calc_maximum      238.54                                               
_exptl_crystal_F_000      1760.00                                               
_reflns_d_resolution_high  0.7696                                               
                                                                                
loop_                                                                           
 _space_group_symop_operation_xyz                                               
 'x, y, z'                                                                      
 '-x+1/2, -y, z+1/2'                                                            
 'x+1/2, -y+1/2, -z'                                                            
 '-x, y+1/2, -z+1/2'                                                            
 '-x, -y, -z'                                                                   
 'x-1/2, y, -z-1/2'                                                             
 '-x-1/2, y-1/2, z'                                                             
 'x, -y-1/2, z-1/2'                                                             
                                                                                
_cell_length_a     9.2164                                                       
_cell_length_b    20.3760                                                       
_cell_length_c    21.8731                                                       
_cell_angle_alpha  90.000                                                       
_cell_angle_beta   90.000                                                       
_cell_angle_gamma  90.000                                                       
                                                                                
_shelx_F_squared_multiplier     1.000                                           
                                                                                
loop_                                                                           
 _refln_index_h                                                                 
 _refln_index_k                                                                 
 _refln_index_l                                                                 
 _refln_F_squared_calc                                                          
 _refln_F_squared_meas                                                          
 _refln_F_squared_sigma                                                         
 _refln_observed_status                                                         
   2   0   0      21889.04      21462.27       341.20 o                         
   4   0   0       1125.05       1055.13        51.41 o                         
   6   0   0         18.50        239.33        43.81 o                         
   8   0   0         75.63        113.03        12.60 o                         
  10   0   0        941.68        879.11        53.56 o                         
   2   1   0       4498.20       4667.21        61.72 o                         
   4   1   0        114.41        169.10         7.43 o                         
   6   1   0       2625.52       2585.63        39.16 o                         
   8   1   0        616.97        617.30        17.98 o                         
  10   1   0         82.81         71.85        11.67 o                         
   2   2   0      13624.72      14575.92       138.32 o                         
   4   2   0        208.21        223.79         7.59 o                         
   6   2   0         28.52         42.78         4.35 o                         
   8   2   0        328.00        344.46        13.44 o                         
  10   2   0        621.91        569.98        42.98 o                         
   2   3   0      16457.40      15882.46       263.83 o                         
   4   3   0         36.66         32.39         4.69 o                         
   6   3   0        834.54        858.24        38.49 o                         
   8   3   0         45.00         36.77         4.75 o                         
  10   3   0         60.96         47.61        12.89 o                         
   0   4   0      18592.81      16692.47       265.15 o                         
   2   4   0       3258.00       3243.27        50.16 o                         
   4   4   0        387.59        354.92        15.39 o                         
   6   4   0         21.83         38.89         9.01 o                         
   8   4   0       2555.31       2576.83        62.75 o                         
  10   4   0        155.98        154.73        23.14 o                         
   2   5   0       7023.56       6595.36        99.10 o                         
   4   5   0       5307.74       5129.04        57.36 o                         
   6   5   0        333.05        371.58        19.85 o                         
   8   5   0        142.71        148.79        14.24 o                         
  10   5   0       2612.06       2555.99        96.87 o                         
   0   6   0       2000.44       2020.72        47.28 o                         
   2   6   0       6214.34       6373.87       136.94 o                         
   4   6   0       1367.42       1296.62        25.25 o                         
   6   6   0       1613.13       1790.24        48.77 o                         
   8   6   0         62.72         48.54         9.59 o                         
  10   6   0        773.58        743.89        49.92 o                         
   2   7   0        376.45        357.79        17.13 o                         
   4   7   0        119.93        134.55         6.97 o                         
   6   7   0        189.03        236.06        17.05 o                         
   8   7   0        344.42        329.08         9.11 o                         
  10   7   0         82.10         89.27        18.51 o                         
   0   8   0       7560.58       7964.87       145.14 o                         
   2   8   0        486.92        483.84        16.02 o                         
   4   8   0        614.51        809.00        22.68 o                         
   6   8   0       3679.50       3689.47        98.84 o                         
   8   8   0       1555.97       1600.69        57.08 o                         
  10   8   0        208.30        195.72        26.78 o                         
   2   9   0       2256.10       2207.63        47.54 o                         
   4   9   0         91.62         70.84         7.97 o                         
   6   9   0        711.86        848.09        33.37 o                         
   8   9   0        718.09        659.68        26.02 o                         
  10   9   0         90.37        109.76        20.50 o                         
   0  10   0       7603.35       6865.24       133.90 o                         
   2  10   0       4267.68       4151.59        74.26 o                         
   4  10   0       1412.63       1422.47        33.36 o                         
   6  10   0        155.90        175.06        12.64 o                         
   8  10   0         67.97         51.39         9.45 o                         
  10  10   0         56.75         54.88        15.87 o                         
   2  11   0       5713.30       6133.50        78.83 o                         
   4  11   0         56.29         16.88        33.72 o                         
   6  11   0         92.14        106.28        11.26 o                         
   8  11   0        120.55        109.64        13.50 o                         
  10  11   0        318.08        314.75        35.05 o                         
   0  12   0        899.47        970.03        38.35 o                         
   2  12   0       2451.62       2568.90        38.95 o                         
   4  12   0       1782.27       1798.88        74.06 o                         
   6  12   0       1689.00       1696.40        41.38 o                         
   8  12   0         42.54         57.98         9.98 o                         
  10  12   0        497.63        549.81        46.29 o                         
   2  13   0       3093.28       3152.99        45.53 o                         
   4  13   0        254.69        271.23        18.68 o                         
   6  13   0        896.90        841.50        28.97 o                         
   8  13   0        776.66        773.31        51.58 o                         
  10  13   0        617.90        724.38        53.89 o                         
   0  14   0        152.02        287.64        29.76 o                         
   2  14   0       5019.34       4826.37       110.14 o                         
   4  14   0       2710.39       2631.81       100.01 o                         
   6  14   0         96.82        101.05        10.69 o                         
   8  14   0       1297.01       1265.60        68.44 o                         
  10  14   0        686.71        655.61        51.58 o                         
   2  15   0       1476.02       1520.26        31.02 o                         
   4  15   0         55.61         64.91        11.28 o                         
   6  15   0        722.44        740.53        28.59 o                         
   8  15   0        104.29        111.42        20.50 o                         
   0  16   0       1192.69       1348.25        65.79 o                         
   2  16   0        262.52        257.14        12.83 o                         
   4  16   0         24.34         24.48         7.78 o                         
   6  16   0       1856.65       1540.34        80.67 o                         
   8  16   0         29.53         40.34        13.56 o                         
   2  17   0         14.64         -0.26         6.11 o                         
   4  17   0         82.89         65.76        13.63 o                         
   6  17   0       1818.09       1697.38        85.96 o                         
   8  17   0          9.47         15.21        12.23 o                         
   0  18   0       3105.73       3146.47       112.74 o                         
   2  18   0        719.94        704.96        27.81 o                         
   4  18   0          0.16          0.95         7.31 o                         
   6  18   0        113.93        107.12        23.14 o                         
   8  18   0         71.32         32.40        13.89 o                         
   2  19   0       3645.97       3356.58        90.04 o                         
   4  19   0        113.10        102.79        10.82 o                         
   6  19   0         38.07         48.71        13.56 o                         
   8  19   0        126.91        113.07        24.47 o                         
   0  20   0        489.07        487.66        44.30 o                         
   2  20   0        149.54        195.81        15.70 o                         
   4  20   0        112.99        114.81        11.62 o                         
   6  20   0        576.09        579.90        53.23 o                         
   2  21   0        594.93        566.96        26.91 o                         
   4  21   0         42.41         44.90         9.76 o                         
   6  21   0         42.09          0.33        11.57 o                         
   0  22   0       3598.73       3551.15       134.23 o                         
   2  22   0       1300.39       1367.30        46.95 o                         
   4  22   0        339.89        289.55        25.50 o                         
   6  22   0        259.93        342.85        44.30 o                         
   2  23   0        738.03        701.17        35.39 o                         
   4  23   0        821.13        828.59        43.85 o                         
   0  24   0       1269.01       1237.50        78.69 o                         
   2  24   0         50.03         52.99        13.42 o                         
   4  24   0        183.20        213.52        23.59 o                         
   2  25   0         47.39         42.72        11.18 o                         
   0  26   0        250.18        289.62        41.00 o                         
   2  26   0         27.42         34.32        11.56 o                         
   2   1   1          1.67          7.25         1.65 o                         
   3   1   1       1643.57       1468.47        21.46 o                         
   4   1   1       2114.10       2059.10        31.10 o                         
   5   1   1       2271.35       2179.04        23.95 o                         
   6   1   1         90.91         69.66         4.22 o                         
   7   1   1        296.69        283.05         8.82 o                         
   8   1   1         30.89         28.82         3.19 o                         
   9   1   1         75.82         76.95         5.73 o                         
  10   1   1        201.65        167.95        11.69 o                         
  11   1   1        203.09        195.55        15.54 o                         
   1   2   1       3547.74       3802.33        41.01 o                         
   2   2   1         89.28        149.37        14.46 o                         
   3   2   1       1707.68       1788.59        27.12 o                         
   4   2   1       1199.55       1202.93        12.04 o                         
   5   2   1       4165.82       4347.93        40.91 o                         
   6   2   1       2089.38       2050.94        23.71 o                         
   7   2   1        679.58        694.16        14.22 o                         
   8   2   1          3.32         -0.77         2.28 o                         
   9   2   1        208.86        169.55         9.16 o                         
  10   2   1        664.30        622.24        26.06 o                         
  11   2   1        125.03        108.84        14.68 o                         
   1   3   1        117.68        108.47         7.09 o                         
   2   3   1        987.51        966.98        14.99 o                         
   3   3   1       1870.24       1764.04        20.21 o                         
   4   3   1        175.95        204.31         5.99 o                         
   5   3   1       2896.97       2995.59        29.44 o                         
   6   3   1        225.67        240.73         7.21 o                         
   7   3   1        134.19        141.06         6.50 o                         
   8   3   1        822.40        826.05        18.02 o                         
   9   3   1         54.54         59.55         6.30 o                         
  10   3   1        771.86        733.54        34.33 o                         
  11   3   1         26.28         19.01         6.94 o                         
   0   4   1      31643.85      30613.34       336.38 o                         
   1   4   1       2031.07       2015.16        27.40 o                         
   2   4   1       9565.24       9002.12        92.31 o                         
   3   4   1       2667.49       2597.73        21.68 o                         
   4   4   1         57.07         36.45         3.14 o                         
   5   4   1       1632.23       1750.61        22.55 o                         
   6   4   1        312.26        335.07         6.95 o                         
   7   4   1       6076.61       6086.31        98.84 o                         
   8   4   1        647.12        654.94        18.79 o                         
   9   4   1        872.27        834.38        25.12 o                         
  10   4   1        369.84        356.84        24.26 o                         
  11   4   1        196.22        134.09        16.22 o                         
   1   5   1        987.72        899.38        17.67 o                         
   2   5   1      16240.22      15838.98       118.94 o                         
   3   5   1        545.80        576.06         9.76 o                         
   4   5   1        452.35        478.94         8.96 o                         
   5   5   1        526.08        522.12        27.39 o                         
   6   5   1        449.03        439.98        15.20 o                         
   7   5   1          0.00          1.39         2.37 o                         
   8   5   1        177.83        161.87         9.59 o                         
   9   5   1        231.46        220.47        13.00 o                         
  10   5   1       1213.40       1109.15        85.13 o                         
  11   5   1         41.31         26.13         7.77 o                         
   0   6   1      26086.82      25686.80       287.98 o                         
   1   6   1       9698.35       9653.58       101.25 o                         
   2   6   1        159.49        152.17         5.52 o                         
   3   6   1       1178.81       1245.33        19.71 o                         
   4   6   1       2836.41       2888.98        24.97 o                         
   5   6   1          1.55         -1.85         2.00 o                         
   6   6   1          8.03          5.35         2.54 o                         
   7   6   1       2629.99       2525.29        33.23 o                         
   8   6   1       1125.97       1073.04        27.87 o                         
   9   6   1         15.22         16.48         4.42 o                         
  10   6   1        257.85        255.00        20.99 o                         
  11   6   1          8.89          5.15         8.43 o                         
   1   7   1       8082.50       8275.43        67.90 o                         
   2   7   1         24.97         37.83         3.31 o                         
   3   7   1       2905.91       3088.23        36.26 o                         
   4   7   1        263.17        324.50        11.97 o                         
   5   7   1        488.32        530.84        12.74 o                         
   6   7   1        189.98        184.67         9.37 o                         
   7   7   1       4390.33       4314.48        57.85 o                         
   8   7   1         90.63         86.15         3.60 o                         
   9   7   1         16.57         13.79         4.24 o                         
  10   7   1          0.01         -5.12         6.03 o                         
  11   7   1        193.10        162.73        30.91 o                         
   0   8   1       1066.21        999.90        19.35 o                         
   1   8   1        518.83        517.24        14.40 o                         
   2   8   1        281.99        315.41        12.03 o                         
   3   8   1        154.87        144.10         6.23 o                         
   4   8   1       1490.91       1599.73        23.55 o                         
   5   8   1        907.17        864.82        16.30 o                         
   6   8   1         33.84         23.43         5.53 o                         
   7   8   1        359.80        336.93        11.23 o                         
   8   8   1          8.87          9.55         2.73 o                         
   9   8   1        163.18        155.80        11.19 o                         
  10   8   1        377.81        334.95        24.18 o                         
  11   8   1         57.99         69.04        11.10 o                         
   1   9   1          0.07          0.28         2.27 o                         
   2   9   1       9955.42      10611.16       122.26 o                         
   3   9   1        102.58        119.27         6.00 o                         
   4   9   1        309.42        331.91        11.53 o                         
   5   9   1        770.41        755.60        14.78 o                         
   6   9   1        133.17        147.32         8.07 o                         
   7   9   1        276.55        288.05        12.39 o                         
   8   9   1        150.12        139.53         7.48 o                         
   9   9   1        112.58        104.50        13.17 o                         
  10   9   1          6.45         -6.88         6.05 o                         
  11   9   1         18.61         20.89         8.89 o                         
   0  10   1       2400.30       2260.42        36.19 o                         
   1  10   1        114.40        113.88         5.30 o                         
   2  10   1       2045.73       2153.20        29.40 o                         
   3  10   1       7328.07       7571.55        65.73 o                         
   4  10   1        312.03        302.78        12.51 o                         
   5  10   1        218.34        193.98         8.10 o                         
   6  10   1        215.97        205.11        10.49 o                         
   7  10   1       1645.13       1614.16        31.00 o                         
   8  10   1         80.89         73.90         7.67 o                         
   9  10   1          0.00         -4.69         6.89 o                         
  10  10   1        129.47        101.70        14.25 o                         
  11  10   1         91.49         85.30        19.18 o                         
   1  11   1       3381.82       3644.60        36.62 o                         
   2  11   1          6.84         27.55         3.70 o                         
   3  11   1       1707.68       1639.00        28.00 o                         
   4  11   1       1461.04       1428.22        29.98 o                         
   5  11   1        605.00        568.72        19.29 o                         
   6  11   1        962.58        896.96        22.33 o                         
   7  11   1          4.19          6.30         3.79 o                         
   8  11   1        451.81        405.29        17.53 o                         
   9  11   1          1.83         -8.23         7.77 o                         
  10  11   1         62.94         42.13        10.02 o                         
   0  12   1        401.17        356.54        13.78 o                         
   1  12   1       1177.71       1298.63        19.76 o                         
   2  12   1         43.72         94.31         5.78 o                         
   3  12   1       3320.18       3334.30        48.44 o                         
   4  12   1        433.82        442.91        19.05 o                         
   5  12   1        176.93        176.87        11.31 o                         
   6  12   1        190.43        171.10        10.11 o                         
   7  12   1        489.07        500.18        19.03 o                         
   8  12   1         17.44         10.08         5.58 o                         
   9  12   1       1216.69       1221.59        47.54 o                         
  10  12   1        308.81        304.29        24.23 o                         
   1  13   1        265.39        223.28         9.33 o                         
   2  13   1        521.30        454.83        11.32 o                         
   3  13   1          1.46          1.65         3.21 o                         
   4  13   1        539.74        559.34        16.68 o                         
   5  13   1        230.57        280.33        16.90 o                         
   6  13   1       1723.66       1506.65        27.90 o                         
   7  13   1        193.81        183.05        10.76 o                         
   8  13   1        176.83        174.62        17.49 o                         
   9  13   1          0.07         -3.66         6.02 o                         
  10  13   1        378.23        380.97        27.54 o                         
   0  14   1        358.12        311.44        28.76 o                         
   1  14   1        866.89        898.27        19.63 o                         
   2  14   1        130.25        148.87         6.51 o                         
   3  14   1        315.29        341.43        11.59 o                         
   4  14   1         19.81         27.83         5.97 o                         
   5  14   1        367.34        351.74        16.22 o                         
   6  14   1        380.01        287.95        12.33 o                         
   7  14   1        498.46        439.65        16.80 o                         
   8  14   1          3.99          4.96         5.93 o                         
   9  14   1         24.85         33.36         9.21 o                         
  10  14   1        162.83        120.75        16.68 o                         
   1  15   1         74.27         83.52         7.48 o                         
   2  15   1        462.00        442.84        12.25 o                         
   3  15   1        736.89        665.97        16.84 o                         
   4  15   1        271.33        240.50        13.39 o                         
   5  15   1        243.21        254.06        17.14 o                         
   6  15   1          0.00          1.87         3.79 o                         
   7  15   1       1333.59       1354.92        35.88 o                         
   8  15   1          1.98          1.71         7.06 o                         
   9  15   1          1.32         -0.34         5.46 o                         
   0  16   1        237.40        259.19        20.21 o                         
   1  16   1        451.18        423.41        18.07 o                         
   2  16   1        151.48        159.81         7.94 o                         
   3  16   1         52.29         48.78         4.95 o                         
   4  16   1        114.97         87.54         7.06 o                         
   5  16   1        299.37        239.66        22.08 o                         
   6  16   1        829.54        818.08        32.17 o                         
   7  16   1         43.15         32.62         6.41 o                         
   8  16   1          0.01          6.16        13.56 o                         
   9  16   1       1038.72       1048.05        46.64 o                         
   1  17   1        674.68        672.59        22.36 o                         
   2  17   1        866.97        842.42        20.69 o                         
   3  17   1        247.56        200.99         9.10 o                         
   4  17   1        160.80        125.98         9.20 o                         
   5  17   1        585.75        488.68        19.53 o                         
   6  17   1          1.12          7.37        22.32 o                         
   7  17   1        542.98        533.73        31.15 o                         
   8  17   1        186.26        164.54        18.06 o                         
   9  17   1         48.82         14.77        11.08 o                         
   0  18   1       7251.08       7144.66       132.77 o                         
   1  18   1       5081.87       4862.97        66.91 o                         
   2  18   1         34.75         43.22         5.94 o                         
   3  18   1        429.83        356.53        13.95 o                         
   4  18   1        297.80        267.29        12.04 o                         
   5  18   1         40.02         33.20         6.36 o                         
   6  18   1          8.68         18.35         8.60 o                         
   7  18   1         40.66         42.00         7.95 o                         
   8  18   1        100.43        117.64        16.22 o                         
   1  19   1        114.98        125.54         9.04 o                         
   2  19   1       2022.80       1939.81        37.21 o                         
   3  19   1        249.57        233.16        10.59 o                         
   4  19   1         38.46         33.81         5.83 o                         
   5  19   1        350.17        317.46        16.11 o                         
   6  19   1         47.81         21.00         6.25 o                         
   7  19   1         10.47          7.40         4.87 o                         
   8  19   1          4.36          6.20         6.80 o                         
   0  20   1        856.34        848.62        41.36 o                         
   1  20   1         10.64         13.86         5.93 o                         
   2  20   1       2902.39       2735.46        43.80 o                         
   3  20   1        242.93        257.91        12.44 o                         
   4  20   1          0.19          1.50         4.55 o                         
   5  20   1        135.81        112.34        10.08 o                         
   6  20   1        284.27        322.41        21.22 o                         
   7  20   1         60.32         63.01         9.88 o                         
   1  21   1         65.00         76.19         9.38 o                         
   2  21   1        592.30        603.34        20.37 o                         
   3  21   1        416.86        402.04        20.67 o                         
   4  21   1          2.08         -0.57        10.36 o                         
   5  21   1          0.14         -9.73         7.03 o                         
   6  21   1         15.26          4.58         8.65 o                         
   7  21   1         24.42         31.76         7.68 o                         
   0  22   1       1840.13       1792.21        64.82 o                         
   1  22   1        101.83        114.50        10.23 o                         
   2  22   1       1526.74       1518.68        35.07 o                         
   3  22   1         30.57         24.70         6.80 o                         
   4  22   1        264.36        240.64        17.18 o                         
   5  22   1         19.09         22.64        10.45 o                         
   6  22   1         14.77         10.98        22.81 o                         
   1  23   1         42.99         61.43         8.33 o                         
   2  23   1        378.49        409.27        18.57 o                         
   3  23   1         19.93         21.96         6.56 o                         
   4  23   1        166.04        170.43        14.37 o                         
   5  23   1        274.70        336.66        31.88 o                         
   0  24   1         72.06         75.04        13.50 o                         
   1  24   1        118.48        125.73        10.93 o                         
   2  24   1         73.17         89.58         9.76 o                         
   3  24   1          7.84         15.59         6.19 o                         
   4  24   1         32.41         32.76         7.97 o                         
   5  24   1         31.16         29.42        19.51 o                         
   1  25   1        125.31        140.19        11.81 o                         
   2  25   1        711.30        791.27        27.12 o                         
   3  25   1        131.90        155.16        12.43 o                         
   0  26   1        187.18        209.79        24.73 o                         
   1  26   1          9.53         -1.19         7.22 o                         
   2  26   1        475.02        515.11        26.42 o                         
   1   0   2      46311.67      46012.82       702.23 o                         
   2   0   2       6629.39       6167.44        53.18 o                         
   3   0   2       2102.82       1750.91        26.78 o                         
   4   0   2      11094.64      10986.39       189.54 o                         
   5   0   2       3673.87       3988.35        67.86 o                         
   6   0   2       2882.62       2918.38        42.01 o                         
   7   0   2        471.70        381.03        14.54 o                         
   8   0   2       1084.65       1081.77        27.11 o                         
   9   0   2        552.42        507.78        16.88 o                         
  10   0   2         13.72         -1.74         6.50 o                         
  11   0   2        144.23        148.12        24.47 o                         
   1   1   2       4699.06       4464.64        77.36 o                         
   2   1   2         54.34         47.81         3.89 o                         
   3   1   2          7.91         13.86         1.47 o                         
   4   1   2        225.42        211.44         7.91 o                         
   5   1   2       3439.66       3605.64        33.49 o                         
   6   1   2        889.35        921.47        14.02 o                         
   7   1   2        121.95        127.25         5.53 o                         
   8   1   2        105.82         93.29         5.29 o                         
   9   1   2         13.93          8.77         2.28 o                         
  10   1   2          3.08         -0.06         5.02 o                         
  11   1   2         20.76          3.95         9.74 o                         
   1   2   2       2556.77       2390.78        41.71 o                         
   2   2   2       5389.54       5261.91        42.95 o                         
   3   2   2         52.98         64.04         2.40 o                         
   4   2   2        396.55        392.32         5.64 o                         
   5   2   2          8.65          2.09         1.11 o                         
   6   2   2        322.51        331.70         8.28 o                         
   7   2   2       1005.28        963.79        14.94 o                         
   8   2   2        580.41        535.24        14.29 o                         
   9   2   2        161.26        134.69         8.14 o                         
  10   2   2         19.92          5.02         4.68 o                         
  11   2   2        122.15        105.86        11.84 o                         
   1   3   2       2486.47       2600.64        41.47 o                         
   2   3   2       1496.62       1428.20        17.07 o                         
   3   3   2         52.37         36.59         2.95 o                         
   4   3   2        153.45        171.08         4.27 o                         
   5   3   2        309.25        312.55         5.80 o                         
   6   3   2          9.58          5.54         1.65 o                         
   7   3   2       2870.13       2739.32        38.25 o                         
   8   3   2         27.73         20.24         3.62 o                         
   9   3   2        504.83        484.41        16.83 o                         
  10   3   2         68.98         64.73         9.02 o                         
  11   3   2        161.55        195.19        26.28 o                         
   0   4   2      28011.86      27365.78       308.23 o                         
   1   4   2      14029.39      13743.85       131.96 o                         
   2   4   2      11793.22      11731.71       123.94 o                         
   3   4   2        979.19        948.25        13.08 o                         
   4   4   2       7482.87       7709.30        72.75 o                         
   5   4   2         36.02         27.38         3.42 o                         
   6   4   2        716.80        729.28        11.09 o                         
   7   4   2        146.76         94.76        17.80 o                         
   8   4   2        644.86        648.04        18.98 o                         
   9   4   2        366.69        352.62        16.10 o                         
  10   4   2        773.87        761.83        36.70 o                         
  11   4   2        678.05        742.02        41.49 o                         
   1   5   2       3737.80       3497.70        43.59 o                         
   2   5   2        943.21        972.67        14.19 o                         
   3   5   2        893.47        938.10        15.80 o                         
   4   5   2       1285.23       1405.41        17.00 o                         
   5   5   2       2595.34       2719.89        35.27 o                         
   6   5   2        153.89        120.63         4.72 o                         
   7   5   2       5982.32       5858.56        67.87 o                         
   8   5   2        251.85        234.81        11.45 o                         
   9   5   2        350.75        303.15        17.17 o                         
  10   5   2         32.56         37.49         9.69 o                         
  11   5   2        101.93        112.33        14.54 o                         
   0   6   2       5942.59       5771.14        70.16 o                         
   1   6   2        552.90        555.70        12.65 o                         
   2   6   2         47.72         50.47         3.79 o                         
   3   6   2       2837.99       3127.48        38.68 o                         
   4   6   2       5208.70       5351.41        51.85 o                         
   5   6   2       1779.02       1958.93        26.33 o                         
   6   6   2        864.32        820.38        15.92 o                         
   7   6   2       1379.06       1329.86        18.02 o                         
   8   6   2        296.66        279.70        12.10 o                         
   9   6   2         48.57         38.28         7.39 o                         
  10   6   2        145.24        120.53        14.14 o                         
  11   6   2          0.84         -3.08        10.25 o                         
   1   7   2       3333.48       3298.99        36.90 o                         
   2   7   2       2009.55       1871.65        30.49 o                         
   3   7   2       4585.79       4807.20        54.18 o                         
   4   7   2        377.10        300.19        10.59 o                         
   5   7   2         99.87        122.12         6.30 o                         
   6   7   2        683.29        655.19        14.62 o                         
   7   7   2        140.67        148.31         6.21 o                         
   8   7   2        645.64        661.88        11.96 o                         
   9   7   2          0.02          0.57         3.77 o                         
  10   7   2         67.24         68.57        17.03 o                         
  11   7   2        109.30        135.55        16.24 o                         
   0   8   2       2883.27       2754.67        33.55 o                         
   1   8   2        922.68        947.21        14.23 o                         
   2   8   2         85.63        111.68         6.65 o                         
   3   8   2       4987.40       5272.83        47.63 o                         
   4   8   2        932.40        885.09        20.25 o                         
   5   8   2        196.40        220.86         8.09 o                         
   6   8   2        651.79        606.53        14.39 o                         
   7   8   2       1372.81       1435.17        30.32 o                         
   8   8   2        158.91        175.26         7.20 o                         
   9   8   2       1736.06       1622.36        41.47 o                         
  10   8   2        277.65        296.33        34.38 o                         
  11   8   2         36.19         31.75        10.41 o                         
   1   9   2        336.16        293.95         8.03 o                         
   2   9   2        353.13        369.55        12.41 o                         
   3   9   2       4485.76       4515.82        43.88 o                         
   4   9   2        317.17        308.14        12.48 o                         
   5   9   2         18.43         26.06         3.40 o                         
   6   9   2       2181.29       2055.83        70.61 o                         
   7   9   2        113.45        111.58         9.06 o                         
   8   9   2         32.26         27.52         3.36 o                         
   9   9   2         25.97         14.22        10.91 o                         
  10   9   2         40.01         44.29         9.58 o                         
  11   9   2         37.89         38.68        14.88 o                         
   0  10   2          2.98          3.38         2.65 o                         
   1  10   2       1819.44       2029.22        23.38 o                         
   2  10   2        218.43        182.38         6.49 o                         
   3  10   2        121.18        127.85        27.57 o                         
   4  10   2        843.74        870.24        21.92 o                         
   5  10   2        191.23        189.53         7.47 o                         
   6  10   2       1405.68       1402.28        24.25 o                         
   7  10   2          0.46         -0.13         4.63 o                         
   8  10   2         16.51          8.68         2.55 o                         
   9  10   2        442.53        441.47        32.40 o                         
  10  10   2         26.14         27.39         8.73 o                         
  11  10   2         21.06         19.18        10.25 o                         
   1  11   2       1181.09       1287.77        20.25 o                         
   2  11   2        134.54        155.15         6.75 o                         
   3  11   2        520.98        572.71        17.23 o                         
   4  11   2       1570.54       1640.68        43.04 o                         
   5  11   2        929.38        907.54        18.39 o                         
   6  11   2         26.48         20.61         4.48 o                         
   7  11   2       1131.84       1047.00        32.35 o                         
   8  11   2          8.15          0.90         4.96 o                         
   9  11   2         97.97         84.98        22.81 o                         
  10  11   2        320.13        333.53        24.70 o                         
   0  12   2        666.47        569.80        19.45 o                         
   1  12   2        203.24        187.38         7.76 o                         
   2  12   2        170.03        224.12         8.34 o                         
   3  12   2        174.43        232.98        11.51 o                         
   4  12   2       1594.02       1585.73        29.75 o                         
   5  12   2        265.95        265.36        13.67 o                         
   6  12   2         45.38         36.63         5.58 o                         
   7  12   2          3.45          0.46         4.76 o                         
   8  12   2        268.24        220.64        43.81 o                         
   9  12   2         67.84         51.07        10.25 o                         
  10  12   2        177.72        205.55        22.98 o                         
   1  13   2       2322.25       2205.81        29.68 o                         
   2  13   2        793.21        825.71        16.60 o                         
   3  13   2         39.92         41.09         4.52 o                         
   4  13   2          4.96          9.05         4.48 o                         
   5  13   2       1007.13       1057.35        33.28 o                         
   6  13   2       1015.63        906.95        23.85 o                         
   7  13   2         10.90         21.94         4.65 o                         
   8  13   2        853.63        876.32        38.77 o                         
   9  13   2         57.70         31.35         8.65 o                         
  10  13   2        207.17        188.10        19.75 o                         
   0  14   2        930.98        911.51        51.58 o                         
   1  14   2        290.24        232.60        10.34 o                         
   2  14   2        559.08        525.43        13.55 o                         
   3  14   2         12.04          8.98         3.53 o                         
   4  14   2         27.91         18.43         5.30 o                         
   5  14   2       1068.65       1036.89        48.92 o                         
   6  14   2         14.80          9.45         4.63 o                         
   7  14   2       2030.22       1899.03        40.01 o                         
   8  14   2        647.30        640.58        33.94 o                         
   9  14   2        717.08        757.94        38.05 o                         
  10  14   2        278.25        266.15        35.05 o                         
   1  15   2        211.93        231.87        10.07 o                         
   2  15   2          3.14          4.63         3.24 o                         
   3  15   2         42.47         54.06         5.24 o                         
   4  15   2        483.28        475.36        14.16 o                         
   5  15   2       1866.28       1691.53        45.45 o                         
   6  15   2         36.92         24.73         5.35 o                         
   7  15   2        784.50        745.81        26.09 o                         
   8  15   2          2.28         -2.51         6.11 o                         
   9  15   2         10.42          6.30         6.78 o                         
   0  16   2       3916.37       3904.69        85.64 o                         
   1  16   2        240.64        232.23        10.59 o                         
   2  16   2         20.70         16.00         4.33 o                         
   3  16   2        139.30        149.65         8.23 o                         
   4  16   2        171.74        175.03         9.02 o                         
   5  16   2       1202.41       1025.63        35.66 o                         
   6  16   2         93.17         78.20        17.65 o                         
   7  16   2       1002.01       1015.83        31.58 o                         
   8  16   2        109.37        115.98        15.01 o                         
   9  16   2        126.13        127.98        16.66 o                         
   1  17   2       2297.83       2224.77        34.47 o                         
   2  17   2        136.77        128.63         9.08 o                         
   3  17   2        130.15        156.44         7.40 o                         
   4  17   2       1223.08       1131.73        26.52 o                         
   5  17   2         32.46         24.52         9.81 o                         
   6  17   2        124.45         87.25        20.00 o                         
   7  17   2        495.79        423.92        20.62 o                         
   8  17   2         34.94         24.47         8.65 o                         
   9  17   2          1.04          6.83         9.09 o                         
   0  18   2       5742.03       5554.82       112.75 o                         
   1  18   2        486.18        483.11        15.69 o                         
   2  18   2        289.93        273.01        11.84 o                         
   3  18   2         98.18        112.74         6.51 o                         
   4  18   2       1561.75       1417.42        63.41 o                         
   5  18   2         33.49         33.49         7.77 o                         
   6  18   2         27.43          6.85         7.36 o                         
   7  18   2          1.83          6.81         5.29 o                         
   8  18   2        168.80        172.28        15.64 o                         
   1  19   2        267.99        303.82        23.81 o                         
   2  19   2        715.43        650.26        18.78 o                         
   3  19   2        680.82        619.85        18.58 o                         
   4  19   2       1243.95       1099.85        28.16 o                         
   5  19   2        343.31        332.33        21.15 o                         
   6  19   2         47.32         46.43         9.33 o                         
   7  19   2        541.66        556.23        24.89 o                         
   8  19   2         26.07         33.24         8.21 o                         
   0  20   2       2142.18       2094.28        66.57 o                         
   1  20   2       2626.83       2649.37        48.79 o                         
   2  20   2          0.76          0.82         4.22 o                         
   3  20   2       1827.80       1799.12        33.48 o                         
   4  20   2          6.72         11.55         5.21 o                         
   5  20   2         18.66         10.25         6.54 o                         
   6  20   2        132.33        139.75        14.67 o                         
   7  20   2         51.31         60.57        12.07 o                         
   1  21   2        485.57        548.52        32.33 o                         
   2  21   2        864.31        824.20        27.37 o                         
   3  21   2         66.22         83.27         8.55 o                         
   4  21   2         20.11         22.62         5.43 o                         
   5  21   2         91.54         62.72        14.55 o                         
   6  21   2         25.69         28.45        24.47 o                         
   7  21   2        241.98        192.48        15.63 o                         
   0  22   2        631.36        689.97        33.17 o                         
   1  22   2        193.72        202.88        14.13 o                         
   2  22   2        280.94        285.72        16.69 o                         
   3  22   2        115.27        113.30        11.18 o                         
   4  22   2       2214.93       2261.51        44.47 o                         
   5  22   2        111.58         98.84        17.60 o                         
   6  22   2          2.94          5.48        10.91 o                         
   1  23   2        176.58        172.30        13.37 o                         
   2  23   2        607.15        580.24        21.98 o                         
   3  23   2        232.15        243.70        15.69 o                         
   4  23   2         28.49         45.00         8.17 o                         
   5  23   2        271.84        270.26        28.74 o                         
   0  24   2         93.83         91.25        14.33 o                         
   1  24   2        390.74        387.84        18.36 o                         
   2  24   2          0.34         -0.45         5.25 o                         
   3  24   2          3.47          2.13         5.75 o                         
   4  24   2         39.64         34.05        10.17 o                         
   1  25   2          9.24          9.97         5.85 o                         
   2  25   2        113.83         98.27        12.46 o                         
   3  25   2         73.86         68.43         8.89 o                         
   0  26   2          2.50         -9.11         9.00 o                         
   1  26   2         22.93         18.37         7.45 o                         
   2  26   2         23.50         29.48         8.42 o                         
   1   1   3      20169.00      19846.15       159.48 o                         
   2   1   3      14199.84      14174.97        76.24 o                         
   3   1   3        156.19        133.34         6.23 o                         
   4   1   3       1119.93       1233.79        11.67 o                         
   5   1   3       1512.54       1467.00        19.84 o                         
   6   1   3        426.83        438.48         9.37 o                         
   7   1   3        394.17        385.84         9.55 o                         
   8   1   3        498.72        454.36        12.55 o                         
   9   1   3        258.58        234.36        12.16 o                         
  10   1   3         51.33         27.43         6.01 o                         
  11   1   3        677.17        626.34        35.53 o                         
   0   2   3      25526.94      25826.40       407.98 o                         
   1   2   3      29568.38      29155.94       266.08 o                         
   2   2   3      56901.38      55364.36       347.31 o                         
   3   2   3         37.31         28.57         1.87 o                         
   4   2   3        414.47        474.51         9.24 o                         
   5   2   3        421.89        402.34         7.03 o                         
   6   2   3        564.82        532.17        12.00 o                         
   7   2   3         12.60         10.78         2.28 o                         
   8   2   3        244.97        225.13         9.84 o                         
   9   2   3         69.56         67.31         6.46 o                         
  10   2   3         19.94         25.20         6.37 o                         
  11   2   3        321.49        316.79        19.62 o                         
   1   3   3      25718.81      26265.37       218.68 o                         
   2   3   3      28748.99      28696.01       309.27 o                         
   3   3   3       1605.77       1469.69        24.15 o                         
   4   3   3        144.90        160.28         4.44 o                         
   5   3   3        511.11        386.27         7.23 o                         
   6   3   3        346.64        347.25         6.34 o                         
   7   3   3          0.03          4.26         2.46 o                         
   8   3   3         10.02          7.99         4.34 o                         
   9   3   3        403.43        429.97        20.51 o                         
  10   3   3        176.19        211.75        15.36 o                         
  11   3   3        396.49        406.63        26.50 o                         
   0   4   3      19134.67      19040.52       181.14 o                         
   1   4   3        130.87        187.54         8.65 o                         
   2   4   3      16380.98      16043.53       300.03 o                         
   3   4   3          7.67         11.10         3.29 o                         
   4   4   3       1127.30       1090.62        13.54 o                         
   5   4   3        174.43        211.74         5.91 o                         
   6   4   3        483.47        481.53        13.55 o                         
   7   4   3        681.14        649.01         9.54 o                         
   8   4   3       3605.43       3537.60        49.05 o                         
   9   4   3       2928.84       2884.97        49.03 o                         
  10   4   3         38.23         38.08        11.24 o                         
  11   4   3        404.31        428.92        27.49 o                         
   1   5   3         59.32         64.18         8.41 o                         
   2   5   3       3948.62       4084.52        52.73 o                         
   3   5   3       1022.38       1122.39        20.90 o                         
   4   5   3        208.49        239.93         6.52 o                         
   5   5   3       1526.31       1475.89        17.73 o                         
   6   5   3        144.00        157.18         5.24 o                         
   7   5   3        584.95        540.47        30.34 o                         
   8   5   3       1724.50       1802.16        49.15 o                         
   9   5   3        138.84        135.98        13.23 o                         
  10   5   3          0.95         -2.77         5.93 o                         
  11   5   3        267.08        294.86        22.49 o                         
   0   6   3       1400.22       1445.29        19.96 o                         
   1   6   3        188.00        170.84         9.15 o                         
   2   6   3       3048.28       2972.46        59.51 o                         
   3   6   3        352.39        506.62        13.95 o                         
   4   6   3        211.91        160.74         6.18 o                         
   5   6   3        604.16        611.31        14.68 o                         
   6   6   3         68.14         74.04         4.51 o                         
   7   6   3         51.03         54.40         3.65 o                         
   8   6   3        563.44        616.22        13.21 o                         
   9   6   3         92.90        102.88        10.04 o                         
  10   6   3          3.02          6.24         5.23 o                         
  11   6   3          3.24         -4.26         5.82 o                         
   1   7   3          7.90         10.77         2.30 o                         
   2   7   3       4410.59       4310.59        55.47 o                         
   3   7   3        987.71        990.53        19.49 o                         
   4   7   3         38.29         38.00         6.61 o                         
   5   7   3       1418.05       1519.92        21.37 o                         
   6   7   3       1188.74       1238.31        23.19 o                         
   7   7   3        251.97        244.43         8.15 o                         
   8   7   3        764.45        784.39        15.46 o                         
   9   7   3         79.86         66.07         8.60 o                         
  10   7   3        115.01         86.23        13.39 o                         
  11   7   3        394.29        401.70        41.33 o                         
   0   8   3       9881.29       9508.64        87.64 o                         
   1   8   3       1455.18       1567.31        20.91 o                         
   2   8   3       6146.26       6488.00        82.27 o                         
   3   8   3         49.84         68.20         6.24 o                         
   4   8   3          3.97          6.52         3.45 o                         
   5   8   3          1.24          2.16         2.23 o                         
   6   8   3        208.55        195.77         8.08 o                         
   7   8   3       1190.24       1227.16        19.92 o                         
   8   8   3          1.30          0.37         2.12 o                         
   9   8   3          0.57          6.66         5.95 o                         
  10   8   3        378.00        382.23        25.46 o                         
  11   8   3         55.21         60.17        18.18 o                         
   1   9   3         19.33         14.81         3.40 o                         
   2   9   3         37.96         26.78         3.93 o                         
   3   9   3        140.26        124.53        25.34 o                         
   4   9   3        703.12        750.71        19.40 o                         
   5   9   3         88.10         96.09         4.95 o                         
   6   9   3       2159.84       2045.97        32.52 o                         
   7   9   3        968.56        961.83        26.54 o                         
   8   9   3       1266.97       1275.77        23.91 o                         
   9   9   3         10.36         21.58         7.60 o                         
  10   9   3        169.86        144.90        16.24 o                         
  11   9   3         71.47         94.23        21.82 o                         
   0  10   3         34.01         38.20         6.45 o                         
   1  10   3        506.96        430.24        12.40 o                         
   2  10   3       1216.47       1273.20        18.85 o                         
   3  10   3          4.29          6.55         3.97 o                         
   4  10   3        333.71        337.14        14.84 o                         
   5  10   3       3021.18       2926.14        30.65 o                         
   6  10   3        184.45        159.59         7.62 o                         
   7  10   3        937.18        882.89        29.11 o                         
   8  10   3        284.50        294.66        12.88 o                         
   9  10   3         74.98         82.15        13.06 o                         
  10  10   3        179.19        179.26        33.06 o                         
  11  10   3        147.03        130.59        25.13 o                         
   1  11   3        657.61        682.45        14.31 o                         
   2  11   3       1316.77       1461.91        21.23 o                         
   3  11   3       1672.27       1698.81        30.91 o                         
   4  11   3        132.83        133.46         9.57 o                         
   5  11   3          7.55          9.43         3.06 o                         
   6  11   3          1.90          3.48         3.24 o                         
   7  11   3        330.66        294.87        17.01 o                         
   8  11   3         86.98         82.19         7.83 o                         
   9  11   3         37.23         18.85         7.67 o                         
  10  11   3          4.94         -0.40         5.50 o                         
   0  12   3       4076.17       4228.39       158.86 o                         
   1  12   3         30.97         42.50         4.14 o                         
   2  12   3        343.36        369.66        11.32 o                         
   3  12   3       1704.01       1712.53        26.90 o                         
   4  12   3        603.97        640.01        18.69 o                         
   5  12   3        132.49         97.22         8.17 o                         
   6  12   3        599.57        700.23        19.89 o                         
   7  12   3         75.19         62.29         8.72 o                         
   8  12   3        106.94         82.04        13.22 o                         
   9  12   3        367.76        324.92        23.74 o                         
  10  12   3          3.97         18.18        11.57 o                         
   1  13   3        379.04        374.08        11.68 o                         
   2  13   3       3664.21       3867.46        45.32 o                         
   3  13   3          0.61          3.68         2.99 o                         
   4  13   3         13.01          4.81         3.99 o                         
   5  13   3          1.74          6.41         5.43 o                         
   6  13   3       3521.34       3348.95        49.74 o                         
   7  13   3        770.55        696.03        26.92 o                         
   8  13   3        252.85        239.46        20.19 o                         
   9  13   3        395.24        407.41        28.10 o                         
  10  13   3         87.22         74.06        21.16 o                         
   0  14   3        153.52        151.42        23.80 o                         
   1  14   3        800.34        762.37        17.38 o                         
   2  14   3       4103.42       4016.24        43.34 o                         
   3  14   3         15.73          7.79         3.28 o                         
   4  14   3        308.19        268.47        17.62 o                         
   5  14   3         51.72         48.45         8.57 o                         
   6  14   3        458.85        419.32        16.54 o                         
   7  14   3        199.97        208.43        15.07 o                         
   8  14   3        516.60        493.99        29.52 o                         
   9  14   3        420.59        449.94        29.28 o                         
  10  14   3        144.20        133.24        25.46 o                         
   1  15   3       1150.64       1020.08        20.98 o                         
   2  15   3        177.99        174.15        10.46 o                         
   3  15   3        502.76        518.34        13.35 o                         
   4  15   3        353.33        317.96        11.97 o                         
   5  15   3          1.12         11.51         5.98 o                         
   6  15   3          1.03        104.01        10.26 o                         
   7  15   3        255.19        280.30        18.02 o                         
   8  15   3        107.15         89.37        16.20 o                         
   9  15   3         92.43        106.15        14.58 o                         
   0  16   3       4472.65       4370.74       133.57 o                         
   1  16   3         22.52         19.50         4.48 o                         
   2  16   3        282.52        275.04        11.09 o                         
   3  16   3        118.94        114.17         6.66 o                         
   4  16   3        364.54        401.61        13.13 o                         
   5  16   3        131.10        127.13        24.80 o                         
   6  16   3         10.73          0.80        10.47 o                         
   7  16   3        114.17        119.80        13.89 o                         
   8  16   3         70.69         73.08        12.14 o                         
   9  16   3         20.25         17.23        13.56 o                         
   1  17   3          3.89         30.65         7.92 o                         
   2  17   3          0.71          4.12         3.51 o                         
   3  17   3         23.65         25.72         3.68 o                         
   4  17   3       1058.07        893.96        24.62 o                         
   5  17   3        913.42        808.11        31.63 o                         
   6  17   3         20.82         14.16         8.04 o                         
   7  17   3        600.57        571.60        23.97 o                         
   8  17   3        290.37        245.43        18.31 o                         
   9  17   3         36.31        -12.23        12.56 o                         
   0  18   3       9298.78       9244.89       131.15 o                         
   1  18   3       3965.12       3842.67        48.75 o                         
   2  18   3        389.34        387.28        13.05 o                         
   3  18   3        532.98        578.63        17.55 o                         
   4  18   3       1091.51        993.60        22.03 o                         
   5  18   3         39.99         24.84         7.21 o                         
   6  18   3        209.99        172.09        20.43 o                         
   7  18   3         13.90         17.85         5.93 o                         
   8  18   3         26.49         15.02         6.47 o                         
   1  19   3          7.23         27.29        13.91 o                         
   2  19   3        181.23        184.25        10.36 o                         
   3  19   3        117.78        108.65         8.21 o                         
   4  19   3         15.35         14.71         3.77 o                         
   5  19   3          1.48          9.72         5.82 o                         
   6  19   3         17.88         15.01         6.94 o                         
   7  19   3          6.04         11.11         5.48 o                         
   8  19   3         66.58         59.02        10.12 o                         
   0  20   3       1784.37       1903.38        53.08 o                         
   1  20   3       3509.75       3472.18        64.05 o                         
   2  20   3         30.20         36.11         6.11 o                         
   3  20   3        105.67        119.64         8.93 o                         
   4  20   3        155.25        156.99        11.53 o                         
   5  20   3         30.54         16.58         9.89 o                         
   6  20   3        174.76        156.47        15.61 o                         
   7  20   3         47.18         36.51         6.58 o                         
   1  21   3       3189.82       3118.91        55.12 o                         
   2  21   3        151.57        162.58        12.62 o                         
   3  21   3       2418.76       2552.65        43.69 o                         
   4  21   3        189.13        178.81        12.04 o                         
   5  21   3        123.20        108.34        12.99 o                         
   6  21   3        195.24        176.26        16.50 o                         
   7  21   3        135.79        161.17        14.24 o                         
   0  22   3         18.28         22.98         9.47 o                         
   1  22   3         20.17         26.52         7.18 o                         
   2  22   3        179.12        157.20        17.44 o                         
   3  22   3        111.95        149.24        12.54 o                         
   4  22   3         73.75        111.73        10.16 o                         
   5  22   3         45.97         36.16        14.62 o                         
   6  22   3         49.91         27.09        10.56 o                         
   1  23   3         41.73         38.58         7.90 o                         
   2  23   3          0.17          1.90         6.38 o                         
   3  23   3       1700.05       1738.65        42.03 o                         
   4  23   3          4.63         -3.36         6.71 o                         
   5  23   3        380.58        393.61        34.05 o                         
   0  24   3       1864.74       1945.11        59.75 o                         
   1  24   3        282.68        313.05        19.86 o                         
   2  24   3        113.80        117.56        13.53 o                         
   3  24   3         87.45         71.62         9.20 o                         
   4  24   3        202.22        220.04        18.11 o                         
   1  25   3         60.66         75.61         8.75 o                         
   2  25   3         21.13         16.87         5.86 o                         
   3  25   3         40.32         46.64        11.01 o                         
   0  26   3        540.32        485.46        36.83 o                         
   1  26   3        209.94        236.03        18.48 o                         
   0   0   4      20848.57      20342.09       382.19 o                         
   1   0   4       2812.46       2333.94        22.72 o                         
   2   0   4       1495.78       1385.80        24.86 o                         
   3   0   4       1099.92       1107.06        27.89 o                         
   4   0   4         89.58        103.47         4.56 o                         
   5   0   4       7298.53       7345.78       132.71 o                         
   6   0   4        564.73        580.31        15.25 o                         
   7   0   4         17.24         16.08         6.60 o                         
   8   0   4          0.01          0.97         2.97 o                         
   9   0   4        797.15        733.50        33.27 o                         
  10   0   4        280.29        221.51        29.42 o                         
  11   0   4        565.93        578.91        49.26 o                         
   1   1   4       4394.42       4195.74        28.69 o                         
   2   1   4        517.86        531.66        14.51 o                         
   3   1   4         39.12         51.70         3.97 o                         
   4   1   4       8921.05       9515.10       110.70 o                         
   5   1   4         10.01          9.76         1.35 o                         
   6   1   4        558.56        606.46        11.70 o                         
   7   1   4        116.65         91.20         5.33 o                         
   8   1   4        846.71        804.50        15.39 o                         
   9   1   4        600.61        559.61        17.71 o                         
  10   1   4         24.74          7.47         6.30 o                         
  11   1   4          0.27          0.71         6.03 o                         
   0   2   4      31289.27      30612.79       215.17 o                         
   1   2   4      30128.83      29593.71       176.64 o                         
   2   2   4          6.45         14.15         2.58 o                         
   3   2   4       2724.55       2686.69        33.03 o                         
   4   2   4        656.05        650.75        13.82 o                         
   5   2   4        385.24        367.90         6.61 o                         
   6   2   4        287.91        315.95        10.56 o                         
   7   2   4         73.14         68.01         4.25 o                         
   8   2   4          6.01          1.96         2.67 o                         
   9   2   4         57.71         50.93         5.73 o                         
  10   2   4         36.68         42.41        11.40 o                         
  11   2   4         10.38          9.87         7.60 o                         
   1   3   4      34462.99      34731.26       296.23 o                         
   2   3   4       1515.98       1563.12        25.93 o                         
   3   3   4       4479.47       4467.54        36.88 o                         
   4   3   4        136.46        121.62         4.44 o                         
   5   3   4        184.66        211.37         5.58 o                         
   6   3   4        306.19        306.63         6.57 o                         
   7   3   4          1.11         -0.73         2.22 o                         
   8   3   4        499.73        542.14        15.13 o                         
   9   3   4          4.96         -1.22         4.48 o                         
  10   3   4          9.05         13.29         5.13 o                         
  11   3   4         73.68         79.33        10.23 o                         
   0   4   4         15.42          1.68         3.67 o                         
   1   4   4      10040.97      10419.30       197.84 o                         
   2   4   4      15090.58      15170.35       186.87 o                         
   3   4   4       1767.76       1859.61        18.07 o                         
   4   4   4          8.97         15.23         2.03 o                         
   5   4   4        478.81        445.11         8.73 o                         
   6   4   4        391.20        431.45         9.30 o                         
   7   4   4        453.58        473.73         9.07 o                         
   8   4   4        278.52        216.06        23.58 o                         
   9   4   4       2699.71       2583.41        54.06 o                         
  10   4   4         77.64         87.64        10.05 o                         
  11   4   4          7.49         -2.98         8.93 o                         
   1   5   4        480.47        600.56        16.73 o                         
   2   5   4          7.65          6.50         4.66 o                         
   3   5   4         10.63          9.72         2.25 o                         
   4   5   4        554.47        524.55         8.72 o                         
   5   5   4       1287.99       1317.34        17.94 o                         
   6   5   4       1839.72       1871.27        21.72 o                         
   7   5   4         10.06         11.59         2.93 o                         
   8   5   4          6.24          4.43         1.43 o                         
   9   5   4        304.54        304.97        20.65 o                         
  10   5   4          0.48          7.71        12.89 o                         
  11   5   4          2.19        -11.57        11.57 o                         
   0   6   4        156.47        158.73         8.91 o                         
   1   6   4       1206.13       1256.61        26.08 o                         
   2   6   4         45.53         40.84         4.32 o                         
   3   6   4       3116.37       3223.98        45.00 o                         
   4   6   4       1902.20       1871.47        33.36 o                         
   5   6   4          8.35         10.13         1.82 o                         
   6   6   4       1303.95       1264.15        16.75 o                         
   7   6   4       2511.24       2573.95        29.28 o                         
   8   6   4        672.41        691.62        18.94 o                         
   9   6   4        939.26        950.26        37.21 o                         
  10   6   4          1.38         11.50         6.78 o                         
  11   6   4          6.96         28.10        12.56 o                         
   1   7   4        350.15        381.41        14.43 o                         
   2   7   4         73.87         72.02         5.84 o                         
   3   7   4       3465.82       3605.83        69.34 o                         
   4   7   4        252.60        241.30        10.75 o                         
   5   7   4       7021.26       6739.14        56.70 o                         
   6   7   4        481.67        464.18         9.98 o                         
   7   7   4       3218.69       3287.79        36.34 o                         
   8   7   4       1174.63       1239.20        48.17 o                         
   9   7   4          3.06         -4.90         6.45 o                         
  10   7   4        108.93        116.65        14.14 o                         
  11   7   4         65.81         72.07        18.85 o                         
   0   8   4          9.78         46.51         5.01 o                         
   1   8   4       1811.31       1889.16        30.79 o                         
   2   8   4      11001.17      11414.33       116.20 o                         
   3   8   4        274.81        343.98        14.51 o                         
   4   8   4        650.99        591.82        14.56 o                         
   5   8   4        793.41        759.14        13.88 o                         
   6   8   4        271.69        243.03         8.06 o                         
   7   8   4        517.56        525.04        14.42 o                         
   8   8   4         31.73         32.96         5.06 o                         
   9   8   4        305.36        326.68        22.16 o                         
  10   8   4        415.54        453.28        26.92 o                         
  11   8   4         22.72         30.42        15.21 o                         
   1   9   4        515.03        551.82        14.57 o                         
   2   9   4        198.63        142.76        30.67 o                         
   3   9   4       1177.91       1189.34        22.82 o                         
   4   9   4        323.10        364.99        13.84 o                         
   5   9   4        248.91        256.57         8.18 o                         
   6   9   4        465.14        443.89        14.39 o                         
   7   9   4        366.11        403.26        12.11 o                         
   8   9   4        260.58        265.33        11.09 o                         
   9   9   4         35.88         36.83         8.33 o                         
  10   9   4        112.03        144.75        15.77 o                         
  11   9   4         49.94         58.19        17.52 o                         
   0  10   4      10805.74      11609.68        97.47 o                         
   1  10   4       2914.64       3125.83        40.35 o                         
   2  10   4        498.81        563.29        11.42 o                         
   3  10   4         47.35         85.90         6.60 o                         
   4  10   4        223.17        240.05        11.02 o                         
   5  10   4          4.90          8.78         2.60 o                         
   6  10   4         34.60         34.27         4.19 o                         
   7  10   4        985.14        969.04        21.61 o                         
   8  10   4       1315.46       1384.33        71.47 o                         
   9  10   4          2.38         14.35        15.37 o                         
  10  10   4        484.58        521.59        29.83 o                         
   1  11   4        675.44        689.66        17.66 o                         
   2  11   4       5385.10       5607.86        55.60 o                         
   3  11   4       1912.76       1874.00        27.50 o                         
   4  11   4       2105.16       2101.75        39.16 o                         
   5  11   4          1.14          2.46         2.84 o                         
   6  11   4       1597.46       1461.20        27.46 o                         
   7  11   4       1670.69       1541.41        45.69 o                         
   8  11   4         46.17         51.98         7.16 o                         
   9  11   4         34.09         25.74         8.76 o                         
  10  11   4         61.19         67.12        19.51 o                         
   0  12   4       7585.54       7979.57       129.39 o                         
   1  12   4        612.00        621.18        14.46 o                         
   2  12   4          5.78         10.73         3.69 o                         
   3  12   4        264.66        272.45         9.52 o                         
   4  12   4        222.60        219.78        12.55 o                         
   5  12   4         94.59        113.13         9.53 o                         
   6  12   4       1844.97       1859.72        32.50 o                         
   7  12   4        400.56        332.74        17.68 o                         
   8  12   4        277.29        277.28        13.09 o                         
   9  12   4         48.89         49.74         9.93 o                         
  10  12   4         10.52          9.92        10.25 o                         
   1  13   4         69.16         61.32         5.23 o                         
   2  13   4       2541.46       2778.27        44.47 o                         
   3  13   4         79.92         87.65         5.55 o                         
   4  13   4        153.80        159.52        11.16 o                         
   5  13   4       1580.22       1567.33        41.81 o                         
   6  13   4         97.76        106.18         8.60 o                         
   7  13   4        243.65        238.28        16.93 o                         
   8  13   4        456.34        413.15        16.64 o                         
   9  13   4          1.26         -9.68         7.14 o                         
  10  13   4        814.87        823.90        62.16 o                         
   0  14   4        202.99        235.27        19.75 o                         
   1  14   4         39.88         32.75         4.44 o                         
   2  14   4          0.99          4.14         4.98 o                         
   3  14   4        165.41        156.32         6.65 o                         
   4  14   4        584.49        658.27        17.27 o                         
   5  14   4        209.95        188.76        14.62 o                         
   6  14   4          5.07          4.81         6.87 o                         
   7  14   4        140.95        131.01        12.09 o                         
   8  14   4         72.37         69.04        11.63 o                         
   9  14   4         79.37         86.45        19.01 o                         
  10  14   4        924.25        944.24        67.78 o                         
   1  15   4        135.75        118.68         8.18 o                         
   2  15   4         44.94         49.53         5.23 o                         
   3  15   4        171.03        166.95         7.57 o                         
   4  15   4        372.90        345.69        11.13 o                         
   5  15   4        250.48        216.88        20.43 o                         
   6  15   4         61.47         54.49         7.46 o                         
   7  15   4         17.85         17.26         5.79 o                         
   8  15   4         68.00         26.58        11.74 o                         
   9  15   4          0.90         -5.62        10.91 o                         
   0  16   4       1477.63       1366.69        63.31 o                         
   1  16   4       6879.38       6400.12        60.25 o                         
   2  16   4       1366.61       1319.68        23.50 o                         
   3  16   4        197.89        224.55         8.83 o                         
   4  16   4          4.76          8.99         3.40 o                         
   5  16   4        125.20        126.23        18.18 o                         
   6  16   4        234.20        196.45        16.42 o                         
   7  16   4        435.23        436.17        22.85 o                         
   8  16   4        394.29        472.04        29.59 o                         
   9  16   4         41.78         28.10        14.22 o                         
   1  17   4         14.99         21.98         4.54 o                         
   2  17   4        681.49        640.60        16.41 o                         
   3  17   4        122.22        130.10         8.34 o                         
   4  17   4        230.81        234.22        10.25 o                         
   5  17   4        157.89        135.13        12.03 o                         
   6  17   4        746.51        631.07        29.68 o                         
   7  17   4         86.31         94.67        11.32 o                         
   8  17   4         25.85         26.48        14.95 o                         
   9  17   4         17.07         -5.29        12.23 o                         
   0  18   4       2794.99       2660.71        60.50 o                         
   1  18   4          0.19          9.24         4.41 o                         
   2  18   4         23.35         17.63         4.19 o                         
   3  18   4        265.41        253.85        11.73 o                         
   4  18   4          2.57          3.71         3.58 o                         
   5  18   4        146.93        172.29        13.71 o                         
   6  18   4        116.56        133.48        18.43 o                         
   7  18   4        479.80        472.44        22.38 o                         
   8  18   4         13.48          7.49         6.20 o                         
   1  19   4         41.66         57.21         8.87 o                         
   2  19   4        651.63        619.73        18.39 o                         
   3  19   4          6.84          1.06         3.75 o                         
   4  19   4         59.62         52.94         5.79 o                         
   5  19   4        195.83        145.87        15.07 o                         
   6  19   4          7.75         -2.54         5.60 o                         
   7  19   4          0.08         -0.85         5.82 o                         
   8  19   4          4.45          2.66         6.82 o                         
   0  20   4         19.25         13.72         7.28 o                         
   1  20   4         59.92         60.32         9.45 o                         
   2  20   4        109.61         99.13         7.92 o                         
   3  20   4          1.61          0.82         3.90 o                         
   4  20   4         74.12         71.84         7.88 o                         
   5  20   4         97.67         72.21        11.23 o                         
   6  20   4        171.34        152.39        24.01 o                         
   7  20   4         41.58         41.27         6.95 o                         
   1  21   4        554.89        554.38        22.82 o                         
   2  21   4        202.39        221.85        15.84 o                         
   3  21   4        156.53        173.02        11.32 o                         
   4  21   4         43.14         38.41         7.86 o                         
   5  21   4         46.31         48.68        10.34 o                         
   6  21   4        162.80        175.65        18.26 o                         
   7  21   4         75.41         60.08         9.17 o                         
   0  22   4        961.77       1005.50        40.28 o                         
   1  22   4         77.73         64.32         7.70 o                         
   2  22   4        406.37        432.68        20.25 o                         
   3  22   4        943.90       1027.47        27.57 o                         
   4  22   4        523.12        599.24        20.85 o                         
   5  22   4         55.91         34.83         8.51 o                         
   6  22   4          2.41          1.16         8.93 o                         
   1  23   4          1.68          7.23         5.47 o                         
   2  23   4          0.62          3.88         6.46 o                         
   3  23   4          7.99         15.23         5.82 o                         
   4  23   4        576.50        544.81        23.41 o                         
   5  23   4         35.40         37.32        11.84 o                         
   0  24   4       1990.83       2131.00        93.24 o                         
   1  24   4        349.80        376.21        18.39 o                         
   2  24   4        415.17        442.69        19.88 o                         
   3  24   4         57.12         61.68         8.99 o                         
   4  24   4       2157.24       2228.47        66.28 o                         
   1  25   4        114.26        116.77        11.06 o                         
   2  25   4        148.97        168.65        12.79 o                         
   3  25   4        215.31        167.90        22.22 o                         
   0  26   4         49.21         65.02        15.38 o                         
   1  26   4        268.40        327.08        21.49 o                         
   1   1   5      38992.94      37912.86       250.96 o                         
   2   1   5       2984.67       2983.99        55.07 o                         
   3   1   5      18738.24      18879.52       294.28 o                         
   4   1   5       7617.51       7646.64        64.45 o                         
   5   1   5        381.56        379.70         6.64 o                         
   6   1   5       1111.17       1137.32        18.70 o                         
   7   1   5          6.66         11.92         2.07 o                         
   8   1   5        538.97        515.83        13.99 o                         
   9   1   5        112.77         85.07         6.00 o                         
  10   1   5          0.91          1.92         6.77 o                         
  11   1   5          8.92         -0.95        10.91 o                         
   0   2   5       3524.53       3221.05        61.93 o                         
   1   2   5       1847.57       1887.32        15.43 o                         
   2   2   5       5830.11       5450.94        42.91 o                         
   3   2   5         70.98         52.74         2.93 o                         
   4   2   5       9284.86       9711.33       235.22 o                         
   5   2   5       2276.97       2376.22        30.77 o                         
   6   2   5         57.97         51.35         2.73 o                         
   7   2   5         13.01         11.95         2.33 o                         
   8   2   5        764.06        653.11        15.69 o                         
   9   2   5        369.45        316.35        15.66 o                         
  10   2   5         45.67         62.09        13.39 o                         
  11   2   5         74.99         55.38        11.57 o                         
   1   3   5      10082.42      10283.79        63.34 o                         
   2   3   5       4189.71       4191.94        45.17 o                         
   3   3   5       7398.92       7334.65        60.14 o                         
   4   3   5       4234.50       4396.00        57.94 o                         
   5   3   5         42.70         43.28         4.64 o                         
   6   3   5        704.32        734.87        10.86 o                         
   7   3   5          0.02          0.36         1.07 o                         
   8   3   5       1146.21       1150.58        23.82 o                         
   9   3   5        273.57        230.40        11.07 o                         
  10   3   5         44.35         47.90         8.28 o                         
  11   3   5         67.66        108.02        19.34 o                         
   0   4   5         66.85         76.13         4.26 o                         
   1   4   5      15938.54      15317.96        97.77 o                         
   2   4   5       1751.64       1773.68        29.94 o                         
   3   4   5       4932.31       5134.73        56.89 o                         
   4   4   5        927.65       1022.05        24.78 o                         
   5   4   5       1529.02       1649.59        20.07 o                         
   6   4   5        629.37        584.51        12.40 o                         
   7   4   5        145.46        151.42         5.70 o                         
   8   4   5        127.53        111.98         7.89 o                         
   9   4   5        383.88        373.11        16.55 o                         
  10   4   5         18.22          1.71        14.22 o                         
  11   4   5        115.99        147.12        25.79 o                         
   1   5   5          0.04         15.71         4.05 o                         
   2   5   5          5.46         17.25        10.75 o                         
   3   5   5       5387.26       5772.88        56.88 o                         
   4   5   5         30.37         55.66         2.99 o                         
   5   5   5       1033.29       1132.32        15.88 o                         
   6   5   5       3122.32       3133.79        30.79 o                         
   7   5   5        663.66        665.89        23.54 o                         
   8   5   5          0.21          0.25         2.18 o                         
   9   5   5        205.14        187.00        13.84 o                         
  10   5   5         37.46         41.01         8.74 o                         
  11   5   5         19.82         32.73        13.89 o                         
   0   6   5        340.04        398.65        14.11 o                         
   1   6   5      16254.43      16469.54       134.80 o                         
   2   6   5        121.76        137.73         6.02 o                         
   3   6   5       1927.41       2141.45        37.49 o                         
   4   6   5         90.11         58.17         3.51 o                         
   5   6   5        158.35        178.87         5.70 o                         
   6   6   5         31.37         30.49         2.66 o                         
   7   6   5        329.16        340.95         9.14 o                         
   8   6   5       5415.81       5521.43        79.73 o                         
   9   6   5        122.93        132.03        13.69 o                         
  10   6   5        106.76        118.86        17.19 o                         
  11   6   5          7.46         12.89        10.58 o                         
   1   7   5      13656.18      14344.38       139.06 o                         
   2   7   5       9082.98       9507.65        90.30 o                         
   3   7   5        990.37       1041.95        30.80 o                         
   4   7   5       2668.10       2906.10        47.20 o                         
   5   7   5          0.05          5.50         1.88 o                         
   6   7   5        613.37        588.35        11.33 o                         
   7   7   5        652.55        684.82        13.08 o                         
   8   7   5        561.65        588.60        17.29 o                         
   9   7   5        159.57        193.76        16.42 o                         
  10   7   5        810.63        842.61        38.19 o                         
  11   7   5         42.99         40.00        16.53 o                         
   0   8   5        997.16       1017.44        26.78 o                         
   1   8   5         43.97         34.28         5.33 o                         
   2   8   5       3911.89       4152.25        53.21 o                         
   3   8   5        157.75        149.28        13.33 o                         
   4   8   5         51.67         22.30         3.24 o                         
   5   8   5        373.52        388.63         9.78 o                         
   6   8   5       1024.14        968.96        15.92 o                         
   7   8   5        208.42        197.29         7.54 o                         
   8   8   5        795.50        821.06        32.97 o                         
   9   8   5        185.33        169.41        15.72 o                         
  10   8   5        168.69        158.03        15.87 o                         
  11   8   5         51.65         53.56        16.86 o                         
   1   9   5        123.64        139.44         7.92 o                         
   2   9   5        302.58        299.12        11.13 o                         
   3   9   5        934.13       1028.89        23.07 o                         
   4   9   5        537.54        578.72        18.75 o                         
   5   9   5         20.53         12.90         2.46 o                         
   6   9   5        264.90        233.95         7.88 o                         
   7   9   5        551.73        503.54        14.70 o                         
   8   9   5        234.40        235.78        25.53 o                         
   9   9   5         26.81         14.40         5.79 o                         
  10   9   5          1.20         -4.30        11.24 o                         
  11   9   5        132.59        146.79        26.78 o                         
   0  10   5       4326.84       4738.43        61.27 o                         
   1  10   5          0.44         -0.19         4.25 o                         
   2  10   5       2656.77       2542.09        46.09 o                         
   3  10   5         41.07         36.65         4.30 o                         
   4  10   5        534.40        555.07        17.06 o                         
   5  10   5         44.35         66.74         4.83 o                         
   6  10   5        597.20        597.50        15.06 o                         
   7  10   5        165.86        152.15         8.91 o                         
   8  10   5        626.51        685.77        23.30 o                         
   9  10   5        120.97        117.77        13.63 o                         
  10  10   5          0.91         11.24        10.91 o                         
   1  11   5        117.26        151.81        11.42 o                         
   2  11   5        174.06        150.19         5.49 o                         
   3  11   5       1987.92       1813.50        29.33 o                         
   4  11   5         43.83         33.01         5.06 o                         
   5  11   5        570.59        578.58        23.28 o                         
   6  11   5         11.39         12.54         3.35 o                         
   7  11   5        109.44         88.43         6.28 o                         
   8  11   5        528.29        541.63        21.43 o                         
   9  11   5        148.75        136.60        14.85 o                         
  10  11   5         27.00         19.84        12.56 o                         
   0  12   5       4642.14       4862.53        93.04 o                         
   1  12   5       1052.71        998.75        20.63 o                         
   2  12   5        796.60        829.07        19.78 o                         
   3  12   5         26.28         16.74         4.48 o                         
   4  12   5       1378.74       1296.38        31.18 o                         
   5  12   5        153.74        130.80        10.24 o                         
   6  12   5        806.90        776.76        23.70 o                         
   7  12   5         96.63         77.63         7.02 o                         
   8  12   5        668.11        669.37        30.35 o                         
   9  12   5          9.76         -3.52         5.26 o                         
  10  12   5          1.19         -4.63        10.25 o                         
   1  13   5        195.63        208.05         9.57 o                         
   2  13   5         38.73         36.06         5.14 o                         
   3  13   5        130.45        117.80         5.48 o                         
   4  13   5         53.62         35.57         6.00 o                         
   5  13   5        421.90        458.95        22.26 o                         
   6  13   5        431.22        371.64        18.92 o                         
   7  13   5       1060.09       1038.16        32.47 o                         
   8  13   5        149.10        165.48        10.61 o                         
   9  13   5         91.96         98.46        13.82 o                         
  10  13   5          6.17          0.99        10.58 o                         
   0  14   5        278.50        341.24        23.37 o                         
   1  14   5        841.13        854.40        16.94 o                         
   2  14   5       1430.20       1414.56        26.02 o                         
   3  14   5         13.18         15.02         2.89 o                         
   4  14   5       1018.71        919.97        27.61 o                         
   5  14   5        272.88        214.00        19.26 o                         
   6  14   5        441.61        518.87        23.19 o                         
   7  14   5        286.98        273.92        17.10 o                         
   8  14   5         93.12         92.51         8.29 o                         
   9  14   5        208.14        206.30        31.08 o                         
   1  15   5        242.92        251.46         9.44 o                         
   2  15   5       2861.43       2651.58        34.17 o                         
   3  15   5        670.48        695.54        15.25 o                         
   4  15   5         73.01         53.97         4.74 o                         
   5  15   5        114.21         86.01        13.02 o                         
   6  15   5        195.59        173.29        12.26 o                         
   7  15   5         50.07         58.77         8.91 o                         
   8  15   5          0.00         -0.86         3.46 o                         
   9  15   5        165.63        155.72        27.11 o                         
   0  16   5         15.28         22.17        10.63 o                         
   1  16   5        139.61        121.18         7.18 o                         
   2  16   5       1104.27       1118.22        21.54 o                         
   3  16   5         38.28         29.43         6.68 o                         
   4  16   5         14.81         12.85         3.42 o                         
   5  16   5        141.27        121.93        26.28 o                         
   6  16   5         46.76         25.16         7.96 o                         
   7  16   5         93.51         94.73        11.25 o                         
   8  16   5        126.60         99.10        14.03 o                         
   9  16   5         30.44         41.66        18.51 o                         
   1  17   5        717.51        740.69        16.38 o                         
   2  17   5       1711.82       1720.67        27.90 o                         
   3  17   5        154.17        188.03        11.32 o                         
   4  17   5         32.30         18.67         6.78 o                         
   5  17   5        315.71        317.14        14.93 o                         
   6  17   5        507.43        454.21        25.43 o                         
   7  17   5        165.55        147.59        14.68 o                         
   8  17   5        270.89        271.67        18.83 o                         
   0  18   5        726.58        814.04        40.63 o                         
   1  18   5       1345.97       1312.69        40.64 o                         
   2  18   5       1206.60       1141.92        24.58 o                         
   3  18   5          1.76          1.23         3.63 o                         
   4  18   5        564.11        597.57        15.66 o                         
   5  18   5       1046.46        962.21        35.46 o                         
   6  18   5         20.06          8.38         5.83 o                         
   7  18   5        373.53        376.43        22.32 o                         
   8  18   5        524.55        492.11        33.55 o                         
   1  19   5        152.96        151.38        11.25 o                         
   2  19   5         95.22         98.56         7.78 o                         
   3  19   5        237.98        250.78        11.32 o                         
   4  19   5         25.24         23.53         5.22 o                         
   5  19   5        271.74        262.54        19.59 o                         
   6  19   5         53.20         49.55         9.80 o                         
   7  19   5          3.12          1.98         5.00 o                         
   8  19   5        226.41        263.78        24.99 o                         
   0  20   5        208.72        204.26        17.55 o                         
   1  20   5          0.62          2.99         5.12 o                         
   2  20   5        290.51        313.38        15.88 o                         
   3  20   5       1012.49        956.34        25.35 o                         
   4  20   5        296.37        273.84        17.96 o                         
   5  20   5          0.80          7.11         6.96 o                         
   6  20   5        356.41        429.61        25.67 o                         
   7  20   5        378.99        376.29        18.57 o                         
   1  21   5         12.32          7.93         5.48 o                         
   2  21   5        698.35        698.63        27.60 o                         
   3  21   5          4.25          3.93         4.84 o                         
   4  21   5        604.63        619.60        20.75 o                         
   5  21   5        781.30        794.70        35.55 o                         
   6  21   5         52.72         76.85        11.81 o                         
   0  22   5       1088.68       1074.69        41.52 o                         
   1  22   5         23.59         36.32         7.99 o                         
   2  22   5         14.29         21.96         6.37 o                         
   3  22   5         47.32         67.60         7.85 o                         
   4  22   5        228.36        217.24        14.98 o                         
   5  22   5        278.38        262.01        21.25 o                         
   6  22   5        180.41        213.15        47.28 o                         
   1  23   5        408.05        415.71        19.15 o                         
   2  23   5        196.03        230.68        15.33 o                         
   3  23   5        124.01        115.31        11.35 o                         
   4  23   5        478.15        487.04        22.42 o                         
   5  23   5         45.54         45.16        12.31 o                         
   0  24   5        160.96        146.87        16.93 o                         
   1  24   5         20.63          7.73         5.32 o                         
   2  24   5         22.61         19.78         6.82 o                         
   3  24   5         53.69         65.61         9.60 o                         
   4  24   5        183.57        217.12        36.20 o                         
   1  25   5         51.66         58.17         8.41 o                         
   2  25   5        357.19        361.27        18.08 o                         
   3  25   5        130.32        127.90        19.96 o                         
   0  26   5        175.25        195.52        23.66 o                         
   0   0   6       1446.96       1531.33        28.92 o                         
   1   0   6       1880.41       1860.59        34.39 o                         
   2   0   6       5765.76       5583.25        97.30 o                         
   3   0   6       1264.58       1708.92        75.58 o                         
   4   0   6        742.56        920.02        21.09 o                         
   5   0   6       1131.56       1248.95        16.95 o                         
   6   0   6          0.29         46.58         7.64 o                         
   7   0   6        585.32        537.97        17.11 o                         
   8   0   6      10153.89      10592.20       147.91 o                         
   9   0   6        180.15        266.72        19.76 o                         
  10   0   6        154.15        202.01        29.09 o                         
  11   0   6        229.55        202.34        30.09 o                         
   1   1   6        402.29        345.77         4.60 o                         
   2   1   6        193.94        156.74         4.95 o                         
   3   1   6        433.39        394.43        13.23 o                         
   4   1   6        489.20        595.51         8.93 o                         
   5   1   6         28.90         19.27         2.16 o                         
   6   1   6        605.62        611.95        11.95 o                         
   7   1   6         93.00         91.03         5.35 o                         
   8   1   6         68.13         39.08         4.77 o                         
   9   1   6        241.79        234.25        12.95 o                         
  10   1   6         82.08         90.09        14.14 o                         
  11   1   6          1.92          9.43        15.21 o                         
   0   2   6      27300.55      25929.89       259.71 o                         
   1   2   6         34.69         63.49         2.07 o                         
   2   2   6       9755.88      10061.10        62.31 o                         
   3   2   6       1640.36       1827.66        23.01 o                         
   4   2   6       1523.19       1595.63        55.50 o                         
   5   2   6          1.52          5.63         2.34 o                         
   6   2   6        573.19        587.64         9.95 o                         
   7   2   6          7.90          6.14         1.64 o                         
   8   2   6       1202.25       1180.41        20.24 o                         
   9   2   6        153.66        166.55        16.19 o                         
  10   2   6        559.50        633.30        36.24 o                         
  11   2   6        234.14        215.28        22.30 o                         
   1   3   6      12213.29      11955.08        80.31 o                         
   2   3   6       8509.81       8866.61        81.40 o                         
   3   3   6       4566.12       4638.23        95.71 o                         
   4   3   6       2807.85       3008.22        45.87 o                         
   5   3   6        694.51        678.33        15.08 o                         
   6   3   6        577.58        566.10        10.37 o                         
   7   3   6         86.81         80.29         4.24 o                         
   8   3   6         26.42         33.28         5.11 o                         
   9   3   6         47.85         54.90         6.54 o                         
  10   3   6        104.90        111.68        15.75 o                         
  11   3   6         22.56         22.59        10.17 o                         
   0   4   6       3171.04       3173.43        52.73 o                         
   1   4   6      26030.63      25904.06       208.67 o                         
   2   4   6         50.24         56.69         4.37 o                         
   3   4   6       7930.32       7823.96        61.22 o                         
   4   4   6       6328.69       5947.11        62.61 o                         
   5   4   6        113.66         83.31         6.34 o                         
   6   4   6       1272.62       1268.15        25.76 o                         
   7   4   6        757.02        743.26        13.67 o                         
   8   4   6         46.39         36.59         5.35 o                         
   9   4   6         57.43         57.66         7.15 o                         
  10   4   6        151.34        157.37        13.32 o                         
  11   4   6        737.39        901.64        45.58 o                         
   1   5   6       5832.27       5946.22        56.67 o                         
   2   5   6        179.40        213.08         7.27 o                         
   3   5   6       1180.72       1117.09        18.31 o                         
   4   5   6       3936.42       3799.29        42.85 o                         
   5   5   6         55.08         52.37         3.41 o                         
   6   5   6        235.49        249.08         7.22 o                         
   7   5   6       1897.34       1913.38        32.29 o                         
   8   5   6        305.20        363.32        10.27 o                         
   9   5   6         81.57         59.00         6.99 o                         
  10   5   6          0.04          4.31         6.32 o                         
  11   5   6          1.28          1.32         9.59 o                         
   0   6   6       5466.24       5961.21        96.68 o                         
   1   6   6         18.99          4.94         2.49 o                         
   2   6   6          0.00          7.95         5.01 o                         
   3   6   6       3037.91       3260.73        48.81 o                         
   4   6   6       5183.01       5254.49        43.94 o                         
   5   6   6        974.34        813.57        11.19 o                         
   6   6   6        576.42        554.64        10.29 o                         
   7   6   6        689.92        691.87        15.76 o                         
   8   6   6         33.93         42.84         5.65 o                         
   9   6   6         47.47         62.64         9.42 o                         
  10   6   6        101.15        102.82        22.15 o                         
  11   6   6        131.04        156.05        27.77 o                         
   1   7   6       4944.35       4838.79        46.36 o                         
   2   7   6          8.60         19.72         3.03 o                         
   3   7   6        774.53        861.59        44.63 o                         
   4   7   6          9.31          2.89         1.45 o                         
   5   7   6          6.22         10.16         1.88 o                         
   6   7   6         34.27         28.38         2.85 o                         
   7   7   6        360.72        344.02         9.95 o                         
   8   7   6        356.13        323.67        19.37 o                         
   9   7   6        135.01        135.21        13.51 o                         
  10   7   6          2.07        -14.22        15.21 o                         
  11   7   6         13.82         -8.60        11.90 o                         
   0   8   6       1841.16       1997.22        61.17 o                         
   1   8   6       6550.50       6919.27        71.73 o                         
   2   8   6        575.11        566.09        14.10 o                         
   3   8   6         18.00         13.50        15.21 o                         
   4   8   6         34.31         62.04         7.03 o                         
   5   8   6        738.71        713.46        12.07 o                         
   6   8   6        611.71        657.38        13.82 o                         
   7   8   6          5.56          3.52         2.22 o                         
   8   8   6        668.63        683.03        15.86 o                         
   9   8   6        292.44        285.34        19.87 o                         
  10   8   6        132.02        171.59        29.09 o                         
  11   8   6         10.62         12.23        13.22 o                         
   1   9   6         23.11         53.66         5.58 o                         
   2   9   6          0.51          6.88         3.44 o                         
   3   9   6        310.25        381.45        15.30 o                         
   4   9   6        359.59        370.05        13.62 o                         
   5   9   6        290.27        252.94         8.32 o                         
   6   9   6         42.89         37.04         3.58 o                         
   7   9   6       1906.73       1968.18        38.25 o                         
   8   9   6        211.29        210.97        17.52 o                         
   9   9   6        104.23        105.85        12.54 o                         
  10   9   6        169.10        186.14        29.42 o                         
   0  10   6       6807.52       7190.76       116.53 o                         
   1  10   6       2177.59       2310.00        35.01 o                         
   2  10   6       3488.91       3631.68        43.28 o                         
   3  10   6        117.13        147.93         7.41 o                         
   4  10   6       1190.95       1191.45        25.73 o                         
   5  10   6       1165.94       1110.96        23.97 o                         
   6  10   6       1675.62       1614.23        21.62 o                         
   7  10   6        322.21        324.40        12.64 o                         
   8  10   6         64.40         63.87         7.53 o                         
   9  10   6        266.18        230.15        18.41 o                         
  10  10   6          0.01          2.98        11.24 o                         
   1  11   6        960.20       1046.65        23.23 o                         
   2  11   6       1167.70       1137.49        21.18 o                         
   3  11   6          0.59         10.37         3.01 o                         
   4  11   6          8.62          6.82         3.23 o                         
   5  11   6        229.56        241.18        18.04 o                         
   6  11   6      10593.97      10378.69       110.98 o                         
   7  11   6       1029.44       1036.11        21.30 o                         
   8  11   6        259.75        299.24        13.26 o                         
   9  11   6        743.45        850.60        36.43 o                         
  10  11   6        889.56       1024.25        70.09 o                         
   0  12   6        120.23        490.61        27.22 o                         
   1  12   6         53.84         53.44         6.34 o                         
   2  12   6       2308.25       2185.79        27.46 o                         
   3  12   6         84.25        175.44        12.64 o                         
   4  12   6         50.23         38.40         5.96 o                         
   5  12   6        169.08        175.80        11.95 o                         
   6  12   6        303.53        385.05        18.83 o                         
   7  12   6        479.66        497.75        15.86 o                         
   8  12   6        234.94        266.18        16.33 o                         
   9  12   6       1118.54       1118.47        71.41 o                         
  10  12   6        148.00        169.94        30.09 o                         
   1  13   6        560.52        601.52        14.00 o                         
   2  13   6       2321.09       2350.40        31.69 o                         
   3  13   6        219.35        208.68         6.60 o                         
   4  13   6        113.09        124.49        10.45 o                         
   5  13   6       1117.01       1013.97        34.45 o                         
   6  13   6       3303.37       3140.74        59.19 o                         
   7  13   6        191.04        246.07        11.67 o                         
   8  13   6          1.07         -4.17         4.35 o                         
   9  13   6         40.86          4.30        11.24 o                         
  10  13   6         71.95        100.84        22.81 o                         
   0  14   6        700.00        639.77        31.55 o                         
   1  14   6        146.33        138.95         7.18 o                         
   2  14   6       1908.42       1895.20        30.79 o                         
   3  14   6        208.45        214.30         9.92 o                         
   4  14   6         33.47         13.01         5.42 o                         
   5  14   6        355.45        296.92        24.30 o                         
   6  14   6         62.20         66.29         8.70 o                         
   7  14   6        589.98        597.88        24.88 o                         
   8  14   6         38.40         42.05         5.91 o                         
   9  14   6        585.68        570.31        51.91 o                         
   1  15   6         56.08         59.01         4.99 o                         
   2  15   6        436.58        455.46        15.12 o                         
   3  15   6       1700.68       1691.69        34.94 o                         
   4  15   6        299.37        276.81        15.06 o                         
   5  15   6        900.65        906.31        40.94 o                         
   6  15   6        265.85        238.52        15.18 o                         
   7  15   6         59.27         49.52         8.32 o                         
   8  15   6        167.62        173.80        11.71 o                         
   9  15   6          3.09         -3.31        10.25 o                         
   0  16   6       3392.41       3108.84        91.08 o                         
   1  16   6       1359.38       1363.98        26.58 o                         
   2  16   6        302.96        278.11        11.14 o                         
   3  16   6       2178.65       2003.57        39.95 o                         
   4  16   6         51.93         36.00         5.00 o                         
   5  16   6         70.06         42.44        16.03 o                         
   6  16   6        236.18        186.95        16.14 o                         
   7  16   6        327.06        365.08        20.63 o                         
   8  16   6          0.26          3.03         6.78 o                         
   9  16   6         55.02         66.78        19.18 o                         
   1  17   6       2676.51       2615.18        32.84 o                         
   2  17   6       1066.94       1059.44        22.93 o                         
   3  17   6         10.93         12.28         6.19 o                         
   4  17   6        438.41        418.81        16.09 o                         
   5  17   6        928.10        942.72        24.99 o                         
   6  17   6        443.51        422.36        24.54 o                         
   7  17   6        214.12        217.02        16.36 o                         
   8  17   6         97.43        108.43        12.36 o                         
   0  18   6        123.48        153.84        18.79 o                         
   1  18   6       4210.72       4186.91        55.57 o                         
   2  18   6        557.28        529.72        16.43 o                         
   3  18   6        198.89        170.71        10.64 o                         
   4  18   6         87.67         73.67         7.55 o                         
   5  18   6        256.22        274.23        19.95 o                         
   6  18   6        558.70        586.20        25.30 o                         
   7  18   6        260.40        282.11        19.36 o                         
   8  18   6        229.44        238.24        17.86 o                         
   1  19   6          2.55          1.41         5.52 o                         
   2  19   6         17.16          5.36         3.85 o                         
   3  19   6        417.94        361.24        13.42 o                         
   4  19   6        102.49        111.72         9.40 o                         
   5  19   6         11.77          3.43         6.87 o                         
   6  19   6         46.67         30.33        16.70 o                         
   7  19   6         49.01         42.73         9.26 o                         
   0  20   6       3221.62       3236.20        71.46 o                         
   1  20   6         90.04         82.27        11.83 o                         
   2  20   6        156.52        127.48         9.70 o                         
   3  20   6        313.79        291.27        14.03 o                         
   4  20   6        125.04        108.53         8.96 o                         
   5  20   6         35.15         37.66         8.78 o                         
   6  20   6         24.21         23.77         8.10 o                         
   7  20   6        235.52        284.96        21.45 o                         
   1  21   6        664.17        644.75        24.34 o                         
   2  21   6        114.68        111.68        10.76 o                         
   3  21   6         14.10         34.07         6.34 o                         
   4  21   6          5.10          6.01         5.97 o                         
   5  21   6          3.37          4.57         7.12 o                         
   6  21   6          1.00         -8.54         7.10 o                         
   0  22   6        104.73        144.18        16.15 o                         
   1  22   6         30.77         34.33         8.27 o                         
   2  22   6        222.05        210.46        14.09 o                         
   3  22   6          0.11          9.59         4.17 o                         
   4  22   6         35.35         39.98         8.01 o                         
   5  22   6        758.10        813.70        32.96 o                         
   6  22   6          4.29         -2.73         7.78 o                         
   1  23   6        384.34        378.56        17.91 o                         
   2  23   6          7.06         10.61         5.69 o                         
   3  23   6        245.67        213.89        14.00 o                         
   4  23   6         65.97        115.96        11.54 o                         
   5  23   6        706.84        719.17        42.27 o                         
   0  24   6        227.65        228.65        20.33 o                         
   1  24   6         43.86         36.23         6.99 o                         
   2  24   6         34.85         25.05         7.53 o                         
   3  24   6        477.64        491.37        23.95 o                         
   4  24   6         38.81         37.49         9.87 o                         
   1  25   6        142.62        149.98        13.03 o                         
   2  25   6        203.72        194.14        17.73 o                         
   3  25   6          6.78          0.53         9.21 o                         
   1   1   7        999.81       1002.09         8.57 o                         
   2   1   7        367.19        289.21         6.19 o                         
   3   1   7        948.17       1114.18        18.93 o                         
   4   1   7       1286.54       1466.45        25.94 o                         
   5   1   7         97.07        112.65         4.39 o                         
   6   1   7        228.89        201.23         5.36 o                         
   7   1   7          1.40          0.60         3.86 o                         
   8   1   7         19.03         18.21         5.03 o                         
   9   1   7         33.11         25.07         4.61 o                         
  10   1   7        400.76        400.06        28.87 o                         
  11   1   7          0.87        -13.15         8.76 o                         
   0   2   7       5753.90       5851.90        59.25 o                         
   1   2   7       8112.72       7712.76        40.78 o                         
   2   2   7         90.64        115.74         3.37 o                         
   3   2   7       8271.24       8705.33        81.37 o                         
   4   2   7         66.97         47.22         5.34 o                         
   5   2   7        117.50        140.43         6.10 o                         
   6   2   7         15.29         13.06         2.34 o                         
   7   2   7        968.41        973.88        15.54 o                         
   8   2   7       3354.01       3103.14        62.09 o                         
   9   2   7        107.86        110.68        11.19 o                         
  10   2   7         28.54         19.99         8.06 o                         
  11   2   7         77.16        110.82        16.71 o                         
   1   3   7         26.23         30.09         1.61 o                         
   2   3   7       1461.69       1491.63        16.55 o                         
   3   3   7        172.88        173.62         5.19 o                         
   4   3   7        927.93        904.14        26.34 o                         
   5   3   7        525.06        500.72        18.73 o                         
   6   3   7         78.08         78.77         4.01 o                         
   7   3   7         11.10          4.81         2.84 o                         
   8   3   7       2040.92       2015.83        41.58 o                         
   9   3   7          0.30         -7.75         5.56 o                         
  10   3   7         51.25         36.56         9.65 o                         
  11   3   7         30.10          8.81         8.27 o                         
   0   4   7      10553.37      10145.65       178.24 o                         
   1   4   7       3107.68       3033.73        32.41 o                         
   2   4   7         95.05         94.51         5.77 o                         
   3   4   7       1057.01       1071.21        17.78 o                         
   4   4   7       1064.39        997.54        13.91 o                         
   5   4   7        839.48        871.01        14.02 o                         
   6   4   7         11.43         11.65         2.79 o                         
   7   4   7          1.29          1.71         3.08 o                         
   8   4   7         80.45         88.33         5.15 o                         
   9   4   7        303.10        358.33        15.66 o                         
  10   4   7        164.73        180.80        19.98 o                         
  11   4   7         93.92         98.25        20.99 o                         
   1   5   7         24.94         39.28         5.05 o                         
   2   5   7        655.53        640.35        12.55 o                         
   3   5   7       3520.78       3768.53        79.89 o                         
   4   5   7        923.73       1036.51        15.19 o                         
   5   5   7        227.70        226.53         6.58 o                         
   6   5   7        153.06        176.62         6.19 o                         
   7   5   7         97.29        108.54         6.50 o                         
   8   5   7        310.46        309.23         9.23 o                         
   9   5   7         29.00         18.22         5.34 o                         
  10   5   7        141.29        154.95        19.00 o                         
  11   5   7          7.83          7.93         8.60 o                         
   0   6   7       5200.02       5280.97        63.95 o                         
   1   6   7        107.49         91.37         5.33 o                         
   2   6   7       4589.84       5291.33        66.28 o                         
   3   6   7        144.55        117.87         7.16 o                         
   4   6   7       6879.30       6740.17        58.27 o                         
   5   6   7        492.17        543.74         8.89 o                         
   6   6   7          8.49          8.51         1.90 o                         
   7   6   7         20.75          9.59         2.69 o                         
   8   6   7          0.75          2.24         2.21 o                         
   9   6   7        496.67        538.37        22.76 o                         
  10   6   7         22.52          7.27        11.24 o                         
  11   6   7         11.56         28.76        14.22 o                         
   1   7   7        891.07        883.51        16.63 o                         
   2   7   7        907.14       1057.67        15.12 o                         
   3   7   7          7.99          3.23         3.83 o                         
   4   7   7        502.05        435.13        11.64 o                         
   5   7   7        302.86        264.46         6.55 o                         
   6   7   7       5148.96       5116.36        36.48 o                         
   7   7   7       1950.64       1923.71        48.50 o                         
   8   7   7        273.48        303.13        12.57 o                         
   9   7   7        247.66        274.22        18.51 o                         
  10   7   7         20.34         -3.64        10.58 o                         
  11   7   7        689.05        858.61        64.80 o                         
   0   8   7        791.17       1034.71        33.41 o                         
   1   8   7       1566.71       1793.43        29.94 o                         
   2   8   7       2303.80       2448.22        28.70 o                         
   3   8   7        246.39        235.61        30.25 o                         
   4   8   7       2675.14       2559.75        47.43 o                         
   5   8   7        610.33        609.99        13.53 o                         
   6   8   7        450.37        457.60        10.54 o                         
   7   8   7        482.61        475.95        13.07 o                         
   8   8   7        653.42        683.97        16.11 o                         
   9   8   7         67.60         62.49         8.89 o                         
  10   8   7         52.49         41.33        16.20 o                         
  11   8   7          1.53         -2.31        10.91 o                         
   1   9   7       2709.11       2865.46        34.34 o                         
   2   9   7         17.50         17.94         3.12 o                         
   3   9   7         15.12          9.04         4.43 o                         
   4   9   7        644.43        702.84        18.89 o                         
   5   9   7        206.75        231.67         8.64 o                         
   6   9   7       3430.64       3310.67        36.09 o                         
   7   9   7        615.48        661.06        15.98 o                         
   8   9   7        799.21        861.08        26.69 o                         
   9   9   7         18.54         30.95         7.30 o                         
  10   9   7          1.84         -0.99        10.25 o                         
   0  10   7        333.83        339.55        20.50 o                         
   1  10   7          1.17          3.11         3.78 o                         
   2  10   7       1091.18       1102.50        17.18 o                         
   3  10   7        354.45        462.68        16.56 o                         
   4  10   7        187.73        152.51         9.20 o                         
   5  10   7        976.08        944.30        18.09 o                         
   6  10   7       1354.76       1323.16        22.93 o                         
   7  10   7        250.59        268.71         9.79 o                         
   8  10   7        274.56        279.46        17.28 o                         
   9  10   7         45.20         24.80        12.56 o                         
  10  10   7        438.95        406.66        44.30 o                         
   1  11   7         16.32         21.35         4.40 o                         
   2  11   7       3929.35       3906.67        36.37 o                         
   3  11   7        319.00        276.72         9.10 o                         
   4  11   7         22.22         19.82         4.08 o                         
   5  11   7       1125.79       1102.46        33.18 o                         
   6  11   7        286.27        269.20        10.40 o                         
   7  11   7         20.89         24.64         4.36 o                         
   8  11   7        991.24       1063.16        26.87 o                         
   9  11   7        516.09        606.35        52.57 o                         
  10  11   7         35.02         26.45        13.22 o                         
   0  12   7       2288.31       2560.49        51.52 o                         
   1  12   7         16.18          0.57         4.09 o                         
   2  12   7        103.13         70.19         5.00 o                         
   3  12   7        382.55        347.05        10.71 o                         
   4  12   7          5.45          5.07         5.39 o                         
   5  12   7         82.85         83.72        10.50 o                         
   6  12   7         47.23         14.75         4.25 o                         
   7  12   7        209.64        236.56        10.90 o                         
   8  12   7        454.14        461.69        17.08 o                         
   9  12   7        152.61        176.55        29.09 o                         
  10  12   7        178.02        188.78        32.07 o                         
   1  13   7        172.26        161.53         7.39 o                         
   2  13   7          4.38         12.56         3.15 o                         
   3  13   7          0.05         -0.93         3.04 o                         
   4  13   7         28.98         37.95        19.26 o                         
   5  13   7        462.60        455.71        22.58 o                         
   6  13   7        707.80        681.06        24.82 o                         
   7  13   7         18.17         21.25         8.08 o                         
   8  13   7        194.18        212.29        12.07 o                         
   9  13   7          1.70         -6.28         9.92 o                         
  10  13   7          5.43         -2.31         8.93 o                         
   0  14   7        948.33       1194.84        36.22 o                         
   1  14   7        507.32        398.90        11.68 o                         
   2  14   7        363.62        382.06        11.63 o                         
   3  14   7       2026.49       1947.54        31.40 o                         
   4  14   7        774.36        734.21        18.56 o                         
   5  14   7         76.54         83.83        13.89 o                         
   6  14   7        358.04        282.01        16.58 o                         
   7  14   7        446.63        471.90        16.52 o                         
   8  14   7        775.10        813.28        26.29 o                         
   9  14   7        157.77        208.62        32.73 o                         
   1  15   7       1008.66       1028.49        19.52 o                         
   2  15   7       1380.68       1404.91        25.29 o                         
   3  15   7       1952.51       1892.01        34.39 o                         
   4  15   7        883.14        875.19        27.93 o                         
   5  15   7        195.39        214.92        20.14 o                         
   6  15   7        564.78        485.99        22.83 o                         
   7  15   7         17.03         19.37         4.16 o                         
   8  15   7         11.47          2.66         4.10 o                         
   9  15   7        585.17        601.39        54.88 o                         
   0  16   7        949.73        955.14        51.58 o                         
   1  16   7        578.36        567.39        13.57 o                         
   2  16   7       3643.71       3490.79        41.76 o                         
   3  16   7          8.96          0.02         6.28 o                         
   4  16   7         56.93         61.43         6.62 o                         
   5  16   7          0.36          4.50         4.24 o                         
   6  16   7         23.44         22.03         6.24 o                         
   7  16   7         11.33         -1.07         4.68 o                         
   8  16   7         27.63         10.79         4.19 o                         
   9  16   7        190.61        166.30        29.42 o                         
   1  17   7        261.71        258.06         9.96 o                         
   2  17   7        166.82        174.49         8.93 o                         
   3  17   7         11.13         20.24         5.22 o                         
   4  17   7         11.73         12.87         5.42 o                         
   5  17   7        366.25        405.23        23.71 o                         
   6  17   7         59.38         54.37        10.26 o                         
   7  17   7          2.32          1.64         4.98 o                         
   8  17   7        282.50        274.58        16.03 o                         
   0  18   7        341.72        368.42        30.09 o                         
   1  18   7          9.76          2.98         4.68 o                         
   2  18   7          3.76         17.39         4.04 o                         
   3  18   7          1.50          4.50         4.10 o                         
   4  18   7          0.12          2.77         4.29 o                         
   5  18   7        617.67        563.32        28.41 o                         
   6  18   7         80.50         74.59         9.78 o                         
   7  18   7          0.78         11.27         8.38 o                         
   8  18   7        214.62        227.61        22.48 o                         
   1  19   7        395.16        401.01        18.19 o                         
   2  19   7          0.03          3.56         3.76 o                         
   3  19   7         16.29          3.16         4.90 o                         
   4  19   7        930.66        868.56        23.19 o                         
   5  19   7         38.12         32.36         8.46 o                         
   6  19   7        426.12        474.86        23.44 o                         
   7  19   7         14.27          9.07         6.32 o                         
   0  20   7         20.80         49.27        14.03 o                         
   1  20   7        349.67        330.68        17.04 o                         
   2  20   7        164.03        178.30        11.33 o                         
   3  20   7        201.10        168.03        10.89 o                         
   4  20   7         90.09         95.59        10.24 o                         
   5  20   7        267.64        249.35        17.78 o                         
   6  20   7        241.25        306.48        19.25 o                         
   7  20   7        163.79        186.25        17.58 o                         
   1  21   7        576.58        566.65        22.86 o                         
   2  21   7        120.16        132.39        10.45 o                         
   3  21   7          3.43          0.99         6.00 o                         
   4  21   7        545.69        543.70        23.26 o                         
   5  21   7         54.43         59.92        10.16 o                         
   6  21   7         57.55         55.35         9.20 o                         
   0  22   7        452.27        470.19        27.59 o                         
   1  22   7        120.12        114.36        12.90 o                         
   2  22   7         24.06         30.51         6.67 o                         
   3  22   7         51.72         53.14         7.71 o                         
   4  22   7         80.68         60.54         7.99 o                         
   5  22   7        396.66        333.60        21.43 o                         
   1  23   7        330.79        392.33        20.09 o                         
   2  23   7          0.40          2.98         5.40 o                         
   3  23   7        123.67        103.66        10.15 o                         
   4  23   7        369.99        387.25        18.76 o                         
   5  23   7        105.73        120.94        17.96 o                         
   0  24   7       2319.23       2585.31        69.71 o                         
   1  24   7          1.63          6.85         5.60 o                         
   2  24   7          0.02         10.98         7.60 o                         
   3  24   7          0.23        -11.90         7.93 o                         
   4  24   7         46.87         37.90         8.51 o                         
   1  25   7        229.08        225.38        22.40 o                         
   2  25   7        205.68        211.57        52.07 o                         
   0   0   8       2162.40       2233.88        28.83 o                         
   1   0   8       2440.05       2307.05        26.66 o                         
   2   0   8       5303.77       5428.63        53.81 o                         
   3   0   8       8727.91       8807.24        83.11 o                         
   4   0   8         12.68        144.85        18.72 o                         
   5   0   8          0.62          1.51         1.95 o                         
   6   0   8       1676.92       1681.01        24.86 o                         
   7   0   8       1812.27       1610.46       139.69 o                         
   8   0   8       1514.37       1355.18        78.52 o                         
   9   0   8       1749.57       1834.26        87.94 o                         
  10   0   8         34.85         41.00        14.88 o                         
  11   0   8         69.89        104.81        22.48 o                         
   1   1   8          0.69          2.11         1.15 o                         
   2   1   8         44.90         50.68         2.65 o                         
   3   1   8       1458.88       1585.78        17.45 o                         
   4   1   8       1795.61       1781.80        37.56 o                         
   5   1   8        291.89        283.76         6.58 o                         
   6   1   8        134.34        130.75         5.16 o                         
   7   1   8        353.08        367.07        24.39 o                         
   8   1   8        256.78        328.99        17.70 o                         
   9   1   8        455.01        453.49        30.26 o                         
  10   1   8        384.90        465.44        31.79 o                         
  11   1   8         17.57         41.10        11.06 o                         
   0   2   8       1623.20       1426.75        15.22 o                         
   1   2   8        739.90        718.97         8.03 o                         
   2   2   8       1918.69       2044.24        17.90 o                         
   3   2   8        324.69        412.34         9.92 o                         
   4   2   8       5313.29       5614.99        81.95 o                         
   5   2   8        317.86        295.63         9.78 o                         
   6   2   8        252.11        235.24         7.92 o                         
   7   2   8        111.80         95.86         4.57 o                         
   8   2   8         12.06         16.89         6.06 o                         
   9   2   8        205.99        203.31        20.45 o                         
  10   2   8         51.06         29.99        11.24 o                         
  11   2   8         13.65         20.58         9.69 o                         
   1   3   8       9029.96       9310.87        60.37 o                         
   2   3   8       3932.26       3904.07        32.29 o                         
   3   3   8       3050.07       3213.85        35.19 o                         
   4   3   8        529.24        638.53        12.41 o                         
   5   3   8       1406.32       1449.28        31.81 o                         
   6   3   8        148.29        127.43         5.76 o                         
   7   3   8        455.47        410.82        12.10 o                         
   8   3   8        733.78        754.77        13.92 o                         
   9   3   8        326.52        275.02        23.60 o                         
  10   3   8        126.15        152.62        18.90 o                         
  11   3   8          1.08         13.84         8.98 o                         
   0   4   8       7863.24       7722.37        75.60 o                         
   1   4   8      10704.71      11165.13        76.14 o                         
   2   4   8       1272.39       1289.97        16.37 o                         
   3   4   8      10487.97      10962.89        91.62 o                         
   4   4   8        862.21        874.12        18.90 o                         
   5   4   8         35.64         19.16         2.57 o                         
   6   4   8        175.54        153.93         7.22 o                         
   7   4   8         56.02         46.89         4.63 o                         
   8   4   8          0.02          4.43         3.12 o                         
   9   4   8         56.38         64.00        16.20 o                         
  10   4   8        874.57        940.99        45.69 o                         
  11   4   8        417.71        494.58        61.99 o                         
   1   5   8       5675.41       6045.15        51.22 o                         
   2   5   8        105.57         96.39         4.59 o                         
   3   5   8       1599.41       1598.93        20.00 o                         
   4   5   8       1130.36       1155.83        16.95 o                         
   5   5   8        743.44        787.40        10.82 o                         
   6   5   8        630.56        629.48        18.05 o                         
   7   5   8         10.29          6.63         2.78 o                         
   8   5   8        283.51        277.66         9.15 o                         
   9   5   8          0.12         -6.59        12.40 o                         
  10   5   8          3.44         11.11        25.79 o                         
  11   5   8        181.31        255.90        36.04 o                         
   0   6   8       2096.98       2191.18        26.69 o                         
   1   6   8      14724.19      15055.86        95.95 o                         
   2   6   8       6411.21       6519.48        75.74 o                         
   3   6   8         49.06         58.14         4.97 o                         
   4   6   8        454.71        482.66        11.06 o                         
   5   6   8        889.85        873.75        13.27 o                         
   6   6   8        160.21        166.06        15.25 o                         
   7   6   8        543.10        508.95        13.46 o                         
   8   6   8          2.91         -0.24         2.29 o                         
   9   6   8        450.23        459.75        20.33 o                         
  10   6   8          8.03         -7.27        12.89 o                         
  11   6   8        248.98        355.08        42.65 o                         
   1   7   8        143.71        187.28         6.43 o                         
   2   7   8       1212.31       1327.01        17.91 o                         
   3   7   8         69.40         90.63         6.89 o                         
   4   7   8        495.15        465.50        11.76 o                         
   5   7   8        272.45        282.81         9.37 o                         
   6   7   8         80.29        100.56         4.76 o                         
   7   7   8        437.92        436.11        12.69 o                         
   8   7   8          6.05          2.81         2.40 o                         
   9   7   8         43.68         35.71        15.21 o                         
  10   7   8        122.57        132.91        26.12 o                         
  11   7   8        240.79        277.06        37.36 o                         
   0   8   8       2200.38       2082.93        64.33 o                         
   1   8   8       2379.46       2560.70        30.22 o                         
   2   8   8       1981.15       2037.73        28.82 o                         
   3   8   8       2931.85       3088.34        41.03 o                         
   4   8   8        251.84        262.36        11.71 o                         
   5   8   8         24.61         27.57         3.17 o                         
   6   8   8       4544.94       4444.40        49.33 o                         
   7   8   8        677.11        700.38        15.28 o                         
   8   8   8        336.65        359.43        24.40 o                         
   9   8   8         10.39         31.41        11.24 o                         
  10   8   8          0.11         10.25        10.91 o                         
   1   9   8         27.25         14.82         3.39 o                         
   2   9   8        305.39        317.10         8.96 o                         
   3   9   8          0.76          1.98         2.74 o                         
   4   9   8       2019.81       1965.26        26.19 o                         
   5   9   8        851.49        824.01        16.12 o                         
   6   9   8         68.17         56.80         4.59 o                         
   7   9   8        216.84        202.80         9.24 o                         
   8   9   8        164.27        167.89        10.81 o                         
   9   9   8        233.67        317.72        37.36 o                         
  10   9   8         58.24         75.05        21.82 o                         
   0  10   8         53.06         63.93         8.59 o                         
   1  10   8       2385.05       2549.43        35.00 o                         
   2  10   8        125.38        144.54         6.26 o                         
   3  10   8        136.34        167.88         8.33 o                         
   4  10   8          5.01          8.66         2.83 o                         
   5  10   8       1814.55       1712.12        26.55 o                         
   6  10   8       7222.38       7126.70        66.24 o                         
   7  10   8          5.30          7.91         3.38 o                         
   8  10   8        257.01        257.16        11.83 o                         
   9  10   8         44.63         37.03        15.54 o                         
  10  10   8        595.56        741.57        60.50 o                         
   1  11   8        815.68        836.40        17.54 o                         
   2  11   8        516.24        446.34        10.82 o                         
   3  11   8         31.45         30.18         3.23 o                         
   4  11   8        237.10        279.64        12.95 o                         
   5  11   8       2055.42       1908.71        36.66 o                         
   6  11   8        625.81        537.48        14.57 o                         
   7  11   8        900.37        868.23        26.06 o                         
   8  11   8          7.15          1.74         3.27 o                         
   9  11   8        431.84        483.03        47.61 o                         
  10  11   8        572.04        697.27        59.84 o                         
   0  12   8       2008.16       1903.44        44.34 o                         
   1  12   8        541.79        564.05        14.85 o                         
   2  12   8       1133.65       1135.26        23.86 o                         
   3  12   8        616.31        611.38        18.14 o                         
   4  12   8       1151.24       1191.05        35.77 o                         
   5  12   8        299.79        305.38        14.43 o                         
   6  12   8         42.93         55.75         5.71 o                         
   7  12   8          5.77         -0.37         3.20 o                         
   8  12   8        174.30        184.26        10.81 o                         
   9  12   8         87.31        109.10        25.13 o                         
  10  12   8          7.30         -9.59        10.91 o                         
   1  13   8        640.17        591.51        21.66 o                         
   2  13   8        147.40        155.62         7.02 o                         
   3  13   8         14.74         10.27         3.06 o                         
   4  13   8        912.74        840.63        37.09 o                         
   5  13   8         26.91         20.36         6.54 o                         
   6  13   8          0.15         -3.67         3.55 o                         
   7  13   8        340.53        314.72        12.99 o                         
   8  13   8         69.94         68.57         8.65 o                         
   9  13   8          6.33         16.53        12.56 o                         
   0  14   8        631.82        675.95        27.20 o                         
   1  14   8       1364.22       1479.90        23.31 o                         
   2  14   8       1682.07       1666.42        25.27 o                         
   3  14   8       1051.32       1054.06        21.89 o                         
   4  14   8        664.73        664.52        24.04 o                         
   5  14   8       1142.33       1066.12        35.80 o                         
   6  14   8        183.89        205.56        11.04 o                         
   7  14   8        124.91        123.84         8.63 o                         
   8  14   8          0.06          5.92         4.74 o                         
   9  14   8        156.44        115.05        25.46 o                         
   1  15   8       1217.89       1193.36        21.80 o                         
   2  15   8        272.64        289.91        12.41 o                         
   3  15   8        355.51        346.03        12.97 o                         
   4  15   8          0.00          0.65         5.24 o                         
   5  15   8        702.14        695.78        35.86 o                         
   6  15   8          2.95          5.81         4.42 o                         
   7  15   8        141.91        144.89         9.63 o                         
   8  15   8         12.76         10.69         5.31 o                         
   9  15   8          0.02        -11.57        16.53 o                         
   0  16   8       5317.86       4913.46       117.20 o                         
   1  16   8        934.64        927.58        19.68 o                         
   2  16   8        147.83        187.61        10.45 o                         
   3  16   8        623.73        639.81        18.14 o                         
   4  16   8         88.73        110.39         9.99 o                         
   5  16   8          4.41          6.19         2.96 o                         
   6  16   8         25.87          6.59         7.23 o                         
   7  16   8          1.02         -5.32         4.15 o                         
   8  16   8         16.28         38.09         7.38 o                         
   1  17   8       1629.52       1681.26        25.84 o                         
   2  17   8        189.96        197.15         9.25 o                         
   3  17   8       2793.99       2720.39        41.32 o                         
   4  17   8         26.66         30.02         6.45 o                         
   5  17   8        442.95        404.54        23.89 o                         
   6  17   8        124.74        112.08        15.77 o                         
   7  17   8         18.97         14.15         6.46 o                         
   8  17   8         12.16          4.99        16.20 o                         
   0  18   8        864.17        842.98        42.76 o                         
   1  18   8         51.82         70.32        11.53 o                         
   2  18   8        992.05        910.12        20.09 o                         
   3  18   8         43.27         38.22         5.81 o                         
   4  18   8        167.69        180.74        10.25 o                         
   5  18   8        716.86        638.24        30.44 o                         
   6  18   8          0.14         -9.13         6.89 o                         
   7  18   8        198.45        217.79        14.96 o                         
   8  18   8        455.78        571.64        55.21 o                         
   1  19   8        146.24        164.17        11.78 o                         
   2  19   8        134.69        129.89         9.70 o                         
   3  19   8        115.30        104.21         8.52 o                         
   4  19   8          1.14         -0.70         5.71 o                         
   5  19   8         18.66          1.61         6.63 o                         
   6  19   8         46.88         38.75         8.06 o                         
   7  19   8         56.77         76.57         9.73 o                         
   0  20   8        105.96         76.39        14.68 o                         
   1  20   8        132.33        156.27        11.91 o                         
   2  20   8         10.00         12.88         4.95 o                         
   3  20   8       1202.11       1201.44        28.65 o                         
   4  20   8        181.92        197.51        12.83 o                         
   5  20   8          1.70         -4.36         6.37 o                         
   6  20   8         90.89         89.83        11.12 o                         
   7  20   8        779.98        790.59        27.03 o                         
   1  21   8          0.09          3.17         5.69 o                         
   2  21   8         25.33         23.43         6.71 o                         
   3  21   8          0.17         -6.88         5.73 o                         
   4  21   8         57.76         60.34         8.19 o                         
   5  21   8         23.84         11.56         6.41 o                         
   6  21   8         26.70         12.93         9.20 o                         
   0  22   8        675.60        665.66        32.85 o                         
   1  22   8        686.95        717.24        28.45 o                         
   2  22   8        308.39        290.38        16.59 o                         
   3  22   8         94.69        113.78        10.52 o                         
   4  22   8        182.20        209.50        13.99 o                         
   5  22   8         60.30         77.25        10.73 o                         
   1  23   8         34.31         39.50         8.44 o                         
   2  23   8         47.78         54.24         9.97 o                         
   3  23   8         16.60         16.90         6.43 o                         
   4  23   8        516.30        484.43        25.50 o                         
   0  24   8         33.47         60.31        12.15 o                         
   1  24   8         58.53         33.43         6.75 o                         
   2  24   8        321.04        356.16        29.83 o                         
   3  24   8        102.42        154.01        29.31 o                         
   1  25   8        163.88        138.87        19.76 o                         
   2  25   8         12.57         18.51        16.53 o                         
   1   1   9       1590.40       1561.54        16.49 o                         
   2   1   9        354.17        411.96         6.84 o                         
   3   1   9        180.96        224.17         6.02 o                         
   4   1   9        127.57        115.00         4.78 o                         
   5   1   9        446.55        410.86         8.94 o                         
   6   1   9         32.38         47.43         3.25 o                         
   7   1   9        124.04        102.91         5.35 o                         
   8   1   9       1359.71       1189.87        46.53 o                         
   9   1   9       1566.81       1612.72        59.14 o                         
  10   1   9          8.13         -7.59         8.51 o                         
  11   1   9         53.13         65.29        13.66 o                         
   0   2   9          0.06          7.34         1.87 o                         
   1   2   9        459.61        496.83         6.68 o                         
   2   2   9        464.72        409.83         7.95 o                         
   3   2   9         14.95         14.61         2.77 o                         
   4   2   9      10514.48      10961.90        99.28 o                         
   5   2   9         38.77         39.11         3.63 o                         
   6   2   9        561.92        523.43        15.23 o                         
   7   2   9        310.43        354.98        11.47 o                         
   8   2   9        165.39        142.43        11.79 o                         
   9   2   9        676.94        746.51        39.04 o                         
  10   2   9        459.66        466.00        32.61 o                         
  11   2   9          1.17         -0.97         7.10 o                         
   1   3   9        110.48         91.00         2.71 o                         
   2   3   9        344.07        267.60         7.68 o                         
   3   3   9        250.00        530.08        12.90 o                         
   4   3   9       3003.52       2792.11        34.41 o                         
   5   3   9        932.99        942.37        20.85 o                         
   6   3   9         24.05        106.66         8.88 o                         
   7   3   9        409.27        417.63        12.71 o                         
   8   3   9          1.40         -0.28         2.07 o                         
   9   3   9        225.14        249.24        30.09 o                         
  10   3   9         38.89         41.70        11.21 o                         
  11   3   9         79.92         96.44        16.22 o                         
   0   4   9       3001.96       2983.31        41.52 o                         
   1   4   9       8487.30       8625.10        53.41 o                         
   2   4   9       1314.75       1417.71        14.18 o                         
   3   4   9        993.79        961.93        15.37 o                         
   4   4   9        581.47        477.73        13.09 o                         
   5   4   9          1.54          8.35         2.07 o                         
   6   4   9        181.45        181.71         7.02 o                         
   7   4   9          0.48          2.61         3.23 o                         
   8   4   9         77.12         85.27         4.97 o                         
   9   4   9         35.66         25.60        10.04 o                         
  10   4   9        227.01        207.19        22.41 o                         
  11   4   9          8.78         -3.93         8.93 o                         
   1   5   9         73.79         77.10         3.66 o                         
   2   5   9          2.03          1.61         1.38 o                         
   3   5   9       9346.81      10040.71        81.45 o                         
   4   5   9       7357.14       7593.02        68.70 o                         
   5   5   9       2092.35       2074.66        46.73 o                         
   6   5   9       1098.51       1168.02        21.90 o                         
   7   5   9       1377.20       1319.33        28.35 o                         
   8   5   9        126.30        116.70         7.05 o                         
   9   5   9        306.64        351.86        42.48 o                         
  10   5   9         73.55         94.74        15.75 o                         
  11   5   9          0.32        -12.56        14.22 o                         
   0   6   9         30.34        370.43        30.23 o                         
   1   6   9       4651.35       4907.07        43.65 o                         
   2   6   9       4520.20       4371.14        49.53 o                         
   3   6   9       1777.03       2012.59        40.09 o                         
   4   6   9         81.11         93.60         5.69 o                         
   5   6   9        775.81        769.16        14.40 o                         
   6   6   9       2566.48       2791.40        63.78 o                         
   7   6   9        442.67        462.60        12.00 o                         
   8   6   9          2.33          6.67         3.13 o                         
   9   6   9         29.11         23.85         9.23 o                         
  10   6   9          0.78         -2.64        11.24 o                         
  11   6   9         48.96         80.01        22.15 o                         
   1   7   9       1779.92       1982.69        22.94 o                         
   2   7   9       7548.87       7720.36        65.45 o                         
   3   7   9        720.40        792.10        14.65 o                         
   4   7   9         29.26         33.41         2.67 o                         
   5   7   9         63.09         62.43         3.97 o                         
   6   7   9      10529.42      10296.31       107.19 o                         
   7   7   9        151.43        158.37         6.90 o                         
   8   7   9          0.13          3.29         3.77 o                         
   9   7   9         13.51         17.52        11.24 o                         
  10   7   9        152.43        163.32        28.76 o                         
   0   8   9       1677.96       1808.29        26.31 o                         
   1   8   9        130.96         91.08         6.22 o                         
   2   8   9          6.58         11.90         2.68 o                         
   3   8   9        236.18        209.57         6.92 o                         
   4   8   9        520.96        484.53        11.22 o                         
   5   8   9        492.45        465.85        11.13 o                         
   6   8   9        125.15        143.91         9.19 o                         
   7   8   9         49.76         38.60         4.63 o                         
   8   8   9        477.75        495.53        27.18 o                         
   9   8   9         29.12         52.24        15.21 o                         
  10   8   9          0.20        -10.25        12.56 o                         
   1   9   9       1901.76       1994.57        27.66 o                         
   2   9   9         93.59         77.16         3.94 o                         
   3   9   9        829.69       1016.62        18.32 o                         
   4   9   9        284.70        245.83         8.26 o                         
   5   9   9       1856.77       1780.23        27.49 o                         
   6   9   9        418.56        602.40        14.06 o                         
   7   9   9        717.25        766.29        20.82 o                         
   8   9   9         27.58         19.85         3.70 o                         
   9   9   9          5.53         14.55        12.89 o                         
  10   9   9        135.97        164.65        29.76 o                         
   0  10   9       2884.16       2796.21        57.58 o                         
   1  10   9        987.86        997.57        21.12 o                         
   2  10   9         59.97        100.03         4.77 o                         
   3  10   9       2267.84       2216.49        22.26 o                         
   4  10   9        777.95        787.31        15.45 o                         
   5  10   9        548.39        543.68        14.98 o                         
   6  10   9        978.02        904.72        18.21 o                         
   7  10   9       2276.18       2347.15        35.47 o                         
   8  10   9         31.30         24.90         8.21 o                         
   9  10   9         64.60         33.06        12.56 o                         
  10  10   9        547.03        636.77        57.53 o                         
   1  11   9        476.07        491.23        13.59 o                         
   2  11   9        304.87        288.42         8.64 o                         
   3  11   9        797.96        834.95        17.87 o                         
   4  11   9       1542.79       1555.47        25.68 o                         
   5  11   9        293.77        301.00        11.59 o                         
   6  11   9          4.93         13.88         3.22 o                         
   7  11   9        174.22        196.04         9.47 o                         
   8  11   9         28.31         36.89         6.74 o                         
   9  11   9        169.41        229.45        33.06 o                         
  10  11   9         13.52         37.03        16.20 o                         
   0  12   9         75.30        297.72        18.36 o                         
   1  12   9       2862.25       2848.24        36.56 o                         
   2  12   9         22.55         12.46         3.17 o                         
   3  12   9         67.07         44.39         3.51 o                         
   4  12   9       4750.72       4561.37        65.29 o                         
   5  12   9        175.98        153.96        10.23 o                         
   6  12   9        796.31        845.06        20.63 o                         
   7  12   9         38.10         52.85         5.53 o                         
   8  12   9        211.43        228.65        14.97 o                         
   9  12   9        548.75        612.30        55.21 o                         
   1  13   9        626.75        531.70        15.15 o                         
   2  13   9          6.55          2.41         2.90 o                         
   3  13   9       1800.43       1717.46        31.19 o                         
   4  13   9       3130.09       3067.13        55.26 o                         
   5  13   9          2.80         -4.33         5.21 o                         
   6  13   9        314.32        321.52        13.05 o                         
   7  13   9        255.83        214.60        14.78 o                         
   8  13   9        225.90        286.71        17.21 o                         
   9  13   9         27.29         13.22        12.23 o                         
   0  14   9        448.92        440.09        22.36 o                         
   1  14   9         63.69         48.24         4.08 o                         
   2  14   9       1813.25       1677.95        27.14 o                         
   3  14   9          6.80          1.96         3.43 o                         
   4  14   9       2950.38       2873.38        47.74 o                         
   5  14   9          5.28          1.97         4.46 o                         
   6  14   9        198.90        175.57         9.87 o                         
   7  14   9          0.04          0.87         3.52 o                         
   8  14   9         12.20          9.84         5.03 o                         
   9  14   9          8.53          6.94        11.24 o                         
   1  15   9       1307.86       1310.59        21.39 o                         
   2  15   9       3701.26       3681.20        49.01 o                         
   3  15   9         40.57         21.52         4.12 o                         
   4  15   9       1184.82       1061.60        25.99 o                         
   5  15   9         41.05         46.08         8.75 o                         
   6  15   9          2.72         18.39         7.09 o                         
   7  15   9         29.35         30.25         6.44 o                         
   8  15   9        614.02        625.93        35.08 o                         
   9  15   9        139.53        135.22        27.44 o                         
   0  16   9       1860.60       1770.82        59.85 o                         
   1  16   9         99.85         92.62         5.67 o                         
   2  16   9        328.39        331.17        13.53 o                         
   3  16   9          0.25          3.28         3.79 o                         
   4  16   9        429.47        430.32        16.78 o                         
   5  16   9        324.90        314.96        32.78 o                         
   6  16   9         51.10         58.25         6.70 o                         
   7  16   9        170.01        208.13        13.94 o                         
   8  16   9          0.03         -2.31         5.24 o                         
   1  17   9         40.42         26.10         5.63 o                         
   2  17   9         42.79         59.94         5.50 o                         
   3  17   9        144.62        159.51         9.67 o                         
   4  17   9          0.24          3.87         4.88 o                         
   5  17   9        158.66        148.21        12.78 o                         
   6  17   9          0.00         -1.54         4.72 o                         
   7  17   9          0.23          2.96         4.53 o                         
   8  17   9        274.97        279.82        24.15 o                         
   0  18   9        340.95        337.20        27.61 o                         
   1  18   9        417.00        428.49        16.70 o                         
   2  18   9        254.35        227.59         9.89 o                         
   3  18   9         48.02         44.40         8.43 o                         
   4  18   9         90.51         90.13         8.67 o                         
   5  18   9         83.90         70.57         8.83 o                         
   6  18   9          0.04         10.62         5.91 o                         
   7  18   9        182.05        168.95        13.38 o                         
   1  19   9          8.83         12.90         5.29 o                         
   2  19   9        766.43        765.31        22.48 o                         
   3  19   9        226.09        247.04        12.47 o                         
   4  19   9        679.14        664.08        22.84 o                         
   5  19   9         75.60         59.92         8.89 o                         
   6  19   9        453.55        507.81        24.96 o                         
   7  19   9        490.45        525.56        21.67 o                         
   0  20   9          0.16         -3.83        16.03 o                         
   1  20   9        187.31        213.00        16.36 o                         
   2  20   9          9.18         13.39         4.94 o                         
   3  20   9          4.65          8.73         6.01 o                         
   4  20   9        250.85        272.24        15.08 o                         
   5  20   9         39.24         43.80         7.19 o                         
   6  20   9        109.15        122.73        10.88 o                         
   1  21   9          5.82          8.02         5.54 o                         
   2  21   9        558.56        503.69        19.35 o                         
   3  21   9        434.79        463.00        21.78 o                         
   4  21   9        753.97        801.11        26.27 o                         
   5  21   9         36.14         18.14         5.87 o                         
   6  21   9          2.35         25.30         8.11 o                         
   0  22   9       1452.52       1517.64        50.16 o                         
   1  22   9         66.00         65.91        13.21 o                         
   2  22   9         25.31         22.62         7.11 o                         
   3  22   9         51.52         37.99         7.73 o                         
   4  22   9          6.29         14.71         5.84 o                         
   5  22   9          0.37        -12.14         9.22 o                         
   1  23   9        561.53        577.22        24.38 o                         
   2  23   9          0.46         -1.18         6.97 o                         
   3  23   9          3.77         -1.84         5.65 o                         
   4  23   9        124.52        128.66        13.81 o                         
   0  24   9       1273.23       1381.75        49.94 o                         
   1  24   9          2.96          4.47         7.91 o                         
   2  24   9         26.81         22.62        11.67 o                         
   3  24   9         21.80         23.17        10.83 o                         
   1  25   9        550.20        583.21        53.89 o                         
   0   0  10       1045.14        996.31        29.63 o                         
   1   0  10        107.90        113.43         3.97 o                         
   2   0  10        748.33        819.11        11.17 o                         
   3   0  10         10.21         10.66         2.65 o                         
   4   0  10        328.99        312.04        16.68 o                         
   5   0  10        956.86       1110.91        34.93 o                         
   6   0  10        827.35        887.69        18.53 o                         
   7   0  10        150.99        190.21        12.49 o                         
   8   0  10       1506.67       1334.12       100.01 o                         
   9   0  10       1649.13       1688.13        86.62 o                         
  10   0  10        408.50        448.98        45.96 o                         
  11   0  10        198.81        234.74        35.71 o                         
   1   1  10         89.36        119.18         3.01 o                         
   2   1  10        373.54        398.79         5.72 o                         
   3   1  10        440.52        419.17         8.14 o                         
   4   1  10       6965.37       7103.34        75.74 o                         
   5   1  10         54.46         69.91         3.67 o                         
   6   1  10        381.28        363.74        11.25 o                         
   7   1  10        610.94        541.44        14.31 o                         
   8   1  10         83.62         92.92         9.42 o                         
   9   1  10       1037.83       1150.81        53.73 o                         
  10   1  10        261.50        241.86        23.85 o                         
  11   1  10         99.71         85.61        15.30 o                         
   0   2  10       3828.40       3642.06        45.02 o                         
   1   2  10       1620.89       1621.42        17.75 o                         
   2   2  10        903.57       1033.20        13.64 o                         
   3   2  10       3313.36       3533.81        33.15 o                         
   4   2  10        116.50        100.87         4.99 o                         
   5   2  10          6.58          3.51         1.91 o                         
   6   2  10          0.31         -0.50         2.66 o                         
   7   2  10         93.76        105.61         6.55 o                         
   8   2  10        562.44        479.10        20.72 o                         
   9   2  10        201.83        246.68        30.75 o                         
  10   2  10         12.80          4.66         8.02 o                         
  11   2  10         46.36         52.22        12.86 o                         
   1   3  10        242.54        243.63         4.44 o                         
   2   3  10       1591.44       1513.59        15.96 o                         
   3   3  10         47.60         68.20         4.41 o                         
   4   3  10        115.19         95.52         5.46 o                         
   5   3  10        159.74        169.56         6.00 o                         
   6   3  10        113.67         95.76         6.17 o                         
   7   3  10        399.71        416.74        14.03 o                         
   8   3  10         61.96         48.03         4.71 o                         
   9   3  10          0.64         14.70        16.70 o                         
  10   3  10          0.92          7.37         8.04 o                         
  11   3  10        104.50        110.10        24.80 o                         
   0   4  10        237.78        221.78         6.68 o                         
   1   4  10       2434.93       2677.09        22.94 o                         
   2   4  10        527.78        489.16        23.06 o                         
   3   4  10        652.92        646.28        12.40 o                         
   4   4  10          0.08         12.00         3.79 o                         
   5   4  10        319.45        340.08         8.26 o                         
   6   4  10          0.58          0.12         2.51 o                         
   7   4  10         58.98         57.09         5.15 o                         
   8   4  10         21.35         12.51         2.96 o                         
   9   4  10         28.18         26.67         9.55 o                         
  10   4  10         98.87        134.50        36.70 o                         
  11   4  10          0.67          4.63        10.25 o                         
   1   5  10        539.51        504.51         8.98 o                         
   2   5  10        241.89        230.29         5.85 o                         
   3   5  10       2039.34       2149.77        24.05 o                         
   4   5  10       2313.92       2380.41        26.74 o                         
   5   5  10        222.36        228.41        10.03 o                         
   6   5  10        523.32        581.94        18.53 o                         
   7   5  10         11.31          6.06         3.05 o                         
   8   5  10         19.06         14.56         3.08 o                         
   9   5  10         10.03         -3.60         6.50 o                         
  10   5  10         12.81          6.23         7.01 o                         
   0   6  10       4121.22       4911.48        57.07 o                         
   1   6  10        448.98        516.19        11.18 o                         
   2   6  10        670.88        623.61        10.20 o                         
   3   6  10        495.51        510.95         9.40 o                         
   4   6  10        120.26        134.32         5.52 o                         
   5   6  10          1.51          3.29         2.24 o                         
   6   6  10       4874.65       4799.33       107.11 o                         
   7   6  10        100.38         79.70         6.51 o                         
   8   6  10         97.96         85.08         7.97 o                         
   9   6  10        287.94        322.61        39.51 o                         
  10   6  10        110.84        154.14        19.63 o                         
   1   7  10       1283.13       1195.47        17.44 o                         
   2   7  10       5201.64       5389.37        45.00 o                         
   3   7  10         60.15         46.48         3.18 o                         
   4   7  10       4731.23       4672.93        34.60 o                         
   5   7  10       2639.98       2526.47        39.11 o                         
   6   7  10       2722.45       2797.87        32.23 o                         
   7   7  10        153.97        113.32         9.19 o                         
   8   7  10        369.44        348.05        19.76 o                         
   9   7  10         39.63         38.02        14.22 o                         
  10   7  10         46.93         58.52        17.85 o                         
   0   8  10       1411.73       1454.70        20.93 o                         
   1   8  10        566.15        620.08        12.41 o                         
   2   8  10        396.12        356.37         9.04 o                         
   3   8  10        806.90        812.78        13.26 o                         
   4   8  10       1253.11       1292.15        19.20 o                         
   5   8  10         39.74         36.29         3.22 o                         
   6   8  10       4598.21       4474.55        58.81 o                         
   7   8  10         87.97         92.24         5.74 o                         
   8   8  10        231.14        206.63        29.76 o                         
   9   8  10        113.54        110.10        23.80 o                         
  10   8  10         46.24        100.51        24.47 o                         
   1   9  10         10.11          8.51         2.82 o                         
   2   9  10        341.32        350.54        10.90 o                         
   3   9  10        835.85        878.28        14.29 o                         
   4   9  10        601.09        592.25        13.56 o                         
   5   9  10        710.31        684.09        15.97 o                         
   6   9  10        604.46        534.31        12.66 o                         
   7   9  10         63.80         51.66         4.60 o                         
   8   9  10        254.21        258.03        19.56 o                         
   9   9  10         56.71         54.22        19.51 o                         
  10   9  10        152.88        176.55        31.41 o                         
   0  10  10        467.03        390.45        19.09 o                         
   1  10  10        103.25        110.75         5.47 o                         
   2  10  10        982.11       1042.47        14.35 o                         
   3  10  10         65.02         73.08         4.97 o                         
   4  10  10        352.71        380.21        13.19 o                         
   5  10  10       1825.38       1788.99        26.22 o                         
   6  10  10       1201.33       1258.18        21.45 o                         
   7  10  10          2.06          4.73         4.65 o                         
   8  10  10        214.04        223.43        14.51 o                         
   9  10  10         42.27         58.19        17.52 o                         
  10  10  10        182.90        233.08        34.71 o                         
   1  11  10        114.05         91.82         7.97 o                         
   2  11  10       1697.31       1670.02        19.45 o                         
   3  11  10        290.32        290.01         8.98 o                         
   4  11  10        108.15        120.56         6.38 o                         
   5  11  10       1905.14       1829.09        27.71 o                         
   6  11  10       7485.79       7328.64        74.65 o                         
   7  11  10          0.08          3.37         2.86 o                         
   8  11  10        673.31        655.57        25.37 o                         
   9  11  10        227.33        198.70        35.71 o                         
  10  11  10        299.34        276.73        39.34 o                         
   0  12  10        997.92        948.08        25.64 o                         
   1  12  10        464.28        506.46        13.74 o                         
   2  12  10        563.93        539.99        12.50 o                         
   3  12  10         13.35         12.67         3.71 o                         
   4  12  10        526.17        456.75        11.31 o                         
   5  12  10        348.65        390.72        17.50 o                         
   6  12  10          0.35          6.48         3.37 o                         
   7  12  10        684.87        655.66        17.63 o                         
   8  12  10        287.92        289.96        17.16 o                         
   9  12  10         56.58         36.04        15.21 o                         
   1  13  10        480.51        459.97        14.28 o                         
   2  13  10       1454.08       1374.80        23.43 o                         
   3  13  10         38.61         61.53         4.50 o                         
   4  13  10         14.83         12.63         5.50 o                         
   5  13  10        445.99        435.13        16.42 o                         
   6  13  10        649.12        669.69        22.34 o                         
   7  13  10        717.37        716.54        23.38 o                         
   8  13  10        156.26        181.85        14.15 o                         
   9  13  10          0.17         -1.98        11.24 o                         
   0  14  10          1.03          3.18         5.82 o                         
   1  14  10        513.93        487.25        12.05 o                         
   2  14  10       3141.07       2950.67        37.81 o                         
   3  14  10        669.15        661.81        16.30 o                         
   4  14  10        874.02        896.63        23.18 o                         
   5  14  10        577.82        502.94        13.17 o                         
   6  14  10        122.68        122.38         9.29 o                         
   7  14  10        217.62        196.05        12.67 o                         
   8  14  10         50.63         41.00         7.68 o                         
   9  14  10         52.78         99.85        25.46 o                         
   1  15  10         34.33         37.17         5.91 o                         
   2  15  10         64.43         75.17         6.93 o                         
   3  15  10         80.08         79.32         6.29 o                         
   4  15  10         47.29         39.76         7.63 o                         
   5  15  10          3.67          2.43         3.86 o                         
   6  15  10         32.51         26.04         4.83 o                         
   7  15  10          0.52         -1.23         3.83 o                         
   8  15  10         69.06         84.15        10.09 o                         
   0  16  10        925.73        939.96        43.34 o                         
   1  16  10          0.10         -5.49         5.84 o                         
   2  16  10         87.11        112.94         8.34 o                         
   3  16  10        258.98        240.10        10.85 o                         
   4  16  10        657.52        675.13        23.66 o                         
   5  16  10        302.38        311.27        12.48 o                         
   6  16  10          2.77          3.14         3.32 o                         
   7  16  10         12.76         18.05         5.68 o                         
   8  16  10         35.36         41.46        11.08 o                         
   1  17  10          6.33          6.41         5.42 o                         
   2  17  10          8.59          4.49         3.17 o                         
   3  17  10        671.51        615.64        18.07 o                         
   4  17  10         15.49          9.55         4.96 o                         
   5  17  10         73.06         74.58         6.60 o                         
   6  17  10        249.61        240.17        12.12 o                         
   7  17  10         21.75         21.58         5.49 o                         
   8  17  10        379.87        406.24        29.30 o                         
   0  18  10        105.81        120.45        27.77 o                         
   1  18  10        814.57        846.55        23.58 o                         
   2  18  10        774.99        764.19        23.58 o                         
   3  18  10          0.03          6.34         4.24 o                         
   4  18  10          1.22          5.83         5.10 o                         
   5  18  10          2.15         -2.28         4.59 o                         
   6  18  10        296.49        364.29        15.24 o                         
   7  18  10          0.68          1.86         4.21 o                         
   1  19  10         34.94         25.52         5.89 o                         
   2  19  10         26.36         44.91         6.74 o                         
   3  19  10         62.69         47.20         8.13 o                         
   4  19  10          8.41          0.52         5.77 o                         
   5  19  10          5.02          6.25         5.15 o                         
   6  19  10          7.37          6.76         4.17 o                         
   7  19  10         42.95         37.88        10.78 o                         
   0  20  10        419.39        476.07        34.36 o                         
   1  20  10        236.91        197.64        13.67 o                         
   2  20  10        172.91        168.90        11.01 o                         
   3  20  10        396.71        362.90        18.98 o                         
   4  20  10          8.41          1.78         5.72 o                         
   5  20  10        132.30        178.67        13.82 o                         
   6  20  10         17.50          8.61         4.68 o                         
   1  21  10         87.11         95.82         9.78 o                         
   2  21  10        193.72        202.27        14.99 o                         
   3  21  10         54.81         73.72        13.49 o                         
   4  21  10          6.76          1.15         5.03 o                         
   5  21  10        134.18        147.94        13.11 o                         
   0  22  10         46.14         62.48        19.72 o                         
   1  22  10          2.51         -3.67         5.71 o                         
   2  22  10          4.75         -2.26         6.12 o                         
   3  22  10        326.66        344.40        19.44 o                         
   4  22  10        499.64        542.33        22.29 o                         
   5  22  10          0.34         -0.43         6.71 o                         
   1  23  10         21.02         32.76         8.47 o                         
   2  23  10         91.32         94.29        12.73 o                         
   3  23  10         29.89         40.72        10.45 o                         
   4  23  10         80.73         64.30        10.15 o                         
   0  24  10        776.52        789.56        48.93 o                         
   1  24  10        143.98        169.85        23.66 o                         
   2  24  10        451.91        574.70        41.26 o                         
   1   1  11        854.55        873.19         8.67 o                         
   2   1  11        950.72       1047.65         9.60 o                         
   3   1  11       2323.24       2234.35        23.28 o                         
   4   1  11          6.35          9.15         1.65 o                         
   5   1  11        125.15        121.65         4.34 o                         
   6   1  11         78.01         64.36         4.11 o                         
   7   1  11        531.64        549.88        14.62 o                         
   8   1  11        682.47        636.04        35.41 o                         
   9   1  11       2360.44       2493.33        76.68 o                         
  10   1  11        395.23        369.95        37.69 o                         
   0   2  11        366.60        354.30         7.22 o                         
   1   2  11        880.50        979.92         9.58 o                         
   2   2  11        574.49        659.03        10.72 o                         
   3   2  11        176.47        165.18         5.02 o                         
   4   2  11       1073.63       1116.24        13.36 o                         
   5   2  11       1092.11       1030.46        13.95 o                         
   6   2  11         54.19         46.33         4.41 o                         
   7   2  11        300.96        245.21         9.89 o                         
   8   2  11        344.35        349.42        14.28 o                         
   9   2  11        901.86        972.86        46.51 o                         
  10   2  11         30.50         17.79        19.01 o                         
   1   3  11        684.09        646.28         7.55 o                         
   2   3  11       4097.44       4273.21        41.16 o                         
   3   3  11          3.94         10.00         2.40 o                         
   4   3  11        137.04        159.32         6.63 o                         
   5   3  11         80.37         86.80         4.24 o                         
   6   3  11          8.57          7.20         2.07 o                         
   7   3  11        539.19        554.11        15.47 o                         
   8   3  11        578.04        541.59        18.23 o                         
   9   3  11          6.61          6.00         8.93 o                         
  10   3  11         19.51          8.79         7.13 o                         
   0   4  11       2952.61       3030.14        30.19 o                         
   1   4  11       1413.12       1471.08        16.72 o                         
   2   4  11        453.80        461.51         8.54 o                         
   3   4  11         15.85         12.27         2.82 o                         
   4   4  11        200.91        191.59         6.20 o                         
   5   4  11        473.45        413.01        13.08 o                         
   6   4  11         30.10         31.54         4.46 o                         
   7   4  11        213.33        198.27         9.45 o                         
   8   4  11        137.11         85.67         7.68 o                         
   9   4  11        202.27        243.87        30.42 o                         
  10   4  11         68.58         64.79        17.69 o                         
   1   5  11         15.91         21.99         2.03 o                         
   2   5  11       5183.02       5158.77        52.65 o                         
   3   5  11        340.50        346.94         8.64 o                         
   4   5  11        853.50        794.78        12.48 o                         
   5   5  11         24.56         29.06         3.23 o                         
   6   5  11         17.00         24.00         3.17 o                         
   7   5  11        599.87        549.58        10.56 o                         
   8   5  11         53.40         46.40        11.09 o                         
   9   5  11          2.76          0.21        11.74 o                         
  10   5  11         54.21         97.05        39.01 o                         
   0   6  11       6430.98       6569.69        63.22 o                         
   1   6  11       4967.42       4990.10        44.64 o                         
   2   6  11        196.95        187.52         7.35 o                         
   3   6  11        576.87        603.01        11.10 o                         
   4   6  11         46.31         44.61         3.25 o                         
   5   6  11       5647.85       5592.07        51.87 o                         
   6   6  11        306.88        322.98        19.76 o                         
   7   6  11          8.78          5.50         3.59 o                         
   8   6  11        220.55        220.42        21.58 o                         
   9   6  11         17.83         31.49        14.38 o                         
  10   6  11        165.94        203.72        23.02 o                         
   1   7  11       2257.51       2268.45        27.42 o                         
   2   7  11       3313.11       3480.77        33.74 o                         
   3   7  11        325.43        321.06         6.63 o                         
   4   7  11         85.04         90.90         4.51 o                         
   5   7  11       1643.00       1620.38        24.11 o                         
   6   7  11        832.04        883.61        18.25 o                         
   7   7  11       1293.37       1375.19        49.06 o                         
   8   7  11        122.84        127.24        17.87 o                         
   9   7  11        265.00        334.70        27.92 o                         
  10   7  11        128.92        139.52        27.11 o                         
   0   8  11         86.51        106.94         5.49 o                         
   1   8  11        980.79       1012.93        17.06 o                         
   2   8  11       1255.33       1302.73        21.12 o                         
   3   8  11        425.78        385.45         7.96 o                         
   4   8  11        320.66        302.58         6.95 o                         
   5   8  11        167.29        141.33         7.65 o                         
   6   8  11         31.78         39.29         3.66 o                         
   7   8  11       1393.02       1397.95        26.33 o                         
   8   8  11        108.42         88.27        22.15 o                         
   9   8  11         73.14         49.92        16.53 o                         
  10   8  11         27.29         14.88        12.56 o                         
   1   9  11          5.73          0.37         2.29 o                         
   2   9  11         21.82         20.18         2.75 o                         
   3   9  11          3.91          4.95         1.78 o                         
   4   9  11       1371.25       1392.41        21.95 o                         
   5   9  11        617.86        582.87        12.38 o                         
   6   9  11          4.62          7.29         1.99 o                         
   7   9  11          8.84          3.00         1.21 o                         
   8   9  11        333.21        355.08        40.00 o                         
   9   9  11        237.41        354.75        41.99 o                         
  10   9  11        103.91        161.67        30.09 o                         
   0  10  11        457.77        369.41        14.29 o                         
   1  10  11        502.70        470.33         9.66 o                         
   2  10  11       3353.11       3258.94        29.44 o                         
   3  10  11          6.89          7.52         3.23 o                         
   4  10  11        239.86        233.19         9.07 o                         
   5  10  11       2540.80       2523.09        31.86 o                         
   6  10  11          0.48          0.34         1.68 o                         
   7  10  11         37.72         52.17         5.65 o                         
   8  10  11        205.43        283.98        16.78 o                         
   9  10  11          2.05         -8.60        11.90 o                         
   1  11  11         42.59         35.80         5.09 o                         
   2  11  11          2.40          8.61         2.08 o                         
   3  11  11        879.23        915.18        18.61 o                         
   4  11  11       2308.34       2174.44        29.92 o                         
   5  11  11       2839.85       2714.51        33.26 o                         
   6  11  11       1393.87       1423.32        23.34 o                         
   7  11  11          0.41          0.42         4.56 o                         
   8  11  11        130.88        140.26        12.37 o                         
   9  11  11          4.64          1.65        10.25 o                         
   0  12  11        373.08        386.86        14.84 o                         
   1  12  11        281.93        282.61         9.82 o                         
   2  12  11          3.45          2.31         2.58 o                         
   3  12  11       1385.05       1310.80        24.94 o                         
   4  12  11        572.29        609.17        19.64 o                         
   5  12  11        699.17        745.32        14.40 o                         
   6  12  11          9.11         14.68         3.46 o                         
   7  12  11        554.18        524.93        17.14 o                         
   8  12  11        337.07        362.19        19.69 o                         
   9  12  11         99.52        132.91        27.44 o                         
   1  13  11        468.57        479.84        13.36 o                         
   2  13  11        495.81        506.58        12.46 o                         
   3  13  11        483.50        495.31        15.50 o                         
   4  13  11        817.48        781.84        21.07 o                         
   5  13  11        809.93        742.05        16.30 o                         
   6  13  11       1285.83       1279.59        24.15 o                         
   7  13  11        214.45        195.39        12.23 o                         
   8  13  11         10.75          2.99         5.55 o                         
   9  13  11         14.68         -0.99         8.93 o                         
   0  14  11         90.20        120.96        10.26 o                         
   1  14  11       3187.87       3012.87        32.64 o                         
   2  14  11       2782.62       2744.90        34.24 o                         
   3  14  11        178.37        162.84         6.70 o                         
   4  14  11         81.13         79.00         7.52 o                         
   5  14  11        276.96        287.65        13.03 o                         
   6  14  11        108.31        129.52         8.70 o                         
   7  14  11         60.21         56.49         6.52 o                         
   8  14  11        535.31        588.19        26.45 o                         
   1  15  11        391.51        373.06        14.98 o                         
   2  15  11        243.01        217.80        11.73 o                         
   3  15  11       1508.06       1342.82        21.98 o                         
   4  15  11        115.35        144.31         9.76 o                         
   5  15  11         86.65         82.96         7.21 o                         
   6  15  11         38.54         34.75        11.31 o                         
   7  15  11         45.61         55.49         7.80 o                         
   8  15  11          1.82          0.45         5.82 o                         
   0  16  11       1070.77       1133.65        36.44 o                         
   1  16  11          1.20          3.46         5.95 o                         
   2  16  11         24.43         13.92         4.96 o                         
   3  16  11       1973.23       1814.47        30.72 o                         
   4  16  11        618.72        561.87        19.51 o                         
   5  16  11         75.74         89.09         7.56 o                         
   6  16  11          0.59         -6.67         4.45 o                         
   7  16  11        132.31        140.13        14.17 o                         
   8  16  11         16.09          5.80         6.79 o                         
   1  17  11        493.87        473.03        20.08 o                         
   2  17  11        529.74        550.75        14.51 o                         
   3  17  11        156.44        190.74         9.93 o                         
   4  17  11        691.35        653.22        19.96 o                         
   5  17  11        395.47        365.94        15.00 o                         
   6  17  11         13.35         11.14         4.47 o                         
   7  17  11         38.03         57.98         7.94 o                         
   0  18  11          0.65        -11.16         8.87 o                         
   1  18  11        136.38        127.10         9.42 o                         
   2  18  11          3.14          4.97         4.61 o                         
   3  18  11         38.48         26.76         8.89 o                         
   4  18  11         56.20         34.25         6.22 o                         
   5  18  11          1.22         -0.37         4.13 o                         
   6  18  11         12.86          5.05         4.46 o                         
   7  18  11         89.46         97.82        10.18 o                         
   1  19  11        305.87        325.33        15.22 o                         
   2  19  11         29.66         28.98         5.55 o                         
   3  19  11         13.35         19.05         6.22 o                         
   4  19  11        308.48        285.88        15.44 o                         
   5  19  11        263.30        241.53        12.83 o                         
   6  19  11          2.60         -0.68         4.37 o                         
   0  20  11        175.58        157.29        43.48 o                         
   1  20  11         43.70         35.70         6.60 o                         
   2  20  11        366.08        401.48        20.04 o                         
   3  20  11          7.09         -5.43         6.96 o                         
   4  20  11        159.83        160.90        12.18 o                         
   5  20  11         22.29         20.29         6.16 o                         
   6  20  11          0.73          0.46         5.84 o                         
   1  21  11         25.07         37.02         6.70 o                         
   2  21  11        317.40        361.16        19.67 o                         
   3  21  11        264.98        250.93        16.61 o                         
   4  21  11          3.96         13.82         6.24 o                         
   5  21  11          0.14         -7.93         5.62 o                         
   0  22  11         69.93         79.84        11.95 o                         
   1  22  11         69.66        101.48        12.46 o                         
   2  22  11         59.27         54.86         9.18 o                         
   3  22  11         18.04         20.57         6.58 o                         
   4  22  11        169.84        187.68        17.75 o                         
   1  23  11         56.66         63.78        11.47 o                         
   2  23  11         16.37         27.80         9.55 o                         
   3  23  11        308.12        345.20        25.78 o                         
   1  24  11       1407.27       1590.26        99.52 o                         
   2  24  11        510.56        700.24        65.79 o                         
   0   0  12       1902.46       1999.97        31.49 o                         
   1   0  12       1037.46        968.99        15.28 o                         
   2   0  12       8476.73       8129.84       105.90 o                         
   3   0  12        235.94        236.60         6.92 o                         
   4   0  12        471.54        506.28        13.10 o                         
   5   0  12         26.99         27.38         3.85 o                         
   6   0  12        147.67        199.82        10.33 o                         
   7   0  12        670.57        538.82        34.71 o                         
   8   0  12          8.38         33.06        15.87 o                         
   9   0  12          2.90          5.95        13.56 o                         
  10   0  12         87.11         93.89        23.47 o                         
   1   1  12        595.51        589.06         7.27 o                         
   2   1  12        422.90        442.61         6.96 o                         
   3   1  12        356.84        361.98         6.00 o                         
   4   1  12        182.42        192.06         4.96 o                         
   5   1  12        992.71        959.71        14.41 o                         
   6   1  12        666.40        645.72        13.17 o                         
   7   1  12          4.72          3.73         2.31 o                         
   8   1  12          1.91          8.46        11.24 o                         
   9   1  12        146.83        166.14        20.11 o                         
  10   1  12          0.57         -2.70         6.99 o                         
   0   2  12       4925.21       4986.67        48.29 o                         
   1   2  12        436.67        474.24         6.72 o                         
   2   2  12       2679.96       2467.86        20.58 o                         
   3   2  12       1335.55       1408.17        15.52 o                         
   4   2  12         66.22         59.94         3.29 o                         
   5   2  12         21.79         36.35         3.00 o                         
   6   2  12        247.53        219.10         7.86 o                         
   7   2  12        376.38        344.87        10.87 o                         
   8   2  12        456.21        418.07        29.46 o                         
   9   2  12        116.33        159.02        19.05 o                         
  10   2  12        609.02        764.44        43.60 o                         
   1   3  12        585.85        641.66         7.85 o                         
   2   3  12        987.59       1079.36        13.50 o                         
   3   3  12        861.93        848.80        13.76 o                         
   4   3  12        619.41        650.16        11.91 o                         
   5   3  12       2431.72       2437.20        24.86 o                         
   6   3  12        114.98        117.85         5.75 o                         
   7   3  12         43.86         33.82         3.59 o                         
   8   3  12         19.74          3.31         6.31 o                         
   9   3  12         11.86          3.19         8.60 o                         
  10   3  12         59.53         43.76        12.60 o                         
   0   4  12       5943.59       6191.29        56.96 o                         
   1   4  12       1827.93       2007.80        16.16 o                         
   2   4  12        994.69        998.23        13.88 o                         
   3   4  12        104.34         78.78         4.38 o                         
   4   4  12       1281.21       1241.79        20.75 o                         
   5   4  12       1191.75       1134.34        23.46 o                         
   6   4  12        610.21        582.78        12.10 o                         
   7   4  12          1.97          1.59         2.12 o                         
   8   4  12         36.32         62.80        16.20 o                         
   9   4  12        783.97        833.28        43.60 o                         
  10   4  12         34.23         66.65        14.13 o                         
   1   5  12        228.61        225.16         5.36 o                         
   2   5  12       1115.91       1148.25        16.15 o                         
   3   5  12        805.92        770.31        13.37 o                         
   4   5  12        499.81        499.27        11.27 o                         
   5   5  12        733.06        711.20        26.29 o                         
   6   5  12         26.87         21.26         3.94 o                         
   7   5  12         73.82         54.34         5.37 o                         
   8   5  12        233.04        280.53        24.77 o                         
   9   5  12        203.27        220.38        23.47 o                         
  10   5  12        202.06        224.04        24.19 o                         
   0   6  12        343.55        594.76        22.38 o                         
   1   6  12       5316.64       5536.18        62.42 o                         
   2   6  12        412.20        377.10         7.16 o                         
   3   6  12        398.04        679.82        16.73 o                         
   4   6  12       1223.23       1205.59        16.54 o                         
   5   6  12       5021.60       4861.64        44.26 o                         
   6   6  12          0.70         -0.03         2.17 o                         
   7   6  12          8.10          7.30         4.23 o                         
   8   6  12          2.84          4.18         7.60 o                         
   9   6  12          4.07         21.62         9.53 o                         
  10   6  12         33.85         57.23        14.44 o                         
   1   7  12        111.24         97.54         5.32 o                         
   2   7  12         30.80         16.05         2.21 o                         
   3   7  12       2090.12       2187.31        23.13 o                         
   4   7  12          0.19         -4.03         2.69 o                         
   5   7  12       8318.57       8276.72        68.94 o                         
   6   7  12         82.46         94.06         5.94 o                         
   7   7  12        210.27        191.18         9.65 o                         
   8   7  12        132.48        139.94        20.83 o                         
   9   7  12          0.15        -11.98         9.18 o                         
  10   7  12        293.10        378.56        44.96 o                         
   0   8  12        851.05        911.52        17.14 o                         
   1   8  12        205.35        203.74         7.71 o                         
   2   8  12        723.05        753.92        15.52 o                         
   3   8  12        465.20        445.91         8.62 o                         
   4   8  12       1076.56       1163.95        20.02 o                         
   5   8  12       4579.86       4535.25        71.04 o                         
   6   8  12        489.82        508.05        14.30 o                         
   7   8  12        467.06        447.17        16.40 o                         
   8   8  12         46.68        117.37        25.13 o                         
   9   8  12         13.06          0.00        13.89 o                         
  10   8  12         43.13         32.73        17.19 o                         
   1   9  12       1515.84       1571.01        19.15 o                         
   2   9  12        819.17        837.58        20.08 o                         
   3   9  12        701.12        951.16        19.17 o                         
   4   9  12        173.57        154.46         4.82 o                         
   5   9  12         50.34         51.48         4.53 o                         
   6   9  12        134.13        130.16         6.81 o                         
   7   9  12        431.20        460.86        15.23 o                         
   8   9  12         15.90         16.20        13.22 o                         
   9   9  12         33.70        103.15        25.46 o                         
   0  10  12         45.20         49.28         4.24 o                         
   1  10  12          4.73          6.18         2.22 o                         
   2  10  12        914.75        830.69        13.75 o                         
   3  10  12         15.51         15.15         2.82 o                         
   4  10  12       1103.88       1097.80        17.22 o                         
   5  10  12        127.47        130.19         5.42 o                         
   6  10  12        735.91        663.91        19.01 o                         
   7  10  12       1426.92       1496.33        33.11 o                         
   8  10  12        552.14        553.78        51.25 o                         
   9  10  12        110.69        117.70        26.12 o                         
   1  11  12        104.04         93.32        11.04 o                         
   2  11  12       4087.86       4137.20        41.14 o                         
   3  11  12         64.84         49.32         4.48 o                         
   4  11  12        221.16        258.52         7.84 o                         
   5  11  12        206.07        225.31         7.36 o                         
   6  11  12        510.91        439.85        23.81 o                         
   7  11  12       1542.10       1461.83        38.56 o                         
   8  11  12         53.21         52.24        11.30 o                         
   9  11  12        323.20        411.62        46.29 o                         
   0  12  12         85.67         68.36         6.82 o                         
   1  12  12        163.45        145.16         7.78 o                         
   2  12  12         56.19         42.87         4.88 o                         
   3  12  12        266.19        364.70        11.46 o                         
   4  12  12         40.45        110.13         9.33 o                         
   5  12  12         36.10         25.64         2.87 o                         
   6  12  12       1446.74       1492.87        23.40 o                         
   7  12  12          5.67          8.20         4.19 o                         
   8  12  12         27.09         62.34         9.00 o                         
   9  12  12          8.01          2.98        11.57 o                         
   1  13  12       1825.81       1822.28        25.90 o                         
   2  13  12       2243.62       2133.71        27.20 o                         
   3  13  12       3095.89       2961.07        41.01 o                         
   4  13  12        150.78        146.48         9.67 o                         
   5  13  12        317.33        337.42        13.70 o                         
   6  13  12       1272.05       1265.88        28.63 o                         
   7  13  12         31.33         34.28         5.66 o                         
   8  13  12        208.38        253.33        27.06 o                         
   0  14  12        563.97        589.94        21.17 o                         
   1  14  12        141.78        120.53         6.84 o                         
   2  14  12         95.09         86.22         5.96 o                         
   3  14  12        721.40        668.83        18.89 o                         
   4  14  12         95.80         70.70         7.18 o                         
   5  14  12        543.65        514.87        17.35 o                         
   6  14  12         32.44         41.69         5.39 o                         
   7  14  12        142.90        157.50        11.13 o                         
   8  14  12        107.41        117.69        12.58 o                         
   1  15  12        443.77        364.37        12.68 o                         
   2  15  12        123.44        168.03         7.56 o                         
   3  15  12        328.22        278.73        11.15 o                         
   4  15  12        125.06        107.26         8.88 o                         
   5  15  12        624.18        667.46        19.25 o                         
   6  15  12         64.95         50.05         6.22 o                         
   7  15  12          1.17          8.72         5.74 o                         
   8  15  12        174.21        176.21        19.04 o                         
   0  16  12        273.40        335.81        16.01 o                         
   1  16  12         94.52        104.52         7.35 o                         
   2  16  12        665.92        619.06        16.15 o                         
   3  16  12       1279.49       1235.55        29.82 o                         
   4  16  12        430.97        464.60        17.85 o                         
   5  16  12          1.09         -0.03         4.32 o                         
   6  16  12         10.06          9.30         4.04 o                         
   7  16  12         66.18         70.98         9.39 o                         
   8  16  12         55.63         74.72        24.47 o                         
   1  17  12         54.59         54.02         6.58 o                         
   2  17  12         16.87          9.30         3.86 o                         
   3  17  12          4.67         -0.50         4.57 o                         
   4  17  12         28.93         23.27         5.42 o                         
   5  17  12        540.95        543.49        18.34 o                         
   6  17  12        429.26        532.75        18.14 o                         
   7  17  12          0.02         -5.01         5.84 o                         
   0  18  12          0.51          1.54        12.73 o                         
   1  18  12         52.24         57.49         7.92 o                         
   2  18  12        177.75        171.97        10.57 o                         
   3  18  12          0.21          7.32         5.18 o                         
   4  18  12         23.54         17.59         6.39 o                         
   5  18  12         25.10         24.45         5.14 o                         
   6  18  12         61.99         73.59         8.86 o                         
   7  18  12        553.60        626.78        27.81 o                         
   1  19  12        579.05        568.65        20.14 o                         
   2  19  12         52.65         49.11         7.91 o                         
   3  19  12         12.06         24.59         5.73 o                         
   4  19  12        125.70        141.72        10.23 o                         
   5  19  12         27.55         11.18         4.98 o                         
   6  19  12         51.76         42.30         9.98 o                         
   0  20  12        907.09        913.22        48.63 o                         
   1  20  12         59.74         96.80         9.76 o                         
   2  20  12         48.14         49.63         8.52 o                         
   3  20  12         54.59         25.41         5.46 o                         
   4  20  12        208.95        207.78        11.60 o                         
   5  20  12          3.70          1.65         4.49 o                         
   6  20  12        296.60        312.55        24.18 o                         
   1  21  12          2.16          8.68         6.25 o                         
   2  21  12          0.05          2.74         6.40 o                         
   3  21  12        346.62        356.05        20.04 o                         
   4  21  12         29.13         28.34         7.42 o                         
   5  21  12         38.41         52.95         7.74 o                         
   0  22  12        605.80        481.89        37.12 o                         
   1  22  12        101.07        136.35        15.37 o                         
   2  22  12         46.29         50.30         8.52 o                         
   3  22  12         32.34         20.30         6.98 o                         
   4  22  12        411.08        508.52        21.22 o                         
   1  23  12        742.14        790.97        34.50 o                         
   2  23  12          0.96         -4.30        10.70 o                         
   3  23  12         22.64         45.12        13.52 o                         
   1   1  13         24.89         22.10         1.75 o                         
   2   1  13       3385.52       3530.24        23.32 o                         
   3   1  13        542.86        539.68         8.57 o                         
   4   1  13        647.81        642.06         8.30 o                         
   5   1  13        205.65        197.37         6.65 o                         
   6   1  13        342.00        356.28         9.87 o                         
   7   1  13         10.16          3.81         1.75 o                         
   8   1  13          0.00         -4.60         4.93 o                         
   9   1  13        314.05        314.29        26.86 o                         
  10   1  13        181.44        156.94        19.96 o                         
   0   2  13       7350.37       7422.25        86.21 o                         
   1   2  13       1023.16       1092.01        11.50 o                         
   2   2  13          3.72          5.21         1.32 o                         
   3   2  13         29.90         27.46         2.37 o                         
   4   2  13        179.05        202.42         5.93 o                         
   5   2  13        859.79        915.25        12.69 o                         
   6   2  13        434.42        444.19        10.48 o                         
   7   2  13          4.09          1.20         1.72 o                         
   8   2  13         72.40         85.90        11.44 o                         
   9   2  13         79.69         78.57        21.49 o                         
  10   2  13        158.70        171.21        21.01 o                         
   1   3  13          0.84          0.74         1.49 o                         
   2   3  13        807.66        821.09        11.94 o                         
   3   3  13        352.77        353.45         9.01 o                         
   4   3  13         57.55         62.22         3.78 o                         
   5   3  13       3273.25       3340.00        41.38 o                         
   6   3  13          1.97          2.49         1.81 o                         
   7   3  13        517.85        407.94        11.25 o                         
   8   3  13        100.30        101.48        15.58 o                         
   9   3  13          0.97         10.91         7.62 o                         
  10   3  13         10.23         11.75        12.89 o                         
   0   4  13        484.55        546.97         9.95 o                         
   1   4  13         32.44         13.85         1.71 o                         
   2   4  13       1485.64       1514.58        17.29 o                         
   3   4  13         75.93         74.55         5.32 o                         
   4   4  13       1086.27       1004.58        14.99 o                         
   5   4  13       1810.69       1731.11        24.86 o                         
   6   4  13        253.92        214.59         9.16 o                         
   7   4  13          0.38          0.23         1.41 o                         
   8   4  13          6.20         -5.17         7.62 o                         
   9   4  13        220.46        265.46        25.53 o                         
  10   4  13        187.42        202.53        23.56 o                         
   1   5  13        767.30        812.79        12.24 o                         
   2   5  13       2610.76       2670.47        33.11 o                         
   3   5  13        342.19        386.61         9.71 o                         
   4   5  13       1644.97       1620.71        24.27 o                         
   5   5  13         73.34        103.49         8.50 o                         
   6   5  13        742.22        675.69        16.93 o                         
   7   5  13         45.24         28.18         4.20 o                         
   8   5  13         13.29          3.68         7.62 o                         
   9   5  13          1.10          5.42         8.24 o                         
  10   5  13         52.18         31.74        18.85 o                         
   0   6  13       1365.89       1426.59        22.99 o                         
   1   6  13         86.88         97.20         4.09 o                         
   2   6  13        485.25        473.62         8.31 o                         
   3   6  13        253.12        286.99         8.42 o                         
   4   6  13       2134.04       1998.44        26.68 o                         
   5   6  13        260.78        256.20         8.74 o                         
   6   6  13         12.42         -3.21         3.68 o                         
   7   6  13         50.49         67.77         7.51 o                         
   8   6  13         94.46        110.26        16.81 o                         
   9   6  13         96.78        131.34        18.94 o                         
  10   6  13         62.60        100.84        25.13 o                         
   1   7  13        266.40        236.96         8.49 o                         
   2   7  13         80.04         72.50         3.37 o                         
   3   7  13       2164.34       2225.86        23.64 o                         
   4   7  13       1118.77       1072.94        24.66 o                         
   5   7  13        770.16        798.99        14.28 o                         
   6   7  13        103.22        103.81         7.34 o                         
   7   7  13        574.58        540.56        23.78 o                         
   8   7  13        733.49        824.70        88.44 o                         
   9   7  13        227.37        259.35        25.11 o                         
   0   8  13        413.57        424.83        15.89 o                         
   1   8  13         53.18         43.87         3.81 o                         
   2   8  13        423.76        441.85        10.75 o                         
   3   8  13        150.18        140.69         5.98 o                         
   4   8  13          0.06         -0.52         3.19 o                         
   5   8  13        425.71        439.37        11.01 o                         
   6   8  13        231.57        240.71         9.29 o                         
   7   8  13        101.84         88.77        11.42 o                         
   8   8  13        141.95        153.74        28.43 o                         
   9   8  13        152.66        280.03        38.35 o                         
   1   9  13         67.18         70.32         4.39 o                         
   2   9  13       8126.97       7884.06        67.03 o                         
   3   9  13        668.18        652.91        13.30 o                         
   4   9  13        310.37        301.50        10.56 o                         
   5   9  13       2480.79       2317.06        43.73 o                         
   6   9  13        357.07        322.69        10.91 o                         
   7   9  13        775.45        817.74        37.49 o                         
   8   9  13        388.37        465.84        48.27 o                         
   9   9  13        215.80        266.48        38.02 o                         
   0  10  13         79.84         82.49         5.45 o                         
   1  10  13         14.97         10.10         2.52 o                         
   2  10  13        604.61        588.94        11.86 o                         
   3  10  13       2054.36       2158.13        27.54 o                         
   4  10  13         69.18         65.86         3.98 o                         
   5  10  13       2492.25       2441.10        31.38 o                         
   6  10  13         20.62         22.17         3.59 o                         
   7  10  13         17.13         14.12         9.35 o                         
   8  10  13       1091.25       1089.71        74.39 o                         
   9  10  13         15.29         -0.33        13.89 o                         
   1  11  13        710.08        680.87        15.76 o                         
   2  11  13         16.07         14.22         3.25 o                         
   3  11  13       3113.88       2904.77        36.02 o                         
   4  11  13       1338.62       1281.27        22.69 o                         
   5  11  13        634.06        624.72        11.71 o                         
   6  11  13        110.94        133.89         8.20 o                         
   7  11  13         55.30         68.41         8.63 o                         
   8  11  13        154.37        139.48        16.21 o                         
   9  11  13          3.42         18.18        14.88 o                         
   0  12  13        288.00        311.83        13.86 o                         
   1  12  13       1175.92       1070.06        21.06 o                         
   2  12  13         21.79         24.32         4.23 o                         
   3  12  13       2498.30       2521.15        34.26 o                         
   4  12  13        449.31        460.49        15.63 o                         
   5  12  13       1910.70       1819.88        28.88 o                         
   6  12  13          0.00         -0.21         3.70 o                         
   7  12  13          1.04          0.44         4.70 o                         
   8  12  13        481.43        506.07        30.37 o                         
   1  13  13         88.34         77.02         4.77 o                         
   2  13  13        241.83        227.41         8.85 o                         
   3  13  13       1663.63       1583.21        27.04 o                         
   4  13  13        288.99        303.09        11.11 o                         
   5  13  13          8.97          7.50         3.22 o                         
   6  13  13        680.51        690.65        22.99 o                         
   7  13  13         40.29         31.80         6.33 o                         
   8  13  13         25.32         20.20         6.69 o                         
   0  14  13        156.39        115.97        11.28 o                         
   1  14  13        712.69        793.24        17.20 o                         
   2  14  13        459.50        427.26        12.53 o                         
   3  14  13        127.61        114.03         8.14 o                         
   4  14  13        163.41        134.72         7.97 o                         
   5  14  13        167.84        164.67         9.57 o                         
   6  14  13         11.76          2.10         3.98 o                         
   7  14  13        602.23        628.44        35.68 o                         
   8  14  13         41.20         62.69        10.45 o                         
   1  15  13        556.89        559.07        15.90 o                         
   2  15  13        473.88        437.16        12.05 o                         
   3  15  13          0.49          3.75         4.88 o                         
   4  15  13        876.50        844.50        24.12 o                         
   5  15  13        732.30        753.47        20.77 o                         
   6  15  13        169.14        167.31        11.95 o                         
   7  15  13        117.26        117.89        15.08 o                         
   8  15  13         35.04         45.01        17.36 o                         
   0  16  13        110.01         67.60         7.67 o                         
   1  16  13          8.75          8.69         4.09 o                         
   2  16  13         34.72         16.82         3.54 o                         
   3  16  13         21.30          9.02         3.83 o                         
   4  16  13         54.99         53.06         7.62 o                         
   5  16  13         17.45         23.90         5.34 o                         
   6  16  13        391.69        468.56        16.72 o                         
   7  16  13          0.07         -3.28         5.89 o                         
   1  17  13         33.62         41.13         7.45 o                         
   2  17  13        576.95        491.60        13.63 o                         
   3  17  13        191.16        175.23        10.86 o                         
   4  17  13        495.38        511.87        19.72 o                         
   5  17  13          0.59          2.89         4.68 o                         
   6  17  13        425.63        427.78        18.24 o                         
   7  17  13        256.90        292.84        18.69 o                         
   0  18  13        927.16        924.73        37.75 o                         
   1  18  13        182.67        183.39        11.33 o                         
   2  18  13        141.83        125.50         9.43 o                         
   3  18  13        216.05        195.65        11.63 o                         
   4  18  13        106.34        123.19        10.36 o                         
   5  18  13        358.36        356.29        15.37 o                         
   6  18  13         96.50        153.11        11.55 o                         
   1  19  13         66.71         64.55         6.58 o                         
   2  19  13        153.49        157.49        11.03 o                         
   3  19  13        152.95        172.87        11.20 o                         
   4  19  13        318.68        301.24        15.71 o                         
   5  19  13         19.81         26.50         5.18 o                         
   6  19  13         12.13          1.69         6.49 o                         
   0  20  13        635.58        686.54        34.14 o                         
   1  20  13          0.10          0.80         5.39 o                         
   2  20  13         27.16         25.91         5.69 o                         
   3  20  13         18.39         31.38         6.23 o                         
   4  20  13        139.73        126.82        10.83 o                         
   5  20  13         52.79         76.77         8.78 o                         
   1  21  13        401.50        450.52        20.00 o                         
   2  21  13         34.61         34.55         8.72 o                         
   3  21  13         10.40         15.42         5.95 o                         
   4  21  13         71.59         80.02         9.73 o                         
   0  22  13        162.95        218.59        20.54 o                         
   1  22  13         18.22         12.24        12.00 o                         
   2  22  13          9.99          6.31         5.20 o                         
   3  22  13         86.63        125.93        11.90 o                         
   1  23  13          9.41         17.52        11.24 o                         
   2  23  13        203.64        210.27        36.37 o                         
   0   0  14       9353.79       9761.29       107.90 o                         
   1   0  14       5918.57       5816.48        55.06 o                         
   2   0  14        751.93        731.29        11.92 o                         
   3   0  14        497.79        474.46        11.12 o                         
   4   0  14        146.99        130.44         7.18 o                         
   5   0  14        129.15        159.11        13.65 o                         
   6   0  14       1336.64       1394.29        30.25 o                         
   7   0  14       1733.86       1611.49        46.65 o                         
   8   0  14       1171.47       1116.23        52.40 o                         
   9   0  14          1.21         -1.65        12.56 o                         
  10   0  14        838.95        884.07        68.77 o                         
   1   1  14        209.44        194.29         4.61 o                         
   2   1  14        222.80        210.90         4.72 o                         
   3   1  14         57.25         45.89         2.34 o                         
   4   1  14        416.41        404.03         6.57 o                         
   5   1  14       1637.90       1734.34        21.10 o                         
   6   1  14         18.15         12.43         3.15 o                         
   7   1  14        260.38        212.95         9.86 o                         
   8   1  14        115.94        117.00         9.26 o                         
   9   1  14         19.09         15.97         7.70 o                         
  10   1  14          0.15        -24.30        16.20 o                         
   0   2  14       1380.29       1427.33        18.38 o                         
   1   2  14         23.96         24.25         1.78 o                         
   2   2  14         68.49         79.62         3.05 o                         
   3   2  14          5.16          4.51         1.57 o                         
   4   2  14         83.22         88.57         4.16 o                         
   5   2  14       1227.44       1158.48        14.60 o                         
   6   2  14         11.94          9.15         1.95 o                         
   7   2  14         16.33         10.33         2.82 o                         
   8   2  14        171.69        187.45        15.26 o                         
   9   2  14        162.26        163.61        20.14 o                         
   1   3  14        224.22        233.43         5.09 o                         
   2   3  14         21.22         14.42         2.10 o                         
   3   3  14        146.65        155.18         5.70 o                         
   4   3  14        187.93        197.16         7.07 o                         
   5   3  14       1581.75       1588.24        23.13 o                         
   6   3  14        420.63        387.68         9.00 o                         
   7   3  14        151.43        148.15         7.09 o                         
   8   3  14         40.07         48.56         8.68 o                         
   9   3  14        580.12        660.72        39.97 o                         
   0   4  14       3143.35       3129.84        37.60 o                         
   1   4  14        147.46        185.22         4.94 o                         
   2   4  14          0.81          1.88         1.77 o                         
   3   4  14       1169.96       1230.79        20.42 o                         
   4   4  14        635.76        563.38        15.77 o                         
   5   4  14        238.33        221.53         8.55 o                         
   6   4  14        451.69        429.75        13.76 o                         
   7   4  14        122.92        115.48         8.34 o                         
   8   4  14        474.09        553.53        26.89 o                         
   9   4  14        173.23        205.93        27.28 o                         
   1   5  14        290.41        279.95         6.70 o                         
   2   5  14          1.92          1.32         2.26 o                         
   3   5  14       1667.69       1643.98        25.11 o                         
   4   5  14         32.46         21.34         4.40 o                         
   5   5  14        878.97        849.85        24.72 o                         
   6   5  14          0.00          0.57         2.36 o                         
   7   5  14          1.96         -2.28         4.63 o                         
   8   5  14         20.35         18.95         7.52 o                         
   9   5  14        212.24        208.39        22.66 o                         
   0   6  14       7366.67       7630.77        64.58 o                         
   1   6  14         43.55         49.73         3.10 o                         
   2   6  14        840.67        847.58        11.80 o                         
   3   6  14       1006.52       1039.78        18.01 o                         
   4   6  14        252.30        270.69        10.15 o                         
   5   6  14        284.97        255.95        13.51 o                         
   6   6  14         10.15         13.18         3.44 o                         
   7   6  14        823.35        807.62        22.95 o                         
   8   6  14          3.33          5.50         6.20 o                         
   9   6  14        464.59        595.35        38.41 o                         
   1   7  14        399.91        420.23         8.90 o                         
   2   7  14         49.68         61.18         3.46 o                         
   3   7  14         22.86         21.59         3.84 o                         
   4   7  14       4742.80       4585.11        51.46 o                         
   5   7  14          2.56          2.58         3.67 o                         
   6   7  14          0.10         -2.74         4.26 o                         
   7   7  14        217.44        210.31        15.24 o                         
   8   7  14        108.38        115.02        13.74 o                         
   9   7  14        385.53        459.43        33.99 o                         
   0   8  14        337.34        337.48        11.37 o                         
   1   8  14       3099.90       2938.89        32.33 o                         
   2   8  14        710.23        648.45        10.78 o                         
   3   8  14        308.02        311.54         8.34 o                         
   4   8  14       2127.62       2052.93        28.41 o                         
   5   8  14       1380.32       1354.40        20.14 o                         
   6   8  14          0.05         -4.64         3.10 o                         
   7   8  14        705.35        751.50        32.25 o                         
   8   8  14         18.56         25.44         9.92 o                         
   9   8  14         81.72        109.76        27.44 o                         
   1   9  14        138.80        144.73         6.10 o                         
   2   9  14         12.62         20.49         2.57 o                         
   3   9  14        431.62        369.23         9.83 o                         
   4   9  14       1520.50       1521.26        25.57 o                         
   5   9  14         21.38         13.94         2.99 o                         
   6   9  14        155.81        153.58         6.91 o                         
   7   9  14          3.77          9.00        11.24 o                         
   8   9  14         64.21         73.94        15.44 o                         
   9   9  14          0.00         10.91        13.89 o                         
   0  10  14        225.53        245.74        13.05 o                         
   1  10  14        171.87        144.61         6.51 o                         
   2  10  14       1599.06       1570.16        19.67 o                         
   3  10  14        165.76        160.34         7.38 o                         
   4  10  14        446.19        406.74        15.75 o                         
   5  10  14        217.80        212.64         8.65 o                         
   6  10  14        384.46        419.18        14.17 o                         
   7  10  14       1191.74       1215.36        33.97 o                         
   8  10  14        154.78        136.20        19.30 o                         
   9  10  14        386.23        340.20        42.32 o                         
   1  11  14        217.01        248.66         9.28 o                         
   2  11  14          2.40          2.20         1.85 o                         
   3  11  14       3419.02       3292.35        39.38 o                         
   4  11  14        155.66        151.12         7.64 o                         
   5  11  14         34.81         41.09         5.20 o                         
   6  11  14        238.16        253.98        11.01 o                         
   7  11  14        225.44        222.69        15.01 o                         
   8  11  14        122.70        100.38        24.80 o                         
   9  11  14         14.46         15.21        13.89 o                         
   0  12  14         31.05         26.73         5.15 o                         
   1  12  14       2666.80       2474.77        29.31 o                         
   2  12  14       1708.31       1746.05        34.07 o                         
   3  12  14       1610.07       1657.99        27.06 o                         
   4  12  14        741.54        726.98        16.49 o                         
   5  12  14        583.21        591.07        17.79 o                         
   6  12  14       1020.23       1063.22        23.71 o                         
   7  12  14          1.37         -0.86         4.83 o                         
   8  12  14         13.15         13.18         9.11 o                         
   1  13  14        536.78        523.45        11.31 o                         
   2  13  14       1503.10       1362.28        22.32 o                         
   3  13  14         79.82         65.98         5.69 o                         
   4  13  14         19.47         31.89         4.16 o                         
   5  13  14        318.07        294.33        13.01 o                         
   6  13  14         59.66         67.87         6.59 o                         
   7  13  14         68.16         51.14         7.95 o                         
   8  13  14        106.11        138.71        12.34 o                         
   0  14  14        289.68        263.66        13.50 o                         
   1  14  14       1538.89       1367.00        23.28 o                         
   2  14  14         21.79          8.24         3.80 o                         
   3  14  14       1067.27       1022.57        25.30 o                         
   4  14  14        411.18        382.74        16.04 o                         
   5  14  14        713.40        798.79        20.96 o                         
   6  14  14         26.36         21.80         7.93 o                         
   7  14  14        267.06        284.44        17.54 o                         
   8  14  14         32.89         53.45        11.75 o                         
   1  15  14        194.45        213.84        10.20 o                         
   2  15  14         64.25         57.26         7.06 o                         
   3  15  14         51.28         59.32         6.90 o                         
   4  15  14         20.12         11.32         4.66 o                         
   5  15  14        183.52        206.86        11.00 o                         
   6  15  14        104.63        135.47        10.10 o                         
   7  15  14         15.20         17.88         7.92 o                         
   0  16  14         36.90         31.39         7.31 o                         
   1  16  14        250.37        185.56         9.73 o                         
   2  16  14        142.31        122.85         6.69 o                         
   3  16  14         26.50         21.09         4.88 o                         
   4  16  14         20.64         23.72         6.36 o                         
   5  16  14        183.73        208.27        11.44 o                         
   6  16  14          4.82         -1.64         6.38 o                         
   7  16  14         31.50         21.84         7.29 o                         
   1  17  14          1.05          3.01         5.03 o                         
   2  17  14         49.83         48.73         6.66 o                         
   3  17  14        267.71        253.76        13.26 o                         
   4  17  14       1265.05       1341.81        37.97 o                         
   5  17  14        344.61        376.10        15.62 o                         
   6  17  14        197.06        243.89        15.52 o                         
   7  17  14         17.43         10.44         5.88 o                         
   0  18  14       1699.39       1722.59        53.02 o                         
   1  18  14          2.42          0.62         4.97 o                         
   2  18  14        264.76        292.76        14.32 o                         
   3  18  14         12.51         13.58         5.06 o                         
   4  18  14         55.70         34.49         6.48 o                         
   5  18  14        134.21        146.29        10.15 o                         
   6  18  14         78.77        116.29        13.08 o                         
   1  19  14        183.53        186.36        11.64 o                         
   2  19  14        667.54        743.07        22.98 o                         
   3  19  14         16.52         20.36         5.29 o                         
   4  19  14        185.68        223.56        15.35 o                         
   5  19  14          0.09         -5.68         4.99 o                         
   0  20  14         10.04          8.39         7.82 o                         
   1  20  14          6.77         -0.34         5.08 o                         
   2  20  14       1048.25       1078.51        28.45 o                         
   3  20  14        161.42        170.95        11.73 o                         
   4  20  14         67.16         53.98         7.78 o                         
   5  20  14         25.31         13.14         5.98 o                         
   1  21  14         10.09          9.96         5.76 o                         
   2  21  14        293.39        364.53        16.95 o                         
   3  21  14         41.85         55.90         7.27 o                         
   4  21  14          1.11         -3.68         5.58 o                         
   0  22  14       1812.68       2086.66        64.26 o                         
   1  22  14        909.46       1133.89        36.07 o                         
   2  22  14          1.34         11.42         9.00 o                         
   3  22  14         35.81         64.92        16.10 o                         
   1   1  15          8.09         11.72         1.98 o                         
   2   1  15        441.98        470.82         8.67 o                         
   3   1  15        350.39        296.19         6.00 o                         
   4   1  15       2486.06       2375.10        24.68 o                         
   5   1  15        545.41        544.58        11.39 o                         
   6   1  15       1090.80        983.19        17.53 o                         
   7   1  15        506.57        509.74        19.15 o                         
   8   1  15        389.67        371.17        20.70 o                         
   9   1  15         62.62         59.57        13.41 o                         
   0   2  15       3312.25       3100.84        41.81 o                         
   1   2  15        213.93        217.53         5.04 o                         
   2   2  15        594.52        593.88         8.45 o                         
   3   2  15        621.77        672.65        10.32 o                         
   4   2  15        133.25        123.63         4.93 o                         
   5   2  15         18.88         30.31         2.38 o                         
   6   2  15         24.35          9.88         2.76 o                         
   7   2  15          1.87          0.38         2.25 o                         
   8   2  15         57.50         50.04         9.63 o                         
   9   2  15        126.98        170.83        20.81 o                         
   1   3  15         13.64         11.77         1.79 o                         
   2   3  15        239.60        213.29         5.72 o                         
   3   3  15        894.76       1130.22        23.34 o                         
   4   3  15         58.51         61.27         4.26 o                         
   5   3  15         12.63         14.53         2.76 o                         
   6   3  15        709.80        625.04        14.12 o                         
   7   3  15         99.47        102.62         8.04 o                         
   8   3  15          9.27         14.23         9.90 o                         
   9   3  15          0.03         78.16        15.19 o                         
   0   4  15         53.57         52.20         3.64 o                         
   1   4  15        140.95        134.64         3.89 o                         
   2   4  15       1335.83       1356.80        16.62 o                         
   3   4  15        671.18        672.12        13.35 o                         
   4   4  15       2309.66       2203.84        28.62 o                         
   5   4  15         98.54        103.45         7.62 o                         
   6   4  15        466.76        459.86        12.72 o                         
   7   4  15         30.68         14.72         3.98 o                         
   8   4  15        114.07        149.37        24.30 o                         
   9   4  15        106.64        130.39        18.45 o                         
   1   5  15        261.63        279.12         6.25 o                         
   2   5  15         17.18         21.07         2.69 o                         
   3   5  15        910.22        932.87        19.99 o                         
   4   5  15          1.78         -1.42         4.53 o                         
   5   5  15         62.64         64.49         5.86 o                         
   6   5  15         23.03         15.71         4.29 o                         
   7   5  15          7.38          5.01         5.85 o                         
   8   5  15         22.99         44.46         9.73 o                         
   9   5  15        349.92        409.32        24.91 o                         
   0   6  15       3703.56       3842.87        60.43 o                         
   1   6  15       2046.77       2049.50        20.96 o                         
   2   6  15        100.09        107.15         4.29 o                         
   3   6  15       1867.51       1861.12        30.51 o                         
   4   6  15          3.95          4.57         4.33 o                         
   5   6  15         48.97         50.27         6.80 o                         
   6   6  15        581.17        657.52        20.49 o                         
   7   6  15        277.75        279.48        19.46 o                         
   8   6  15          2.23         12.44         7.25 o                         
   9   6  15          0.00         -0.44         6.80 o                         
   1   7  15        103.13        105.01         4.54 o                         
   2   7  15       1375.62       1308.07        16.73 o                         
   3   7  15       1604.30       1565.70        28.34 o                         
   4   7  15        261.56        256.58        10.85 o                         
   5   7  15         12.94          8.37         3.09 o                         
   6   7  15         20.00         27.10         4.56 o                         
   7   7  15       1651.32       1485.52        45.75 o                         
   8   7  15        153.06        144.05        24.10 o                         
   9   7  15        137.49        189.49        17.93 o                         
   0   8  15        356.12        403.68        13.11 o                         
   1   8  15       1985.47       2060.16        22.91 o                         
   2   8  15       4967.53       5041.56        42.17 o                         
   3   8  15         28.11         24.73         6.73 o                         
   4   8  15          1.57          3.11         3.50 o                         
   5   8  15        503.06        495.12        12.95 o                         
   6   8  15          3.83          0.61         2.83 o                         
   7   8  15        147.68        128.65        14.03 o                         
   8   8  15        380.66        374.60        24.16 o                         
   9   8  15         12.42         -0.62         9.69 o                         
   1   9  15         23.24         17.29         2.92 o                         
   2   9  15         67.46         60.59         3.82 o                         
   3   9  15        644.44        657.01        13.21 o                         
   4   9  15         13.46          6.75         4.32 o                         
   5   9  15         17.94         17.76         3.07 o                         
   6   9  15        163.21        197.13        10.55 o                         
   7   9  15        243.71        233.19        23.44 o                         
   8   9  15        778.61        704.97        64.47 o                         
   9   9  15         75.42        150.43        28.76 o                         
   0  10  15         25.52         18.92         4.37 o                         
   1  10  15         51.43         38.71         3.64 o                         
   2  10  15          0.12          3.24         2.50 o                         
   3  10  15       2674.46       2505.59        42.20 o                         
   4  10  15         95.61        100.80         8.44 o                         
   5  10  15        459.84        457.20        14.68 o                         
   6  10  15        557.61        569.76        26.33 o                         
   7  10  15       1292.53       1260.62        83.48 o                         
   8  10  15          2.51         11.67        16.37 o                         
   9  10  15       1200.53       1265.93        81.00 o                         
   1  11  15        123.96        118.65         6.53 o                         
   2  11  15        534.32        548.37        11.16 o                         
   3  11  15        341.15        334.19        11.11 o                         
   4  11  15          6.94          6.92         1.93 o                         
   5  11  15         30.71         35.89         4.77 o                         
   6  11  15         76.82         68.94         7.03 o                         
   7  11  15        113.06        116.70        11.31 o                         
   8  11  15         74.74         75.13        15.17 o                         
   0  12  15        362.10        297.29        14.08 o                         
   1  12  15       1271.67       1119.84        18.93 o                         
   2  12  15        546.68        595.53        15.63 o                         
   3  12  15         85.39        197.13        10.35 o                         
   4  12  15         73.86         68.60         7.17 o                         
   5  12  15        771.36        796.31        20.90 o                         
   6  12  15        826.30        842.08        28.96 o                         
   7  12  15        675.28        655.68        26.08 o                         
   8  12  15          5.64         12.42        11.19 o                         
   1  13  15         89.53         67.37         4.39 o                         
   2  13  15       2656.43       2475.70        33.67 o                         
   3  13  15         64.57         54.78         6.34 o                         
   4  13  15        442.88        477.62        17.56 o                         
   5  13  15        123.04        122.86         8.27 o                         
   6  13  15          2.18         -1.07         5.71 o                         
   7  13  15         32.97         20.65         5.68 o                         
   8  13  15         87.07        100.76        15.35 o                         
   0  14  15         28.68         48.09         7.66 o                         
   1  14  15        311.67        265.88        11.04 o                         
   2  14  15        242.39        320.25        14.54 o                         
   3  14  15        161.99        157.26        10.60 o                         
   4  14  15         29.83         19.05         5.62 o                         
   5  14  15        236.94        266.94        12.34 o                         
   6  14  15        438.34        465.85        29.40 o                         
   7  14  15        380.37        380.75        20.61 o                         
   1  15  15         67.78         66.96         6.30 o                         
   2  15  15        137.46        154.78         7.20 o                         
   3  15  15         46.64         37.51         7.46 o                         
   4  15  15        229.77        246.55        13.44 o                         
   5  15  15        723.01        726.87        20.79 o                         
   6  15  15         30.27         26.83         7.97 o                         
   7  15  15        348.60        342.45        22.16 o                         
   0  16  15         30.12         27.34         7.19 o                         
   1  16  15        675.99        689.62        19.49 o                         
   2  16  15          7.60          5.71         4.67 o                         
   3  16  15        187.56        190.56        12.14 o                         
   4  16  15         17.72         16.91         5.30 o                         
   5  16  15         75.45         53.14         8.89 o                         
   6  16  15          4.70         -8.95         5.97 o                         
   7  16  15         20.53         10.81         6.25 o                         
   1  17  15       1118.06       1131.17        27.55 o                         
   2  17  15        877.58        867.36        24.12 o                         
   3  17  15          5.95          2.27         5.04 o                         
   4  17  15        398.94        456.57        21.61 o                         
   5  17  15          0.40          3.98         4.72 o                         
   6  17  15          3.93         -6.49         6.04 o                         
   0  18  15        208.67        181.06        17.27 o                         
   1  18  15         46.60         23.65         5.83 o                         
   2  18  15         91.98         95.28         8.53 o                         
   3  18  15         56.31        134.13        10.32 o                         
   4  18  15       1220.38       1291.24        38.29 o                         
   5  18  15         57.03         57.17         7.64 o                         
   6  18  15          1.54          1.59         9.56 o                         
   1  19  15         48.87         49.15         6.94 o                         
   2  19  15          1.74         -4.59         5.33 o                         
   3  19  15        132.34        147.32        10.46 o                         
   4  19  15         56.35         37.95         7.01 o                         
   5  19  15          9.67          5.28         5.16 o                         
   0  20  15          2.57          1.51         8.42 o                         
   1  20  15         37.34         40.87         6.67 o                         
   2  20  15        360.34        460.38        18.85 o                         
   3  20  15          0.59          7.21         5.88 o                         
   4  20  15         30.17         24.97         7.42 o                         
   1  21  15        180.98        182.79        13.29 o                         
   2  21  15          2.28          6.19         5.03 o                         
   3  21  15         80.18        141.02        14.00 o                         
   0  22  15        142.15        136.21        29.09 o                         
   1  22  15         15.25         29.21        12.73 o                         
   2  22  15         77.54         84.00        17.47 o                         
   0   0  16       3283.88       3269.48        47.72 o                         
   1   0  16        645.77        614.55        12.13 o                         
   2   0  16        864.62        771.86        14.61 o                         
   3   0  16        350.53        339.74        11.81 o                         
   4   0  16       6196.20       6246.26        68.33 o                         
   5   0  16       1783.48       1779.26        31.57 o                         
   6   0  16         24.05         26.48         4.61 o                         
   7   0  16        721.74        725.69        30.40 o                         
   8   0  16          8.63         27.44        14.88 o                         
   9   0  16          1.95         -0.99         9.59 o                         
   1   1  16       2466.54       2374.24        18.95 o                         
   2   1  16        349.20        341.01         6.56 o                         
   3   1  16          1.82          3.06         1.53 o                         
   4   1  16         70.25         74.87         4.49 o                         
   5   1  16         47.52         33.79         3.89 o                         
   6   1  16         29.96         24.21         3.06 o                         
   7   1  16          2.65          7.51         3.85 o                         
   8   1  16         47.07         43.96        12.52 o                         
   9   1  16         17.60         17.77         9.69 o                         
   0   2  16        973.15        991.27        15.99 o                         
   1   2  16          0.01         17.95         4.27 o                         
   2   2  16        449.81        426.92         7.19 o                         
   3   2  16        137.77        140.30         4.46 o                         
   4   2  16         14.59         10.79         3.50 o                         
   5   2  16        456.69        493.89        13.14 o                         
   6   2  16        151.71        163.72         7.71 o                         
   7   2  16         14.91         15.30         6.37 o                         
   8   2  16         30.38         47.10        13.13 o                         
   9   2  16         35.17         42.77        12.85 o                         
   1   3  16         56.55         50.20         2.66 o                         
   2   3  16        936.63        922.62        11.83 o                         
   3   3  16        615.48        541.96        10.87 o                         
   4   3  16       4973.60       5028.58        58.85 o                         
   5   3  16        444.76        376.61        10.07 o                         
   6   3  16          0.07          0.18         2.83 o                         
   7   3  16         60.97         71.64         9.79 o                         
   8   3  16          6.46         29.48         7.60 o                         
   9   3  16         17.33          5.69         8.34 o                         
   0   4  16        659.70        657.91        12.62 o                         
   1   4  16        478.89        473.71         7.86 o                         
   2   4  16        306.98        298.91         7.34 o                         
   3   4  16       4635.20       4664.60        47.38 o                         
   4   4  16       2011.33       1892.06        26.61 o                         
   5   4  16         20.40         12.70         3.82 o                         
   6   4  16        142.93        168.21        13.29 o                         
   7   4  16         40.21         35.13         7.97 o                         
   8   4  16         18.37         21.83         6.93 o                         
   9   4  16         11.72         42.18        12.90 o                         
   1   5  16          0.27          2.03         1.92 o                         
   2   5  16        656.99        656.41        12.96 o                         
   3   5  16        745.80        685.86        21.81 o                         
   4   5  16          9.87          6.57         4.53 o                         
   5   5  16         32.80         15.44         5.68 o                         
   6   5  16        408.68        394.02        18.18 o                         
   7   5  16        289.27        282.96        19.26 o                         
   8   5  16        258.25        286.79        20.30 o                         
   9   5  16         77.94         68.11        14.26 o                         
   0   6  16         49.84         38.74         6.25 o                         
   1   6  16        161.67        145.16         5.31 o                         
   2   6  16          0.58          3.54         2.76 o                         
   3   6  16       1011.47        977.05        26.63 o                         
   4   6  16        154.67        150.97        10.27 o                         
   5   6  16        339.41        341.83        16.12 o                         
   6   6  16         18.67          9.08         4.50 o                         
   7   6  16        303.13        324.23        20.72 o                         
   8   6  16        601.28        613.10        30.17 o                         
   9   6  16         24.44          7.22         7.38 o                         
   1   7  16        121.27        140.26         5.20 o                         
   2   7  16          4.90          4.78         2.63 o                         
   3   7  16          8.04          2.84         3.51 o                         
   4   7  16        457.40        400.64        14.97 o                         
   5   7  16       1353.78       1344.28        24.00 o                         
   6   7  16        131.25        128.19        10.82 o                         
   7   7  16          1.82          9.57         5.96 o                         
   8   7  16         40.24         34.97         8.29 o                         
   0   8  16        244.76        348.62        13.68 o                         
   1   8  16          0.71          1.57         2.24 o                         
   2   8  16        388.85        352.57         9.17 o                         
   3   8  16         15.06          5.47         6.96 o                         
   4   8  16       1254.46       1265.97        24.90 o                         
   5   8  16         33.30         40.72         4.39 o                         
   6   8  16         82.00         95.34        12.18 o                         
   7   8  16        247.02        256.55        19.42 o                         
   8   8  16        270.58        359.01        24.62 o                         
   9   8  16        390.77        465.51        46.62 o                         
   1   9  16         95.38         84.54         4.40 o                         
   2   9  16        951.50        923.35        15.41 o                         
   3   9  16        388.72        328.44        10.15 o                         
   4   9  16          0.15          1.15         5.22 o                         
   5   9  16        209.16        263.97        11.98 o                         
   6   9  16          0.00         -2.51         8.33 o                         
   7   9  16        716.46        726.15        40.78 o                         
   8   9  16        415.75        425.03        32.24 o                         
   9   9  16          8.88          7.27        11.24 o                         
   0  10  16       1096.59       1087.36        31.88 o                         
   1  10  16        296.66        283.90        10.13 o                         
   2  10  16         78.45         59.19         5.43 o                         
   3  10  16        787.06        797.22        16.42 o                         
   4  10  16        390.03        395.24        14.93 o                         
   5  10  16        786.39        820.72        19.71 o                         
   6  10  16        192.47        182.29        13.53 o                         
   7  10  16         20.48         15.24        12.89 o                         
   8  10  16        394.78        382.64        31.16 o                         
   1  11  16        222.05        195.69         8.36 o                         
   2  11  16        875.77        837.87        13.78 o                         
   3  11  16       2077.90       1971.31        29.03 o                         
   4  11  16        134.73        134.92        10.03 o                         
   5  11  16        422.85        391.34        16.09 o                         
   6  11  16        362.02        338.77        18.56 o                         
   7  11  16        951.20        983.29        58.19 o                         
   8  11  16        140.58        187.21        22.44 o                         
   0  12  16       2747.21       2468.10        45.52 o                         
   1  12  16          3.48          9.01         3.30 o                         
   2  12  16        909.36        820.18        25.24 o                         
   3  12  16       4275.57       4078.28        46.91 o                         
   4  12  16         50.34        114.25         8.97 o                         
   5  12  16         16.93         14.63         5.03 o                         
   6  12  16         85.74         78.68         9.56 o                         
   7  12  16         11.53         14.72         5.81 o                         
   8  12  16        218.25        235.40        35.71 o                         
   1  13  16        490.84        459.77        13.28 o                         
   2  13  16        395.63        402.00        11.56 o                         
   3  13  16        759.71        758.17        22.59 o                         
   4  13  16         41.92         42.09         6.00 o                         
   5  13  16         28.17         40.26         5.63 o                         
   6  13  16         18.55         11.44         5.48 o                         
   7  13  16          4.58         -5.56         5.48 o                         
   0  14  16        476.45        434.90        18.18 o                         
   1  14  16        336.25        339.27        12.74 o                         
   2  14  16       1943.09       1797.18        36.17 o                         
   3  14  16         19.58          1.42         5.17 o                         
   4  14  16         34.07         32.62         5.40 o                         
   5  14  16         45.88         50.13         5.57 o                         
   6  14  16          0.68          1.10         5.84 o                         
   7  14  16         19.94          4.27        10.76 o                         
   1  15  16        227.41        213.26        10.33 o                         
   2  15  16          9.69         12.30         5.11 o                         
   3  15  16         19.12         25.20         5.14 o                         
   4  15  16          0.40         -3.54         4.57 o                         
   5  15  16        108.22         92.15         8.66 o                         
   6  15  16        114.90        111.45        10.74 o                         
   7  15  16         12.03         24.52         7.49 o                         
   0  16  16        713.58        692.24        28.20 o                         
   1  16  16        535.29        527.44        18.61 o                         
   2  16  16          6.72          1.42         4.99 o                         
   3  16  16          2.72          4.97         4.77 o                         
   4  16  16         28.57         44.05         7.06 o                         
   5  16  16        330.70        336.22        16.21 o                         
   6  16  16        686.59        839.46        38.78 o                         
   1  17  16         33.65         37.31         5.94 o                         
   2  17  16          1.98          3.10         4.60 o                         
   3  17  16        190.35        208.14        13.18 o                         
   4  17  16          0.30         -3.27         5.39 o                         
   5  17  16        346.28        368.63        17.43 o                         
   6  17  16        189.76        197.65        16.42 o                         
   0  18  16        534.88        530.48        37.52 o                         
   1  18  16         55.80         65.49         7.51 o                         
   2  18  16         22.29         17.59         4.93 o                         
   3  18  16          9.09          8.05         6.63 o                         
   4  18  16        162.68        190.54        12.99 o                         
   5  18  16         97.87        126.31        20.23 o                         
   1  19  16         10.45         13.05         5.51 o                         
   2  19  16        162.20        200.92        12.64 o                         
   3  19  16          6.09         13.52         7.26 o                         
   4  19  16         39.88         34.57        10.32 o                         
   0  20  16        130.54        134.51        21.50 o                         
   1  20  16        350.78        445.25        21.09 o                         
   2  20  16        178.49        210.65        13.84 o                         
   3  20  16          0.39          8.00         7.32 o                         
   4  20  16        200.46        242.91        18.23 o                         
   1  21  16         23.54         13.35         9.45 o                         
   2  21  16        155.84        185.72        24.02 o                         
   1   1  17         40.79         37.42         2.79 o                         
   2   1  17       1134.11       1114.07        22.26 o                         
   3   1  17       2046.23       2013.15        21.31 o                         
   4   1  17       1131.88       1047.14        24.17 o                         
   5   1  17        996.86        985.11        22.56 o                         
   6   1  17        140.61        193.76        10.38 o                         
   7   1  17         18.82         -2.20         4.56 o                         
   8   1  17        222.72        227.12        23.60 o                         
   9   1  17         17.42         33.27        11.06 o                         
   0   2  17        587.42        647.34        14.63 o                         
   1   2  17       3107.40       3034.35        34.18 o                         
   2   2  17         12.20          9.01         2.09 o                         
   3   2  17        482.33        421.95         9.11 o                         
   4   2  17        681.49        683.39        15.70 o                         
   5   2  17         18.86          5.83         5.49 o                         
   6   2  17        171.95        199.02        14.79 o                         
   7   2  17         45.03         78.50        15.40 o                         
   8   2  17         58.89         78.69        15.15 o                         
   9   2  17        473.00        490.24        37.52 o                         
   1   3  17         12.28         21.67         2.38 o                         
   2   3  17       1861.29       1875.58        30.25 o                         
   3   3  17        261.23        243.23         9.46 o                         
   4   3  17        789.94        789.47        18.34 o                         
   5   3  17        499.37        470.22        12.91 o                         
   6   3  17        115.96        130.63        12.48 o                         
   7   3  17        189.94        186.09        15.18 o                         
   8   3  17        102.43        121.76        17.42 o                         
   0   4  17         26.40         19.78         4.34 o                         
   1   4  17         18.63         18.50         2.14 o                         
   2   4  17         85.63         85.00         4.92 o                         
   3   4  17       1240.69       1179.91        24.22 o                         
   4   4  17          2.22          3.89         2.26 o                         
   5   4  17        157.48        138.33         8.05 o                         
   6   4  17         81.09         81.58         9.31 o                         
   7   4  17         18.75         17.61         6.94 o                         
   8   4  17          2.31         -3.57         8.47 o                         
   1   5  17          0.03         -0.27         2.01 o                         
   2   5  17       2823.91       2800.86        29.74 o                         
   3   5  17        199.05        158.24        12.06 o                         
   4   5  17       1294.79       1274.15        37.41 o                         
   5   5  17         83.05         61.50         7.81 o                         
   6   5  17         12.63          4.32         4.32 o                         
   7   5  17         81.51         63.46        10.05 o                         
   8   5  17        607.65        681.67        31.42 o                         
   0   6  17        106.85        106.48         6.27 o                         
   1   6  17          1.31         -0.76         1.83 o                         
   2   6  17       1832.59       1784.37        27.70 o                         
   3   6  17       1281.33       1237.15        28.20 o                         
   4   6  17       2037.00       1935.53        38.69 o                         
   5   6  17        162.65        162.24        11.48 o                         
   6   6  17        205.62        173.38        12.50 o                         
   7   6  17         60.21         64.18         9.96 o                         
   8   6  17        387.26        387.20        24.31 o                         
   1   7  17        464.19        434.34         9.48 o                         
   2   7  17        560.52        544.53        12.91 o                         
   3   7  17       1560.97       1518.48        32.25 o                         
   4   7  17          7.35          7.16         4.68 o                         
   5   7  17         15.64         10.52         2.71 o                         
   6   7  17          4.91          2.39         8.36 o                         
   7   7  17         46.52         61.21        10.35 o                         
   8   7  17          3.53         -1.64         6.70 o                         
   0   8  17         96.11         96.24         6.46 o                         
   1   8  17         22.15         19.27         2.65 o                         
   2   8  17        931.54        903.92        15.85 o                         
   3   8  17        189.03        182.63        11.65 o                         
   4   8  17        217.54        225.74        12.69 o                         
   5   8  17         90.38         79.63         7.08 o                         
   6   8  17         25.24         15.51         9.58 o                         
   7   8  17        222.35        243.03        19.88 o                         
   8   8  17        345.35        470.03        30.18 o                         
   1   9  17         97.51        100.05         5.04 o                         
   2   9  17        830.62        788.62        16.59 o                         
   3   9  17       2371.39       2331.87        43.08 o                         
   4   9  17        449.56        476.81        18.96 o                         
   5   9  17        294.67        281.15        12.52 o                         
   6   9  17         25.10         30.33        10.51 o                         
   7   9  17         67.12         44.26        12.10 o                         
   8   9  17         84.81        122.93        31.24 o                         
   0  10  17       1265.20       1234.43        38.16 o                         
   1  10  17          0.82          2.36         2.74 o                         
   2  10  17       1934.36       1883.35        24.11 o                         
   3  10  17       1418.20       1350.56        23.25 o                         
   4  10  17         15.72         12.99         5.38 o                         
   5  10  17         17.69          6.83         4.58 o                         
   6  10  17         27.83         15.89         8.89 o                         
   7  10  17         54.51         45.59        11.86 o                         
   8  10  17        240.93        230.77        34.05 o                         
   1  11  17          6.45         12.24         3.44 o                         
   2  11  17        417.11        435.59        10.83 o                         
   3  11  17         16.11          2.93         4.26 o                         
   4  11  17          0.66         -6.12         5.42 o                         
   5  11  17          8.40          3.07         4.85 o                         
   6  11  17         64.46         69.20         9.73 o                         
   7  11  17          1.12         15.04         8.50 o                         
   8  11  17         66.50         72.07        22.15 o                         
   0  12  17       1184.16       1058.93        30.78 o                         
   1  12  17         60.13         48.22         4.97 o                         
   2  12  17        802.94        723.84        21.59 o                         
   3  12  17        550.36        545.79        18.81 o                         
   4  12  17          8.75          5.72         5.07 o                         
   5  12  17        110.61         93.34         8.25 o                         
   6  12  17        327.11        362.26        20.63 o                         
   7  12  17         28.29         11.50        10.46 o                         
   1  13  17        107.41        105.54         5.79 o                         
   2  13  17        120.08        127.94         9.04 o                         
   3  13  17        315.94        303.25        14.34 o                         
   4  13  17        115.28        119.96         9.43 o                         
   5  13  17        176.24        222.41        12.35 o                         
   6  13  17        154.41        168.87        12.79 o                         
   7  13  17         10.18          9.52        13.96 o                         
   0  14  17        216.07        196.78        12.77 o                         
   1  14  17         11.72         27.10         4.84 o                         
   2  14  17        636.68        695.58        18.09 o                         
   3  14  17        835.67        830.80        24.49 o                         
   4  14  17         17.83          4.60         5.27 o                         
   5  14  17        271.92        283.97        14.48 o                         
   6  14  17        268.51        302.61        19.62 o                         
   7  14  17        223.53        221.40        18.34 o                         
   1  15  17        226.84        221.81        13.01 o                         
   2  15  17          8.06         -2.55         4.93 o                         
   3  15  17         11.22          2.89         5.57 o                         
   4  15  17        252.74        291.63        14.98 o                         
   5  15  17        234.71        268.19        16.11 o                         
   6  15  17        251.60        276.62        16.89 o                         
   0  16  17         50.18         46.61        10.39 o                         
   1  16  17        932.46       1000.89        27.26 o                         
   2  16  17         65.89         72.57         8.24 o                         
   3  16  17        150.61        146.22        10.92 o                         
   4  16  17        456.44        533.01        20.59 o                         
   5  16  17        417.66        446.71        21.40 o                         
   6  16  17          0.41          5.87         6.00 o                         
   1  17  17         19.69         14.59         5.25 o                         
   2  17  17        179.40        182.40        12.45 o                         
   3  17  17         36.76         37.50        10.74 o                         
   4  17  17        246.96        261.66        16.66 o                         
   5  17  17          3.40          8.00         7.64 o                         
   0  18  17        596.59        620.22        32.23 o                         
   1  18  17        365.93        369.94        16.65 o                         
   2  18  17          3.47         -2.94         5.29 o                         
   3  18  17        253.10        274.63        15.62 o                         
   4  18  17        348.87        371.00        17.95 o                         
   5  18  17        459.24        488.93        29.29 o                         
   1  19  17       1037.21       1132.07        29.71 o                         
   2  19  17        189.32        183.40        12.41 o                         
   3  19  17          9.42         13.04         8.53 o                         
   4  19  17          5.80        -10.98         7.32 o                         
   0  20  17          5.79          6.43        12.19 o                         
   1  20  17        746.19        921.82        31.69 o                         
   2  20  17        126.08        133.40        12.62 o                         
   3  20  17        195.73        196.37        23.94 o                         
   1  21  17        285.97        254.26        27.12 o                         
   0   0  18       3270.02       3222.57        69.60 o                         
   1   0  18        151.81        160.81         8.87 o                         
   2   0  18         15.52          5.05         3.00 o                         
   3   0  18        116.38        104.98         8.02 o                         
   4   0  18       4362.96       4369.17       110.67 o                         
   5   0  18        634.98        667.46        27.89 o                         
   6   0  18          0.48         27.58         7.33 o                         
   7   0  18         19.83         -3.31        11.24 o                         
   8   0  18        317.44        376.57        43.31 o                         
   1   1  18        162.76        168.55         5.46 o                         
   2   1  18       1533.60       1501.53        22.39 o                         
   3   1  18        704.78        678.07        12.11 o                         
   4   1  18        449.93        429.26        17.24 o                         
   5   1  18         26.61         25.53         6.06 o                         
   6   1  18        222.00        242.55        11.62 o                         
   7   1  18         56.40         47.12        12.33 o                         
   8   1  18          8.08          4.39        15.54 o                         
   0   2  18       2472.65       2437.14        31.33 o                         
   1   2  18        799.31        808.14        12.48 o                         
   2   2  18        105.86         95.27         4.38 o                         
   3   2  18        559.96        539.15        12.07 o                         
   4   2  18        353.86        370.11        11.83 o                         
   5   2  18         33.63         23.67         5.22 o                         
   6   2  18         65.41         65.70         9.04 o                         
   7   2  18        104.53        110.97        22.10 o                         
   8   2  18          4.36          0.19         8.66 o                         
   1   3  18        300.95        268.91         6.60 o                         
   2   3  18        318.26        304.37         8.88 o                         
   3   3  18        614.43        555.99        13.84 o                         
   4   3  18        716.57        641.23        13.82 o                         
   5   3  18         49.60         44.93         4.14 o                         
   6   3  18        310.99        281.61        17.90 o                         
   7   3  18        157.74        170.71        14.74 o                         
   8   3  18         61.15        105.10        16.94 o                         
   0   4  18         23.15         13.94         3.56 o                         
   1   4  18        549.79        525.91         9.29 o                         
   2   4  18        408.24        375.28        10.05 o                         
   3   4  18       1188.43       1136.04        26.45 o                         
   4   4  18          0.00          0.11         2.39 o                         
   5   4  18        875.80        922.40        26.12 o                         
   6   4  18        750.33        701.19        29.03 o                         
   7   4  18        252.47        263.37        18.50 o                         
   8   4  18         14.65         10.75         9.35 o                         
   1   5  18          0.02         -1.53         2.17 o                         
   2   5  18        560.43        523.47        12.54 o                         
   3   5  18        169.91        175.03         9.88 o                         
   4   5  18         28.76         20.21         5.20 o                         
   5   5  18        242.32        191.70        12.63 o                         
   6   5  18        227.62        267.57        18.35 o                         
   7   5  18        335.59        360.50        22.01 o                         
   8   5  18        149.55        172.68        32.24 o                         
   0   6  18         10.18        150.95        19.02 o                         
   1   6  18        462.57        419.77         8.64 o                         
   2   6  18        126.33        126.89         6.83 o                         
   3   6  18        300.31        303.85        15.88 o                         
   4   6  18        520.40        459.34        22.48 o                         
   5   6  18         13.74         17.37         4.97 o                         
   6   6  18        181.27        247.99        18.23 o                         
   7   6  18        167.63        136.54        14.29 o                         
   8   6  18        219.61        228.98        24.15 o                         
   1   7  18          0.98         -1.72         2.23 o                         
   2   7  18        111.98        107.77         6.56 o                         
   3   7  18        682.13        643.83        23.43 o                         
   4   7  18         49.65         34.31         7.33 o                         
   5   7  18         50.67         53.26        10.43 o                         
   6   7  18         13.25         18.06         7.35 o                         
   7   7  18        156.78        174.83        16.41 o                         
   8   7  18        203.68        188.92        24.89 o                         
   0   8  18        431.64        392.77        12.57 o                         
   1   8  18        766.25        717.69        13.14 o                         
   2   8  18         27.14         23.38         2.95 o                         
   3   8  18        132.75        138.75        10.36 o                         
   4   8  18         92.40         81.73         9.53 o                         
   5   8  18        123.25        122.39        12.71 o                         
   6   8  18        103.51         91.65        11.81 o                         
   7   8  18         65.33         78.85        11.34 o                         
   8   8  18       1670.28       1965.35        69.06 o                         
   1   9  18        180.59        184.25        11.73 o                         
   2   9  18       1433.11       1337.44        19.99 o                         
   3   9  18        572.03        647.90        22.30 o                         
   4   9  18        808.79        731.38        24.18 o                         
   5   9  18        323.30        334.28        26.60 o                         
   6   9  18        129.19        163.53        19.63 o                         
   7   9  18          3.94        -15.13        10.56 o                         
   8   9  18        102.24         72.40        20.17 o                         
   0  10  18        309.36        375.41        17.93 o                         
   1  10  18       2415.02       2222.37        29.91 o                         
   2  10  18         53.17         45.46         7.91 o                         
   3  10  18          4.20          1.59         4.69 o                         
   4  10  18        672.71        694.49        23.87 o                         
   5  10  18        147.01        166.52        13.08 o                         
   6  10  18          0.18         -7.84         9.53 o                         
   7  10  18         20.99         13.41         8.64 o                         
   8  10  18        361.57        462.86        47.94 o                         
   1  11  18        531.31        478.84        12.20 o                         
   2  11  18         96.89         89.17         6.26 o                         
   3  11  18        165.36        171.83        12.31 o                         
   4  11  18        212.19        214.10        13.71 o                         
   5  11  18        230.05        223.01        14.10 o                         
   6  11  18        351.75        355.40        29.22 o                         
   7  11  18        149.03        175.74        22.08 o                         
   0  12  18         76.80        107.03        11.64 o                         
   1  12  18         67.02         53.10         5.28 o                         
   2  12  18        824.25        798.12        21.49 o                         
   3  12  18        563.65        645.60        23.73 o                         
   4  12  18         88.92         70.37         8.64 o                         
   5  12  18         65.83         56.96         8.14 o                         
   6  12  18        143.29        137.72        12.82 o                         
   7  12  18         48.79         40.00        18.18 o                         
   1  13  18         30.81         11.70         5.70 o                         
   2  13  18        124.63        113.82         7.75 o                         
   3  13  18        536.01        538.06        19.34 o                         
   4  13  18        122.89        112.55         9.33 o                         
   5  13  18       1076.19       1098.80        32.38 o                         
   6  13  18        194.87        235.53        16.61 o                         
   7  13  18        221.04        238.73        23.75 o                         
   0  14  18       5610.22       5873.66       115.35 o                         
   1  14  18         84.88         93.56         9.86 o                         
   2  14  18         59.08         69.85         8.39 o                         
   3  14  18        123.34        133.20        10.34 o                         
   4  14  18        392.27        403.62        17.28 o                         
   5  14  18        243.97        265.58        16.97 o                         
   6  14  18         99.78        108.07        11.06 o                         
   1  15  18        149.89        145.61        11.28 o                         
   2  15  18          0.01         -1.78         4.91 o                         
   3  15  18         14.73         27.48         8.64 o                         
   4  15  18        175.16        191.15        15.22 o                         
   5  15  18         60.03         68.80         9.02 o                         
   6  15  18       1032.12       1102.37        42.35 o                         
   0  16  18       5320.07       5389.89       180.75 o                         
   1  16  18         21.07         16.62         5.35 o                         
   2  16  18         62.64         48.12         7.08 o                         
   3  16  18        337.95        290.12        15.53 o                         
   4  16  18         32.01         29.17         5.81 o                         
   5  16  18         94.48         86.34        10.05 o                         
   1  17  18         36.37         36.96         6.77 o                         
   2  17  18         25.28         27.04         6.46 o                         
   3  17  18          3.71          2.37         4.76 o                         
   4  17  18        630.04        663.04        23.77 o                         
   5  17  18        551.56        631.15        32.95 o                         
   0  18  18        764.17        889.09        39.29 o                         
   1  18  18        117.57        115.42        10.66 o                         
   2  18  18         93.97        107.93        10.07 o                         
   3  18  18          7.87         -2.13         5.00 o                         
   4  18  18          9.54          6.10         6.26 o                         
   1  19  18          0.29          8.26         5.27 o                         
   2  19  18         20.93          8.28         7.51 o                         
   3  19  18        252.33        273.55        22.33 o                         
   0  20  18          3.38        -10.25        13.89 o                         
   1  20  18          9.11          7.48         9.37 o                         
   2  20  18          1.91         -0.66        10.91 o                         
   1   1  19        882.01        859.29        12.14 o                         
   2   1  19         14.84         16.37         2.50 o                         
   3   1  19       1194.80       1184.45        21.88 o                         
   4   1  19         31.84         35.87         7.23 o                         
   5   1  19        385.69        361.19        20.45 o                         
   6   1  19        214.34        202.67        14.41 o                         
   7   1  19         30.94         39.40        10.39 o                         
   8   1  19          0.13         12.38         7.47 o                         
   0   2  19        831.77        906.84        18.54 o                         
   1   2  19       1475.39       1412.55        16.55 o                         
   2   2  19         17.57         16.32         2.29 o                         
   3   2  19       1982.63       1914.94        31.99 o                         
   4   2  19        352.75        343.86         9.02 o                         
   5   2  19       1097.82       1102.74        35.19 o                         
   6   2  19         12.93          7.91         7.80 o                         
   7   2  19        260.08        298.87        26.41 o                         
   8   2  19        507.00        633.55        40.16 o                         
   1   3  19         17.51         21.77         2.67 o                         
   2   3  19          0.38          3.55         2.85 o                         
   3   3  19         91.85         79.42         6.26 o                         
   4   3  19        114.62        138.74         6.15 o                         
   5   3  19          2.69          1.25         4.10 o                         
   6   3  19          2.67         -6.45         5.78 o                         
   7   3  19          2.03        -14.01         9.34 o                         
   8   3  19         83.40         79.73        19.84 o                         
   0   4  19         20.30         49.30         6.83 o                         
   1   4  19        918.23        899.25        13.36 o                         
   2   4  19       1146.73       1090.09        16.99 o                         
   3   4  19         76.01         63.34         6.32 o                         
   4   4  19       3514.00       3485.09        54.26 o                         
   5   4  19        446.86        395.79        17.96 o                         
   6   4  19        400.06        404.62        21.96 o                         
   7   4  19        289.40        349.41        21.53 o                         
   8   4  19        130.18        138.40        19.30 o                         
   1   5  19        142.82        146.36         5.79 o                         
   2   5  19        784.28        762.01        14.07 o                         
   3   5  19        117.05         88.51         7.51 o                         
   4   5  19          3.02          6.58         5.15 o                         
   5   5  19        244.03        260.21        12.96 o                         
   6   5  19          6.04          7.88         6.09 o                         
   7   5  19         40.27         37.90         8.29 o                         
   8   5  19         60.43         93.93        17.53 o                         
   0   6  19         22.40         30.61         5.40 o                         
   1   6  19         33.80         30.97         3.20 o                         
   2   6  19       1309.82       1294.31        20.77 o                         
   3   6  19       1348.69       1275.13        38.01 o                         
   4   6  19          5.26         -1.11        10.57 o                         
   5   6  19         21.52         10.96         6.05 o                         
   6   6  19        134.26        166.51        15.14 o                         
   7   6  19        288.42        349.50        22.31 o                         
   8   6  19        424.92        541.88        52.24 o                         
   1   7  19         45.87         44.55         3.54 o                         
   2   7  19          6.14          6.56         3.26 o                         
   3   7  19         57.66         69.79        10.12 o                         
   4   7  19          1.60          2.57         5.72 o                         
   5   7  19          0.66         -8.91         6.06 o                         
   6   7  19         29.51         30.52         8.03 o                         
   7   7  19         38.85         51.45         9.89 o                         
   0   8  19        228.09        219.80         9.28 o                         
   1   8  19         19.58         12.88         2.34 o                         
   2   8  19        524.74        456.12        12.93 o                         
   3   8  19        389.14        386.67        22.12 o                         
   4   8  19       1192.69       1171.90        34.25 o                         
   5   8  19         33.25         12.46        13.72 o                         
   6   8  19          9.26         10.61         6.34 o                         
   7   8  19         29.10         32.20         8.34 o                         
   1   9  19       1230.36       1187.74        19.15 o                         
   2   9  19        145.25        142.30         7.78 o                         
   3   9  19        171.30        167.73        12.03 o                         
   4   9  19        164.84        196.40        23.15 o                         
   5   9  19          0.35         -7.44         7.71 o                         
   6   9  19        526.15        566.37        50.42 o                         
   7   9  19         44.18         14.40         8.62 o                         
   0  10  19        233.18        234.25        11.04 o                         
   1  10  19        408.28        384.48        11.17 o                         
   2  10  19        193.54        180.01        15.67 o                         
   3  10  19        275.25        288.62        15.65 o                         
   4  10  19          0.77         -8.64         5.76 o                         
   5  10  19        335.41        349.84        23.56 o                         
   6  10  19         49.57         36.07        11.63 o                         
   7  10  19         13.83         21.05        28.93 o                         
   1  11  19         16.58         17.04         3.56 o                         
   2  11  19        938.84        884.26        23.22 o                         
   3  11  19        213.97        156.64        11.95 o                         
   4  11  19         99.77        101.95        10.70 o                         
   5  11  19          2.63         -8.94         5.96 o                         
   6  11  19         32.71         41.01        12.38 o                         
   7  11  19          1.85        -15.21        15.87 o                         
   0  12  19        225.46        231.98        14.85 o                         
   1  12  19         47.67         58.82         6.59 o                         
   2  12  19         29.75         25.58         5.17 o                         
   3  12  19        505.81        540.51        24.79 o                         
   4  12  19         76.13         95.21        10.11 o                         
   5  12  19         45.15         41.54         7.52 o                         
   6  12  19          8.40         -3.84         7.62 o                         
   7  12  19          0.03        -13.89        14.55 o                         
   1  13  19          0.21         -6.01         6.22 o                         
   2  13  19          0.03          9.37         5.09 o                         
   3  13  19        514.53        492.39        21.33 o                         
   4  13  19          1.41          6.49         5.37 o                         
   5  13  19        162.20        193.54        14.08 o                         
   6  13  19        129.94        147.45        12.63 o                         
   0  14  19          9.52          6.55         7.38 o                         
   1  14  19        138.67        125.61        11.75 o                         
   2  14  19        602.65        674.88        25.22 o                         
   3  14  19         88.22         86.32         9.85 o                         
   4  14  19        112.98         86.95         9.55 o                         
   5  14  19        470.34        570.67        23.97 o                         
   6  14  19        778.98        927.02        42.55 o                         
   1  15  19        112.84        127.89        11.95 o                         
   2  15  19          2.24          6.40         5.12 o                         
   3  15  19        130.89        125.89        10.48 o                         
   4  15  19         50.28         58.16         7.57 o                         
   5  15  19         14.43         38.08         7.40 o                         
   0  16  19        838.81       1008.00        67.94 o                         
   1  16  19        165.76        150.69        12.96 o                         
   2  16  19         16.58          8.15         5.25 o                         
   3  16  19          1.33          1.52         6.28 o                         
   4  16  19          0.18         -0.26         5.89 o                         
   5  16  19          9.30         18.65         8.24 o                         
   1  17  19         15.21         20.05         7.07 o                         
   2  17  19        106.54        132.34        11.32 o                         
   3  17  19         42.96         30.24         7.34 o                         
   4  17  19        139.40        162.20        17.26 o                         
   0  18  19       2030.08       2555.41        85.79 o                         
   1  18  19        461.79        493.72        21.18 o                         
   2  18  19        208.05        301.28        18.17 o                         
   3  18  19        374.99        380.34        22.27 o                         
   1  19  19        294.61        284.53        28.92 o                         
   2  19  19        572.94        640.73        56.54 o                         
   0   0  20       3952.88       3819.80        70.44 o                         
   1   0  20       1512.61       1452.51        24.08 o                         
   2   0  20         13.46         18.87         3.86 o                         
   3   0  20       2832.07       3061.88       114.41 o                         
   4   0  20         49.90         42.32        13.56 o                         
   5   0  20         20.18         19.84        11.90 o                         
   6   0  20        142.09        116.38        24.13 o                         
   7   0  20        407.94        486.34        48.27 o                         
   8   0  20        171.52        162.99        30.09 o                         
   1   1  20       1611.57       1532.36        17.58 o                         
   2   1  20         21.17         13.40         2.43 o                         
   3   1  20         65.96         77.43         5.84 o                         
   4   1  20        882.51        825.09        38.29 o                         
   5   1  20          6.74          8.16         4.51 o                         
   6   1  20         23.41         27.48        10.15 o                         
   7   1  20         16.41         44.62        12.74 o                         
   8   1  20        244.38        291.25        27.70 o                         
   0   2  20       3354.29       3371.67        40.08 o                         
   1   2  20          0.50          6.86         2.35 o                         
   2   2  20        147.20        134.75         5.60 o                         
   3   2  20        165.72        164.16         7.59 o                         
   4   2  20         51.12         50.69         4.26 o                         
   5   2  20          3.96          8.34         5.58 o                         
   6   2  20         13.56         11.70         7.47 o                         
   7   2  20        106.78        116.93        16.89 o                         
   8   2  20         11.83          7.93        11.57 o                         
   1   3  20        282.98        301.55         8.44 o                         
   2   3  20        277.19        292.21         9.70 o                         
   3   3  20         43.31         36.03         4.61 o                         
   4   3  20        167.84        180.26        19.61 o                         
   5   3  20        507.23        463.02        22.69 o                         
   6   3  20          3.53         -2.89         8.05 o                         
   7   3  20          1.01         15.66         7.57 o                         
   0   4  20       3158.34       3058.78        43.63 o                         
   1   4  20        702.71        685.09        14.02 o                         
   2   4  20       2290.18       2167.48        26.77 o                         
   3   4  20        102.57         85.52         7.20 o                         
   4   4  20        225.09        332.63        14.13 o                         
   5   4  20        209.70        186.57        15.15 o                         
   6   4  20          5.68         -6.62         6.09 o                         
   7   4  20        191.87        263.80        25.24 o                         
   1   5  20        168.14        169.84         7.11 o                         
   2   5  20          9.53         12.01         2.67 o                         
   3   5  20        273.03        235.24        11.89 o                         
   4   5  20        326.21        337.20        14.91 o                         
   5   5  20          0.00          3.99         5.54 o                         
   6   5  20         19.64         26.03         7.43 o                         
   7   5  20          4.26          2.17         9.23 o                         
   0   6  20       1323.12       1228.62        43.07 o                         
   1   6  20         37.82         25.36         3.02 o                         
   2   6  20         46.18         42.74         4.08 o                         
   3   6  20       1316.84       1233.73        28.05 o                         
   4   6  20        407.77        404.27        15.89 o                         
   5   6  20        224.63        200.94        16.06 o                         
   6   6  20        211.94        215.41        17.29 o                         
   7   6  20         59.60         72.79        24.47 o                         
   1   7  20        227.76        237.32         8.55 o                         
   2   7  20         31.83         28.09         5.40 o                         
   3   7  20          6.01          6.52         4.20 o                         
   4   7  20       1265.53       1275.62        42.33 o                         
   5   7  20        380.89        396.02        22.72 o                         
   6   7  20         41.63         49.88         8.50 o                         
   7   7  20          3.24         -0.47         6.94 o                         
   0   8  20         30.54         33.44         4.34 o                         
   1   8  20         17.14         10.81         2.69 o                         
   2   8  20         26.41         28.61         6.33 o                         
   3   8  20         40.86         46.84         9.52 o                         
   4   8  20       1623.82       1659.80        41.91 o                         
   5   8  20          0.69         -2.16         6.32 o                         
   6   8  20        108.17        107.20        13.46 o                         
   7   8  20         24.66         18.53        11.61 o                         
   1   9  20         48.76         33.95         4.00 o                         
   2   9  20        443.20        423.16        16.18 o                         
   3   9  20        853.55        859.39        39.46 o                         
   4   9  20        177.05        201.04        17.49 o                         
   5   9  20        149.23        178.88        16.70 o                         
   6   9  20         45.33         43.52        20.33 o                         
   7   9  20         12.95        -10.58        13.56 o                         
   0  10  20         92.96         81.10        10.01 o                         
   1  10  20          0.60         -3.52         3.64 o                         
   2  10  20        712.09        683.20        22.62 o                         
   3  10  20        249.33        251.19        14.97 o                         
   4  10  20        330.78        356.64        23.57 o                         
   5  10  20         13.45          6.00         7.24 o                         
   6  10  20        164.74        160.84        19.93 o                         
   7  10  20        137.99        129.93        25.13 o                         
   1  11  20         34.56         37.10         6.21 o                         
   2  11  20        400.71        380.79        15.47 o                         
   3  11  20        184.83        188.84        13.25 o                         
   4  11  20        117.30        114.44        10.90 o                         
   5  11  20         77.42         95.62        13.62 o                         
   6  11  20        428.14        448.82        28.39 o                         
   0  12  20         27.51         35.64         9.53 o                         
   1  12  20        562.57        484.99        19.14 o                         
   2  12  20        488.63        485.15        21.07 o                         
   3  12  20        146.50        147.95        12.36 o                         
   4  12  20        607.74        684.64        25.53 o                         
   5  12  20          4.00          2.65         5.91 o                         
   6  12  20          0.73        -21.16        16.20 o                         
   1  13  20         43.49         40.04         6.31 o                         
   2  13  20          0.89          2.52         7.22 o                         
   3  13  20          0.06         -1.23         5.35 o                         
   4  13  20         10.31          1.85         5.64 o                         
   5  13  20          0.43         -6.63         5.98 o                         
   6  13  20        224.37        267.47        37.69 o                         
   0  14  20         97.22        115.86        14.93 o                         
   1  14  20         31.91         20.98         9.86 o                         
   2  14  20        129.66        102.32        10.75 o                         
   3  14  20        274.53        241.81        20.35 o                         
   4  14  20        112.89         81.62         9.73 o                         
   5  14  20        104.17        113.93        11.39 o                         
   1  15  20        439.14        486.04        22.30 o                         
   2  15  20        169.73        169.67        13.50 o                         
   3  15  20        380.38        392.01        20.12 o                         
   4  15  20         31.70         -0.22         5.76 o                         
   5  15  20        145.32        152.15        16.51 o                         
   0  16  20          5.01        -15.58        10.39 o                         
   1  16  20        535.51        526.32        23.87 o                         
   2  16  20        452.64        523.22        23.40 o                         
   3  16  20        174.68        158.54        12.96 o                         
   4  16  20        132.81        153.73        16.62 o                         
   1  17  20         61.56         68.23         9.54 o                         
   2  17  20        164.76        179.56        13.29 o                         
   3  17  20          9.93         -4.50         5.37 o                         
   2  18  20        681.71        604.37        54.55 o                         
   1   1  21       1023.02        947.49        19.61 o                         
   2   1  21         40.52         44.24         3.73 o                         
   3   1  21        625.37        633.23        17.88 o                         
   4   1  21          5.06          7.58         6.97 o                         
   5   1  21         41.23         49.09        10.56 o                         
   6   1  21         45.30         36.93        11.08 o                         
   7   1  21        425.00        454.16        42.15 o                         
   0   2  21       1003.61        972.86        21.59 o                         
   1   2  21        551.35        569.47        11.90 o                         
   2   2  21         33.95         30.42         3.22 o                         
   3   2  21         70.42         73.72         6.52 o                         
   4   2  21        123.05        101.58        17.52 o                         
   5   2  21          0.49          5.56         4.90 o                         
   6   2  21         39.27         42.87        11.76 o                         
   7   2  21         33.18         12.90         7.67 o                         
   1   3  21        282.67        283.11         8.31 o                         
   2   3  21       1063.06       1058.03        18.84 o                         
   3   3  21       1023.24       1033.20        26.81 o                         
   4   3  21         39.65         31.53        14.70 o                         
   5   3  21          8.91         22.26         8.31 o                         
   6   3  21         50.98         61.01        13.27 o                         
   7   3  21        563.57        558.38        36.93 o                         
   0   4  21       1436.68       1383.98        31.83 o                         
   1   4  21       1204.31       1146.67        19.58 o                         
   2   4  21        754.42        712.17        16.55 o                         
   3   4  21        203.24        224.93        11.37 o                         
   4   4  21        562.88        571.57        22.89 o                         
   5   4  21         69.25         80.86        13.44 o                         
   6   4  21        185.09        220.02        22.32 o                         
   7   4  21         55.63         46.05        12.52 o                         
   1   5  21       2481.35       2349.61        27.65 o                         
   2   5  21         38.79         37.84         4.58 o                         
   3   5  21        128.01        109.52         8.37 o                         
   4   5  21          0.01          3.94         5.99 o                         
   5   5  21        191.25        171.03        14.63 o                         
   6   5  21        418.84        494.31        28.43 o                         
   7   5  21         25.11         18.78         9.93 o                         
   0   6  21        234.24        266.05        20.42 o                         
   1   6  21         58.64         53.72         4.26 o                         
   2   6  21         14.44          7.32         4.26 o                         
   3   6  21        236.42        291.10        16.45 o                         
   4   6  21       1531.76       1512.60        32.04 o                         
   5   6  21        195.20        197.66        19.31 o                         
   6   6  21         17.66         14.34         6.11 o                         
   7   6  21        209.10        220.55        24.42 o                         
   1   7  21         24.07         28.99         3.65 o                         
   2   7  21        342.21        332.87        14.83 o                         
   3   7  21        144.77        151.33        10.45 o                         
   4   7  21        649.96        655.01        21.08 o                         
   5   7  21        474.76        470.64        22.59 o                         
   6   7  21         52.35         58.29        24.21 o                         
   7   7  21         32.42         46.29        16.86 o                         
   0   8  21          8.46          9.06         3.65 o                         
   1   8  21       2217.18       2111.01        32.28 o                         
   2   8  21         47.21         53.33         6.74 o                         
   3   8  21        272.31        238.69        14.76 o                         
   4   8  21        414.52        424.26        39.45 o                         
   5   8  21         22.58         23.94         6.37 o                         
   6   8  21        478.64        531.42        28.26 o                         
   7   8  21        182.33        187.46        31.74 o                         
   1   9  21         82.46         61.42         7.19 o                         
   2   9  21          8.99         17.97         5.20 o                         
   3   9  21        272.27        247.51        19.30 o                         
   4   9  21        608.41        628.71        38.78 o                         
   5   9  21          7.16         -2.02         7.52 o                         
   6   9  21         54.75         64.13        21.82 o                         
   0  10  21        200.00        221.17        15.80 o                         
   1  10  21          1.79         -1.64         3.80 o                         
   2  10  21          1.38         -1.62         4.24 o                         
   3  10  21          0.97         -7.68         6.58 o                         
   4  10  21         34.37         23.68         7.83 o                         
   5  10  21         68.97        106.02        14.20 o                         
   6  10  21        356.92        371.24        25.49 o                         
   1  11  21        658.60        610.96        20.87 o                         
   2  11  21          1.57          4.06         4.09 o                         
   3  11  21         50.66         64.56         7.62 o                         
   4  11  21         47.40         42.66        13.17 o                         
   5  11  21        201.11        200.49        18.83 o                         
   6  11  21        113.87        146.13        27.77 o                         
   0  12  21         26.40         61.13        17.90 o                         
   1  12  21          1.43          4.97         5.10 o                         
   2  12  21        720.86        754.58        26.77 o                         
   3  12  21        360.39        404.12        19.81 o                         
   4  12  21          0.13         -2.87         5.87 o                         
   5  12  21          4.91         16.48         8.52 o                         
   1  13  21         32.52         26.28         5.81 o                         
   2  13  21         96.56        105.39        10.50 o                         
   3  13  21          1.17         -5.97         5.56 o                         
   4  13  21         23.59         28.39         6.31 o                         
   5  13  21         26.45         45.26        12.13 o                         
   0  14  21        921.03        997.81        42.06 o                         
   1  14  21        142.63        127.00        10.47 o                         
   2  14  21         49.48         36.66         7.52 o                         
   3  14  21          3.19          7.06         5.54 o                         
   4  14  21          7.96         15.25         6.07 o                         
   5  14  21        315.38        355.86        24.81 o                         
   1  15  21         84.65         63.95         8.27 o                         
   2  15  21        484.23        494.51        23.01 o                         
   3  15  21        180.77        168.85        14.00 o                         
   4  15  21          8.68        -11.09         7.93 o                         
   0  16  21        265.55        277.91        34.55 o                         
   1  16  21          0.25          0.12         6.93 o                         
   2  16  21          0.07          3.73         6.17 o                         
   3  16  21        167.77        174.48        26.96 o                         
   1  17  21          3.43          1.98        15.87 o                         
   2  17  21        800.88        806.70        66.12 o                         
   0   0  22         43.11         54.57         7.06 o                         
   1   0  22       7940.19       7695.94       174.91 o                         
   2   0  22        328.62        337.49        18.04 o                         
   3   0  22       3700.47       3464.17        86.19 o                         
   4   0  22         93.80         94.23        20.17 o                         
   5   0  22         10.47        -12.23        12.56 o                         
   6   0  22        951.54       1070.20        70.75 o                         
   7   0  22        116.74        164.65        29.42 o                         
   1   1  22          0.07          7.83         2.99 o                         
   2   1  22          9.67         10.49         3.69 o                         
   3   1  22       1417.13       1394.88        36.70 o                         
   4   1  22        221.33        236.72        21.27 o                         
   5   1  22        126.74        168.63        19.03 o                         
   6   1  22        267.72        293.81        25.94 o                         
   7   1  22          0.00         -6.08         8.25 o                         
   0   2  22        445.53        480.45        16.57 o                         
   1   2  22       2577.46       2548.39        45.69 o                         
   2   2  22        267.84        297.17        10.31 o                         
   3   2  22        354.58        371.97        18.83 o                         
   4   2  22        300.95        292.93        19.94 o                         
   5   2  22         69.50         68.30        12.38 o                         
   6   2  22        202.28        224.54        23.03 o                         
   7   2  22          0.26          9.95        15.21 o                         
   1   3  22         39.56         47.97         4.27 o                         
   2   3  22         91.72         91.47         7.71 o                         
   3   3  22        740.10        697.23        20.00 o                         
   4   3  22        937.18        988.15        35.92 o                         
   5   3  22         18.30         17.95         5.79 o                         
   6   3  22         77.08         97.77        22.98 o                         
   7   3  22          0.07         -4.77         8.33 o                         
   0   4  22          2.93          6.80         3.91 o                         
   1   4  22        176.03        194.61         8.68 o                         
   2   4  22         93.98        106.89         8.31 o                         
   3   4  22         76.88         72.73         7.21 o                         
   4   4  22         25.39         26.00        12.16 o                         
   5   4  22        354.95        394.95        22.03 o                         
   6   4  22        753.41        850.32        44.71 o                         
   7   4  22         40.94         39.34        16.53 o                         
   1   5  22         22.76         19.03         3.70 o                         
   2   5  22         25.87         17.21         6.97 o                         
   3   5  22        579.27        593.46        17.82 o                         
   4   5  22        342.38        356.75        18.76 o                         
   5   5  22        370.18        332.24        20.79 o                         
   6   5  22         11.34         -5.96        15.21 o                         
   7   5  22         26.34         23.80        12.23 o                         
   0   6  22        749.27        675.91        23.07 o                         
   1   6  22        108.28        106.13         8.32 o                         
   2   6  22         34.33         28.27         5.77 o                         
   3   6  22        240.26        210.33        11.13 o                         
   4   6  22         14.91          1.23         6.29 o                         
   5   6  22         27.39         14.34         6.31 o                         
   6   6  22        371.14        432.65        33.72 o                         
   1   7  22          3.02         12.52         5.14 o                         
   2   7  22        140.57        121.72         9.59 o                         
   3   7  22         45.59         65.14         6.72 o                         
   4   7  22        612.57        609.10        25.08 o                         
   5   7  22        227.93        213.94        15.60 o                         
   6   7  22        116.97        115.79        13.40 o                         
   0   8  22        173.88        166.27        14.33 o                         
   1   8  22         14.87         12.06         5.05 o                         
   2   8  22         15.11          9.10         4.20 o                         
   3   8  22         49.39         59.96         7.24 o                         
   4   8  22       1064.20       1149.25        42.15 o                         
   5   8  22         76.73         88.84        10.59 o                         
   6   8  22          2.34          8.74         6.32 o                         
   1   9  22        216.06        200.56        12.08 o                         
   2   9  22         20.22         15.23         4.85 o                         
   3   9  22         82.61         82.74         8.33 o                         
   4   9  22         26.09         46.07        10.42 o                         
   5   9  22         49.60         29.71         8.63 o                         
   6   9  22         40.93         19.18        12.89 o                         
   0  10  22        687.25        666.26        87.94 o                         
   1  10  22          2.10          4.47         5.71 o                         
   2  10  22         11.36          3.31         3.96 o                         
   3  10  22         10.51         10.27         5.53 o                         
   4  10  22        177.94        178.25        17.38 o                         
   5  10  22        149.16        194.97        18.77 o                         
   6  10  22         45.92         36.37        14.88 o                         
   1  11  22         49.43         49.80         6.98 o                         
   2  11  22        271.11        310.87        16.59 o                         
   3  11  22         99.15        127.46        16.48 o                         
   4  11  22         10.35          7.35         8.28 o                         
   5  11  22         83.71         83.50        15.31 o                         
   0  12  22        118.01        143.12        13.68 o                         
   1  12  22        138.69        133.02        10.31 o                         
   2  12  22          0.96          2.24         6.18 o                         
   3  12  22        267.81        306.43        17.75 o                         
   4  12  22        115.93        169.90        22.20 o                         
   5  12  22       1419.34       1428.26        84.97 o                         
   1  13  22          3.83          4.06         5.30 o                         
   2  13  22         41.96         37.73         7.59 o                         
   3  13  22        274.84        291.78        17.65 o                         
   4  13  22          6.78         -1.43         6.50 o                         
   0  14  22          5.26          7.45         6.44 o                         
   1  14  22         55.46         49.83         7.89 o                         
   2  14  22        256.53        248.97        16.34 o                         
   3  14  22        934.80       1017.31        34.02 o                         
   4  14  22        158.17        140.35        16.22 o                         
   1  15  22         50.24         52.49         7.60 o                         
   2  15  22         35.03         46.24         9.53 o                         
   3  15  22         97.29         77.31        16.52 o                         
   0  16  22         15.79          3.97        14.22 o                         
   1  16  22        140.67        145.69        20.94 o                         
   2  16  22        129.50        169.21        21.65 o                         
   1   1  23         71.57         81.13         6.24 o                         
   2   1  23       1166.70       1164.62        35.06 o                         
   3   1  23          0.01         18.31         6.37 o                         
   4   1  23        254.08        309.15        18.71 o                         
   5   1  23         14.65          1.49        10.75 o                         
   6   1  23         71.00         86.54        21.49 o                         
   0   2  23        551.39        645.88        21.79 o                         
   1   2  23          3.85          3.99         3.25 o                         
   2   2  23        242.13        258.11        12.43 o                         
   3   2  23        792.71        810.09        28.41 o                         
   4   2  23        923.10        906.74        44.23 o                         
   5   2  23          1.19          1.79         7.06 o                         
   6   2  23        176.32        196.68        22.25 o                         
   1   3  23        412.02        417.98        13.58 o                         
   2   3  23         24.14         24.78         4.95 o                         
   3   3  23         81.55         79.61         9.59 o                         
   4   3  23        521.72        464.44        25.59 o                         
   5   3  23         28.48         17.33         8.00 o                         
   6   3  23          0.74         15.81         8.80 o                         
   0   4  23         19.20         33.29         5.97 o                         
   1   4  23         30.84         29.44         6.81 o                         
   2   4  23          0.45          0.93         3.45 o                         
   3   4  23        560.94        566.09        23.64 o                         
   4   4  23         46.13         35.99        14.03 o                         
   5   4  23        676.79        822.27        36.14 o                         
   6   4  23         48.67         57.08        12.99 o                         
   1   5  23        376.18        364.93        15.14 o                         
   2   5  23        312.59        294.16        13.78 o                         
   3   5  23         67.68         63.99         8.85 o                         
   4   5  23        210.97        197.23        19.08 o                         
   5   5  23        110.48        130.90        12.09 o                         
   6   5  23         93.39         71.25        13.98 o                         
   0   6  23          0.13         27.45        13.24 o                         
   1   6  23         53.94         41.59         8.54 o                         
   2   6  23         84.32         92.37         8.16 o                         
   3   6  23          7.56         11.89         4.67 o                         
   4   6  23        704.70        696.66        27.07 o                         
   5   6  23         16.80         13.62         5.93 o                         
   6   6  23         60.66         81.22        39.01 o                         
   1   7  23        422.16        420.09        18.97 o                         
   2   7  23        427.71        435.77        17.79 o                         
   3   7  23        126.59        110.39        12.00 o                         
   4   7  23         59.94         42.64         8.40 o                         
   5   7  23         43.79         46.39         8.40 o                         
   6   7  23        279.91        230.47        24.13 o                         
   0   8  23        326.72        331.02        26.26 o                         
   1   8  23         57.88         50.14         7.46 o                         
   2   8  23         27.98         30.96         5.39 o                         
   3   8  23          4.94         -0.61         6.11 o                         
   4   8  23          3.64          1.84         8.77 o                         
   5   8  23         17.07         33.98         9.43 o                         
   1   9  23         60.99         49.17         7.75 o                         
   2   9  23          3.16          3.60         3.91 o                         
   3   9  23         23.01         25.34         5.90 o                         
   4   9  23        196.83        230.91        19.82 o                         
   5   9  23         71.47         76.18        13.90 o                         
   0  10  23         21.80         26.91        19.34 o                         
   1  10  23         45.62         43.64         7.76 o                         
   2  10  23         36.65         46.10         7.96 o                         
   3  10  23        164.44        135.90        12.48 o                         
   4  10  23         11.84          9.83         8.25 o                         
   5  10  23         18.02         22.56        10.54 o                         
   1  11  23         38.68         33.81         7.48 o                         
   2  11  23          0.58          2.55         7.49 o                         
   3  11  23        117.82        111.79        11.76 o                         
   4  11  23          2.60         -7.93         7.53 o                         
   0  12  23        347.09        372.03        31.71 o                         
   1  12  23          3.60          5.43         5.86 o                         
   2  12  23        202.11        198.74        15.53 o                         
   3  12  23          4.11          2.08        12.73 o                         
   4  12  23        367.23        366.15        30.58 o                         
   1  13  23        258.70        270.92        15.23 o                         
   2  13  23         52.41         39.09        10.64 o                         
   3  13  23        118.92        131.72        15.50 o                         
   0  14  23         79.12         91.29        13.66 o                         
   1  14  23        278.11        288.38        17.00 o                         
   2  14  23        174.46        184.54        22.81 o                         
   3  14  23        399.47        405.80        33.03 o                         
   1  15  23        196.22        219.68        26.12 o                         
   0   0  24       1639.72       1561.33        77.36 o                         
   1   0  24        492.12        490.49        21.17 o                         
   2   0  24       2084.41       1959.48        62.26 o                         
   3   0  24       1277.26       1332.80        84.97 o                         
   4   0  24         12.99          9.91         7.70 o                         
   5   0  24        351.20        344.50        39.67 o                         
   6   0  24        104.46        110.76        25.79 o                         
   1   1  24        356.22        384.42        13.20 o                         
   2   1  24         19.05         23.90         6.24 o                         
   3   1  24        553.67        516.02        23.10 o                         
   4   1  24         79.88         76.53        10.11 o                         
   5   1  24         72.24         71.20        22.32 o                         
   6   1  24         18.37          1.92         7.67 o                         
   0   2  24        768.33        750.08        31.57 o                         
   1   2  24          8.66          6.51         3.92 o                         
   2   2  24          2.73         -3.21         6.61 o                         
   3   2  24         45.87         34.12         7.18 o                         
   4   2  24        168.81        174.34        14.15 o                         
   5   2  24        191.35        209.64        18.42 o                         
   6   2  24         91.64        117.78        29.76 o                         
   1   3  24        235.05        259.06        12.77 o                         
   2   3  24        416.48        385.10        19.08 o                         
   3   3  24         90.33         70.11         9.16 o                         
   4   3  24          1.39          5.01         5.91 o                         
   5   3  24        260.99        268.93        20.72 o                         
   6   3  24        200.42        255.63        25.33 o                         
   0   4  24        431.86        455.63        18.83 o                         
   1   4  24         59.10         49.60         6.10 o                         
   2   4  24        264.58        247.55        15.62 o                         
   3   4  24         47.54         40.02         7.62 o                         
   4   4  24        127.77        117.00        12.07 o                         
   5   4  24        232.94        239.34        20.06 o                         
   6   4  24        119.08        116.31        17.87 o                         
   1   5  24         20.36         20.32         4.70 o                         
   2   5  24          0.52          2.39         3.84 o                         
   3   5  24        548.46        514.66        22.98 o                         
   4   5  24        191.76        195.23        13.04 o                         
   5   5  24        353.73        401.12        26.01 o                         
   6   5  24        654.26        771.99        60.17 o                         
   0   6  24       3074.52       3265.42        67.82 o                         
   1   6  24         76.33         75.78         8.73 o                         
   2   6  24        159.74        135.35        11.66 o                         
   3   6  24        345.67        367.17        19.60 o                         
   4   6  24          7.96          5.80         5.21 o                         
   5   6  24         38.12         28.12         8.19 o                         
   1   7  24         82.54         91.11         9.48 o                         
   2   7  24         53.54         45.65         7.50 o                         
   3   7  24         74.27         65.21         9.09 o                         
   4   7  24        158.07        195.10        15.38 o                         
   5   7  24         72.83         48.21        10.05 o                         
   0   8  24        235.29        238.84        26.61 o                         
   1   8  24        246.29        266.76        15.56 o                         
   2   8  24        304.05        280.64        16.18 o                         
   3   8  24         25.96         26.04         6.49 o                         
   4   8  24        129.78        130.94        16.42 o                         
   5   8  24        233.31        230.35        23.35 o                         
   1   9  24         35.94         40.89         8.78 o                         
   2   9  24         19.89         24.45         6.63 o                         
   3   9  24          2.88         19.82        15.90 o                         
   4   9  24         93.84         97.37        13.31 o                         
   0  10  24         11.90         18.81        10.41 o                         
   1  10  24        247.72        231.43        24.62 o                         
   2  10  24        219.68        228.59        16.08 o                         
   3  10  24         61.82         60.26        10.85 o                         
   4  10  24        137.47        140.01        18.70 o                         
   1  11  24         69.58         62.02         8.96 o                         
   2  11  24          5.95          9.33         6.02 o                         
   3  11  24          0.15         -5.44         9.04 o                         
   4  11  24        293.67        270.84        26.78 o                         
   0  12  24        786.08        784.03        45.04 o                         
   1  12  24        210.13        205.73        16.94 o                         
   2  12  24         79.56        103.17        13.25 o                         
   3  12  24        129.57        160.87        21.99 o                         
   1  13  24        259.39        276.58        21.07 o                         
   2  13  24        121.33        134.22        16.13 o                         
   0  14  24        126.08        154.97        21.82 o                         
   1  14  24         81.57        112.33        14.12 o                         
   1   1  25        673.26        686.38        24.53 o                         
   2   1  25        147.60        148.89        12.48 o                         
   3   1  25       1991.03       2019.83        47.65 o                         
   4   1  25        582.43        660.81        27.44 o                         
   5   1  25         51.45         39.72         8.43 o                         
   0   2  25        667.57        702.89        29.01 o                         
   1   2  25         41.62         39.19         6.70 o                         
   2   2  25          3.74          5.99         5.09 o                         
   3   2  25        503.72        519.18        23.58 o                         
   4   2  25         14.71         31.79         7.60 o                         
   5   2  25        122.65        130.77        14.84 o                         
   1   3  25         22.09         23.40         5.07 o                         
   2   3  25        361.30        358.17        18.62 o                         
   3   3  25         15.97         18.80         6.52 o                         
   4   3  25         40.14         32.96        13.03 o                         
   5   3  25        286.55        302.41        22.76 o                         
   0   4  25        138.78        128.17        12.88 o                         
   1   4  25         38.99         34.87         5.31 o                         
   2   4  25         89.29         92.05        10.30 o                         
   3   4  25         60.45         48.86        10.02 o                         
   4   4  25        299.21        361.94        20.75 o                         
   5   4  25         62.63         69.03        11.68 o                         
   1   5  25        258.36        248.94        12.98 o                         
   2   5  25         43.83         45.40         7.30 o                         
   3   5  25        429.32        372.76        20.00 o                         
   4   5  25         47.79         38.81         7.31 o                         
   5   5  25         73.11         71.23        14.47 o                         
   0   6  25        158.05        141.10        18.03 o                         
   1   6  25        241.34        212.55        23.96 o                         
   2   6  25        564.64        557.82        23.42 o                         
   3   6  25        201.11        203.71        15.70 o                         
   4   6  25        111.38        121.68        12.38 o                         
   5   6  25        421.85        412.49        31.05 o                         
   1   7  25        436.09        402.13        22.33 o                         
   2   7  25        517.34        491.33        26.95 o                         
   3   7  25        119.78        137.21        18.16 o                         
   4   7  25        164.10        162.90        12.26 o                         
   0   8  25         60.60         29.84        16.70 o                         
   1   8  25         68.19         56.56         9.36 o                         
   2   8  25          6.05         10.14        23.64 o                         
   3   8  25          0.51          7.02         9.91 o                         
   4   8  25        128.44        116.21        17.41 o                         
   1   9  25         40.14         33.33        17.08 o                         
   2   9  25         52.04         58.16        13.97 o                         
   3   9  25          4.63         11.29         6.76 o                         
   0  10  25        811.92        813.67        44.32 o                         
   1  10  25        122.68        105.58        12.45 o                         
   2  10  25          0.00         -6.11        10.33 o                         
   3  10  25        123.23        119.04        17.51 o                         
   1  11  25         67.78         62.51        12.80 o                         
   2  11  25          0.01          4.26         6.91 o                         
   0  12  25        177.77        148.45        25.79 o                         
   1  12  25         71.81         48.30        17.85 o                         
   0   0  26         51.93         56.20        18.18 o                         
   1   0  26       1015.05       1043.06        44.09 o                         
   2   0  26        398.46        440.19        30.09 o                         
   3   0  26        368.53        342.06        27.70 o                         
   4   0  26        900.66        926.24        47.22 o                         
   1   1  26        160.10        166.27        12.47 o                         
   2   1  26        320.61        335.86        18.44 o                         
   3   1  26        298.77        311.66        18.59 o                         
   4   1  26        227.83        207.82        16.10 o                         
   0   2  26        209.39        209.75        16.19 o                         
   1   2  26         37.72         26.36         6.12 o                         
   2   2  26        486.65        496.45        22.51 o                         
   3   2  26        149.30        126.46        12.27 o                         
   4   2  26        203.91        211.12        16.20 o                         
   1   3  26          0.24         -7.48         4.99 o                         
   2   3  26         51.72         52.59         8.27 o                         
   3   3  26        293.83        272.64        18.75 o                         
   4   3  26        248.65        242.69        17.29 o                         
   0   4  26        674.07        692.13        30.07 o                         
   1   4  26         16.13         20.34         6.82 o                         
   2   4  26        659.39        658.28        25.93 o                         
   3   4  26        199.66        197.87        15.13 o                         
   4   4  26          0.66         -4.96         5.75 o                         
   1   5  26          0.18          2.84         8.76 o                         
   2   5  26         78.34         65.94         8.80 o                         
   3   5  26         52.56         52.62         8.58 o                         
   4   5  26         56.50         84.17        10.26 o                         
   0   6  26        421.27        346.30        31.24 o                         
   1   6  26         28.43         18.99         8.92 o                         
   2   6  26        175.76        147.06        15.16 o                         
   3   6  26          0.13          3.96         4.79 o                         
   4   6  26         96.45         89.44        12.26 o                         
   1   7  26         80.72         91.16        14.85 o                         
   2   7  26        267.65        252.75        24.70 o                         
   3   7  26          0.09         12.47        11.90 o                         
   0   8  26        547.41        532.10        35.26 o                         
   1   8  26          0.11         -6.08         8.75 o                         
   2   8  26        103.42        100.00        31.57 o                         
   3   8  26         30.33         26.12        11.90 o                         
   1   9  26        159.29        141.30        19.21 o                         
   2   9  26         10.18        -12.56        11.90 o                         
   0  10  26         34.26         31.74        13.56 o                         
   1  10  26        222.23        207.63        31.08 o                         
   1   1  27          8.92         -3.93         5.25 o                         
   2   1  27        574.41        593.01        24.83 o                         
   3   1  27          0.63         -2.31         5.83 o                         
   0   2  27        186.37        195.86        28.76 o                         
   1   2  27         48.68         58.56        13.41 o                         
   2   2  27       1266.78       1320.77        37.75 o                         
   3   2  27        133.73        130.92        12.60 o                         
   1   3  27         72.68         82.77        11.64 o                         
   2   3  27         56.55         51.10        12.50 o                         
   3   3  27         71.71         94.92        12.60 o                         
   0   4  27        334.85        319.71        42.65 o                         
   1   4  27         50.41         33.02         8.01 o                         
   2   4  27         49.03         50.60         8.20 o                         
   3   4  27         58.91         44.47         9.20 o                         
   1   5  27          5.83         12.63         6.95 o                         
   2   5  27        108.62         89.66        12.58 o                         
   0   6  27         41.87         20.50        12.56 o                         
   1   6  27        280.51        281.52        25.94 o                         
   2   6  27         18.92         11.82        12.23 o                         
   1   7  27          7.03          1.01         7.31 o                         
   1   0  28          0.02         -3.31        12.23 o                         
   2   0  28        182.81        169.28        31.41 o                         
   1   1  28        199.84        197.71        23.14 o                         
   2   1  28        118.44        124.59        14.41 o                         
   0   2  28          9.52        -11.90        17.19 o                         
   1   2  28         79.58         79.23        14.94 o                         
   1   3  28        219.59        248.10        25.64 o                         
   0   4  28        298.70        371.94        47.61 o                         
                                                                                
