# Supplementary material for: 12-(3,4,5-Tri­meth­oxy­phen­yl)-2,3,4,12-tetra­hydro-1H-5-oxa­tetra­phen-1-one: crystal structure and Hirshfeld surface analysis
Source: Acta Crystallogr E Crystallogr Commun. 2016 May 13;72(Pt 6):809–14. doi: 10.1107/S2056989016007775 (PMC4908558; doi:10.1107/S2056989016007775)
Supplement: Supplementary file 3 [file e-72-00809-Isup3.cml]

<?xml version="1.0" ?>
<cml>
<molecule id="m1">
  <atomArray>
    <atom id="a1" elementType="C"
          x2="-2.5850000381469727" y2="-1.100000004768372" />
    <atom id="a2" elementType="C"
          x2="-3.9186400381469726" y2="-0.33000000476837243" />
    <atom id="a3" elementType="C"
          x2="-5.252434038146973" y2="-1.100000004768372" />
    <atom id="a4" elementType="C"
          x2="-5.252434038146973" y2="-2.640000004768371" />
    <atom id="a5" elementType="C"
          x2="-3.9186400381469726" y2="-3.4100000047683707" />
    <atom id="a6" elementType="C"
          x2="-2.5850000381469727" y2="-2.640000004768371" />
    <atom id="a7" elementType="O"
          x2="-1.2513600381469727" y2="-3.4100000047683707" />
    <atom id="a8" elementType="C"
          x2="0.08243396185302743" y2="-2.640000004768371" />
    <atom id="a9" elementType="C"
          x2="0.08243396185302743" y2="-1.100000004768372" />
    <atom id="a10" elementType="C"
          x2="-1.2513600381469727" y2="-0.33000000476837243" />
    <atom id="a11" elementType="C"
          x2="1.416103302901286" y2="-0.32998306420933154" />
    <atom id="a12" elementType="C"
          x2="1.416103302901286" y2="-3.4100508264454934" />
    <atom id="a13" elementType="C"
          x2="2.7497726439495445" y2="-2.640033885886453" />
    <atom id="a14" elementType="C"
          x2="2.7497726439495445" y2="-1.100000004768372" />
    <atom id="a15" elementType="C"
          x2="-5.252280041318238" y2="1.980067753618033" />
    <atom id="a16" elementType="C"
          x2="-6.585987879906734" y2="1.2101174946482742" />
    <atom id="a17" elementType="C"
          x2="-6.586064878321102" y2="-0.32991638454492833" />
    <atom id="a18" elementType="C"
          x2="-3.918649201144107" y2="1.2099841333945889" />
    <atom id="a19" elementType="C"
          x2="-1.2513600381469727" y2="1.2099999952316276" />
    <atom id="a20" elementType="C"
          x2="-1.2513600381469727" y2="4.2900677574677895" />
    <atom id="a21" elementType="C"
          x2="-2.5850293791952312" y2="3.520050816908749" />
    <atom id="a22" elementType="C"
          x2="-2.5850293791952312" y2="1.980016935790668" />
    <atom id="a23" elementType="C"
          x2="0.0823093029012858" y2="1.980016935790668" />
    <atom id="a24" elementType="C"
          x2="0.0823093029012858" y2="3.520050816908749" />
    <atom id="a25" elementType="O"
          x2="-3.6739738222225142" y2="4.608995259936032" />
    <atom id="a26" elementType="C"
          x2="-5.16149959470768" y2="5.007576589393914" />
    <atom id="a27" elementType="O"
          x2="-1.2513600381469727" y2="5.8300677574677895" />
    <atom id="a28" elementType="C"
          x2="0.082319083681063" y2="6.600067757467789" />
    <atom id="a29" elementType="O"
          x2="1.569835075386451" y2="3.918632146366631" />
    <atom id="a30" elementType="C"
          x2="3.057360847871616" y2="3.520050816908749" />
    <atom id="a31" elementType="O"
          x2="1.416103302901286" y2="1.2100169357906685" />
  </atomArray>
  <bondArray>
    <bond atomRefs2="a1 a2" order="1" />
    <bond atomRefs2="a1 a6" order="2" />
    <bond atomRefs2="a1 a10" order="1" />
    <bond atomRefs2="a3 a4" order="1" />
    <bond atomRefs2="a4 a5" order="2" />
    <bond atomRefs2="a5 a6" order="1" />
    <bond atomRefs2="a6 a7" order="1" />
    <bond atomRefs2="a7 a8" order="1" />
    <bond atomRefs2="a9 a10" order="1" />
    <bond atomRefs2="a11 a9" order="1" />
    <bond atomRefs2="a8 a9" order="2" />
    <bond atomRefs2="a8 a12" order="1" />
    <bond atomRefs2="a11 a14" order="1" />
    <bond atomRefs2="a12 a13" order="3" />
    <bond atomRefs2="a13 a14" order="1" />
    <bond atomRefs2="a17 a3" order="2" />
    <bond atomRefs2="a2 a3" order="1" />
    <bond atomRefs2="a2 a18" order="2" />
    <bond atomRefs2="a15 a16" order="2" />
    <bond atomRefs2="a15 a18" order="1" />
    <bond atomRefs2="a16 a17" order="1" />
    <bond atomRefs2="a10 a19" order="1" />
    <bond atomRefs2="a22 a19" order="2" />
    <bond atomRefs2="a19 a23" order="1" />
    <bond atomRefs2="a20 a21" order="2" />
    <bond atomRefs2="a20 a24" order="1" />
    <bond atomRefs2="a21 a22" order="1" />
    <bond atomRefs2="a23 a24" order="2" />
    <bond atomRefs2="a21 a25" order="1" />
    <bond atomRefs2="a25 a26" order="1" />
    <bond atomRefs2="a20 a27" order="1" />
    <bond atomRefs2="a27 a28" order="1" />
    <bond atomRefs2="a24 a29" order="1" />
    <bond atomRefs2="a29 a30" order="1" />
    <bond atomRefs2="a11 a31" order="2" />
  </bondArray>
</molecule>
</cml>
